# Supplementary material for: An amide-based second coordination sphere promotes the dimer pathway of Mn-catalyzed CO2-to-CO reduction at low overpotential
Source: Chem Sci. 2021 Feb 11;12(13):4779–88. doi: 10.1039/d0sc05679k (PMC8179605; doi:10.1039/d0sc05679k)
Supplement: SC-012-D0SC05679K-s003 [file SC-012-D0SC05679K-s003.cif]

# Electronic Supplementary Material (ESI) for Chemical Science.
# This journal is © The Royal Society of Chemistry 2021

####################################################################### 
# 
# This file contains crystal structure data downloaded from the 
# Cambridge Structural Database (CSD) hosted by the Cambridge 
# Crystallographic Data Centre (CCDC).
# 
# Full information about CCDC data access policies and citation 
# guidelines are available at http://www.ccdc.cam.ac.uk/access/V1 
# 
# Audit and citation data items may have been added by the CCDC. 
# Please retain this information to preserve the provenance of 
# this file and to allow appropriate attribution of the data. 
# 
#######################################################################

data_cxy0685_0m
_database_code_depnum_ccdc_archive 'CCDC 1957947'
loop_
_audit_author_name
_audit_author_address
'Yong Yang'
;Department of Chemistry and Shenzhen Grubbs Institute, Southern University of Science and Technology
China
;
_audit_update_record             
;
2019-10-08 deposited with the CCDC.	2021-02-08 downloaded from the CCDC.
;
_audit_creation_date             2019-04-16
_audit_creation_method           
;
Olex2 1.2
(compiled 2018.05.29 svn.r3508 for OlexSys, GUI svn.r5506)
;
_shelx_SHELXL_version_number     2016/6
_chemical_name_common            ?
_chemical_name_systematic        ?
_chemical_formula_moiety         'C31 H43 K Mn N3 O11, C4 H8 O'
_chemical_formula_sum            'C35 H51 K Mn N3 O12'
_chemical_formula_weight         799.82
_chemical_melting_point          ?
loop_
_atom_type_symbol
_atom_type_description
_atom_type_scat_dispersion_real
_atom_type_scat_dispersion_imag
_atom_type_scat_source
C C 0.0033 0.0016 'International Tables Vol C Tables 4.2.6.8 and 6.1.1.4'
H H 0.0000 0.0000 'International Tables Vol C Tables 4.2.6.8 and 6.1.1.4'
K K 0.2009 0.2494 'International Tables Vol C Tables 4.2.6.8 and 6.1.1.4'
Mn Mn 0.3368 0.7283 'International Tables Vol C Tables 4.2.6.8 and 6.1.1.4'
N N 0.0061 0.0033 'International Tables Vol C Tables 4.2.6.8 and 6.1.1.4'
O O 0.0106 0.0060 'International Tables Vol C Tables 4.2.6.8 and 6.1.1.4'

_shelx_space_group_comment       
;
The symmetry employed for this shelxl refinement is uniquely defined
by the following loop, which should always be used as a source of
symmetry information in preference to the above space-group names.
They are only intended as comments.
;
_space_group_crystal_system      monoclinic
_space_group_IT_number           14
_space_group_name_H-M_alt        'P 1 21/c 1'
_space_group_name_Hall           '-P 2ybc'
loop_
_space_group_symop_operation_xyz
'x, y, z'
'-x, y+1/2, -z+1/2'
'-x, -y, -z'
'x, -y-1/2, z-1/2'

_cell_length_a                   9.4091(12)
_cell_length_b                   15.768(3)
_cell_length_c                   25.766(5)
_cell_angle_alpha                90
_cell_angle_beta                 94.907(3)
_cell_angle_gamma                90
_cell_volume                     3808.6(11)
_cell_formula_units_Z            4
_cell_measurement_reflns_used    2085
_cell_measurement_temperature    100
_cell_measurement_theta_max      24.724
_cell_measurement_theta_min      2.58
_shelx_estimated_absorpt_T_max   ?
_shelx_estimated_absorpt_T_min   ?
_exptl_absorpt_coefficient_mu    0.520
_exptl_absorpt_correction_T_max  0.7451
_exptl_absorpt_correction_T_min  0.6378
_exptl_absorpt_correction_type   multi-scan
_exptl_absorpt_process_details   
'SADABS-2016/2 (Bruker,2016/2) was used for absorption correction. wR2(int) was 0.1119 before and 0.0606 after correction. The Ratio of minimum to maximum transmission is 0.8560. The \l/2 correction factor is Not present.'
_exptl_absorpt_special_details   ?
_exptl_crystal_colour            black
_exptl_crystal_colour_primary    black
_exptl_crystal_density_diffrn    1.395
_exptl_crystal_density_meas      ?
_exptl_crystal_density_method    ?
_exptl_crystal_description       block
_exptl_crystal_F_000             1688
_exptl_crystal_size_max          0.34
_exptl_crystal_size_mid          0.26
_exptl_crystal_size_min          0.08
_exptl_transmission_factor_max   ?
_exptl_transmission_factor_min   ?
_diffrn_reflns_av_R_equivalents  0.0377
_diffrn_reflns_av_unetI/netI     0.0309
_diffrn_reflns_Laue_measured_fraction_full 0.994
_diffrn_reflns_Laue_measured_fraction_max 0.994
_diffrn_reflns_limit_h_max       9
_diffrn_reflns_limit_h_min       -11
_diffrn_reflns_limit_k_max       18
_diffrn_reflns_limit_k_min       -16
_diffrn_reflns_limit_l_max       26
_diffrn_reflns_limit_l_min       -30
_diffrn_reflns_number            33070
_diffrn_reflns_point_group_measured_fraction_full 0.994
_diffrn_reflns_point_group_measured_fraction_max 0.994
_diffrn_reflns_theta_full        24.761
_diffrn_reflns_theta_max         24.761
_diffrn_reflns_theta_min         2.704
_diffrn_ambient_temperature      100
_diffrn_detector                 'Bruker PHOTO 100 area detector'
_diffrn_detector_area_resol_mean 7.9
_diffrn_detector_type            'CCD area detector'
_diffrn_measured_fraction_theta_full 0.994
_diffrn_measured_fraction_theta_max 0.994
_diffrn_measurement_device       'three-circle diffractometer'
_diffrn_measurement_device_type  'Bruker CMOS area detector'
_diffrn_measurement_method       '\w and \f scans'
_diffrn_radiation_monochromator  'mirror optics'
_diffrn_radiation_probe          x-ray
_diffrn_radiation_type           MoK\a
_diffrn_radiation_wavelength     0.71073
_diffrn_source                   'microfocus sealed X-ray tube'
_diffrn_source_type              'Incoatec I\ms'
_diffrn_standards_number         0
_reflns_Friedel_coverage         0.000
_reflns_Friedel_fraction_full    .
_reflns_Friedel_fraction_max     .
_reflns_number_gt                5078
_reflns_number_total             6480
_reflns_special_details          
;
 Reflections were merged by SHELXL according to the crystal
 class for the calculation of statistics and refinement.
 
 _reflns_Friedel_fraction is defined as the number of unique
 Friedel pairs measured divided by the number that would be
 possible theoretically, ignoring centric projections and
 systematic absences.
;
_reflns_threshold_expression     'I > 2\s(I)'
_computing_cell_refinement       'SAINT V8.38A (?, 2016)'
_computing_data_collection       ?
_computing_data_reduction        'SAINT V8.38A (?, 2016)'
_computing_molecular_graphics    'Olex2 (Dolomanov et al., 2009)'
_computing_publication_material  'Olex2 (Dolomanov et al., 2009)'
_computing_structure_refinement  'XL (Sheldrick, 2008)'
_computing_structure_solution    'ShelXT (Sheldrick, 2015)'
_refine_diff_density_max         1.455
_refine_diff_density_min         -0.781
_refine_diff_density_rms         0.091
_refine_ls_extinction_coef       .
_refine_ls_extinction_method     none
_refine_ls_goodness_of_fit_ref   1.026
_refine_ls_hydrogen_treatment    constr
_refine_ls_matrix_type           full
_refine_ls_number_parameters     643
_refine_ls_number_reflns         6480
_refine_ls_number_restraints     453
_refine_ls_R_factor_all          0.1054
_refine_ls_R_factor_gt           0.0845
_refine_ls_restrained_S_all      1.056
_refine_ls_shift/su_max          0.000
_refine_ls_shift/su_mean         0.000
_refine_ls_structure_factor_coef Fsqd
_refine_ls_weighting_details     
'w=1/[\s^2^(Fo^2^)+(0.1133P)^2^+12.8101P] where P=(Fo^2^+2Fc^2^)/3'
_refine_ls_weighting_scheme      calc
_refine_ls_wR_factor_gt          0.2174
_refine_ls_wR_factor_ref         0.2382
_refine_special_details          ?
_olex2_refinement_description    
;
1. Fixed Uiso
 At 1.2 times of:
  All C(H) groups, All C(H,H) groups, All N(H) groups
 At 1.5 times of:
  All C(H,H,H) groups
2. Restrained distances
 C36-C37 = C39-C38 = C41-C40 = C43-C42 = C33-C32 = C34-C35
 1.52 with sigma of 0.02
 O7-C36 = O8-C37 = O8-C38 = O9-C39 = O9-C40 = O7-C35 = O10-C42 = O5-C43 = O5-
 C32 = O6-C33
 1.42 with sigma of 0.02
 O6-C34
 1.42 with sigma of 0.02
 C23-O17
 1.42 with sigma of 0.02
 C24-C25 = C26-C27 = C17-C16 = C19-C18 = C21-C20 = C23-C22
 1.52 with sigma of 0.02
 O18-C26 = O13-C27 = O13-C16 = O14-C17 = O14-C18 = O15-C19 = O15-C20 = O16-C21
 = O16-C22 = O18-C25 = O17-C24
 1.42 with sigma of 0.02
 O12-C28 = O12-C31 = O19-C48 = O19-C51
 1.43 with sigma of 0.02
 C48-C49 = C50-C51 = C50-C49 = C29-C28 = C31-C30 = C30-C29
 1.52 with sigma of 0.02
 O8-C39 = C38-O9 = O10-C43 = O5-C42 = O6-C35 = C34-O7
 2.37 with sigma of 0.04
 O9-C41 = C40-O10 = O5-C33 = C32-O6 = O7-C37 = C36-O8
 2.37 with sigma of 0.04
 C25-O17 = C24-O18 = O13-C17 = C16-O14 = O15-C21 = O16-C20
 2.37 with sigma of 0.04
 O18-C27 = C26-O13 = O14-C19 = C18-O15 = O16-C23 = C22-O17
 2.37 with sigma of 0.04
 O12-C30
 2.26 with sigma of 0.04
 C48-C51
 2.26 with sigma of 0.04
 C28-C30 = C31-C29 = C50-C48 = C49-C51
 2.37 with sigma of 0.04
 C30-O12
 2.35 with sigma of 0.04
 O12-C29
 2.35 with sigma of 0.04
 K1-O13 \\sim K1-O14 \\sim K1-O15 \\sim K1-O16 \\sim K1-O17 \\sim K1-O18
 with sigma of 0.02
 O11-C47 \\sim O11-C44
 with sigma of 0.02
3. Uiso/Uaniso restraints and constraints
C34 \\sim C35 \\sim O7 \\sim C36 \\sim C37 \\sim O8 \\sim C38 \\sim C39 \\sim
O9 \\sim C40 \\sim C41 \\sim O10 \\sim C42 \\sim C43 \\sim O5 \\sim C32 \\sim
C33 \\sim O6: within 2A with sigma of 0.01 and sigma for terminal atoms of 0.02
C22 \\sim C23 \\sim O17 \\sim C24 \\sim C25 \\sim O18 \\sim C26 \\sim C27 \\sim
O13 \\sim C16 \\sim C17 \\sim O14 \\sim C18 \\sim C19 \\sim O15 \\sim C20 \\sim
C21 \\sim O16: within 2A with sigma of 0.01 and sigma for terminal atoms of 0.02
C49 \\sim C50 \\sim C51 \\sim C30 \\sim O19 \\sim C31 \\sim O12 \\sim C48 \\sim
C29 \\sim C28: within 2A with sigma of 0.01 and sigma for terminal atoms of 0.02
Uanis(O8) = Uanis(O16)
Uanis(O17) = Uanis(O9)
Uanis(O18) = Uanis(O10)
Uanis(O13) = Uanis(O5)
Uanis(O14) = Uanis(O6)
Uanis(O15) = Uanis(O7)
4. Others
 Sof(O6)=Sof(C40)=Sof(H40A)=Sof(H40B)=Sof(O5)=Sof(O7)=Sof(C33)=Sof(H33A)=
 Sof(H33B)=Sof(O9)=Sof(O10)=Sof(C42)=Sof(H42A)=Sof(H42B)=Sof(C32)=Sof(H32A)=
 Sof(H32B)=Sof(C43)=Sof(H43A)=Sof(H43B)=Sof(C35)=Sof(H35A)=Sof(H35B)=Sof(O8)=
 Sof(C34)=Sof(H34A)=Sof(H34B)=Sof(C39)=Sof(H39A)=Sof(H39B)=Sof(C41)=Sof(H41A)=
 Sof(H41B)=Sof(C37)=Sof(H37A)=Sof(H37B)=Sof(C38)=Sof(H38A)=Sof(H38B)=Sof(C36)=
 Sof(H36A)=Sof(H36B)=1-FVAR(1)
 Sof(O18)=Sof(O13)=Sof(O15)=Sof(O14)=Sof(O16)=Sof(O17)=Sof(C21)=Sof(H21A)=
 Sof(H21B)=Sof(C26)=Sof(H26A)=Sof(H26B)=Sof(C23)=Sof(H23A)=Sof(H23B)=Sof(C16)=
 Sof(H16A)=Sof(H16B)=Sof(C22)=Sof(H22A)=Sof(H22B)=Sof(C19)=Sof(H19A)=Sof(H19B)=
 Sof(C24)=Sof(H24A)=Sof(H24B)=Sof(C17)=Sof(H17A)=Sof(H17B)=Sof(C20)=Sof(H20A)=
 Sof(H20B)=Sof(C18)=Sof(H18A)=Sof(H18B)=Sof(C27)=Sof(H27A)=Sof(H27B)=Sof(C25)=
 Sof(H25A)=Sof(H25B)=FVAR(1)
 Sof(C48)=Sof(H48A)=Sof(H48B)=Sof(O19)=Sof(C51)=Sof(H51A)=Sof(H51B)=Sof(C50)=
 Sof(H50A)=Sof(H50B)=Sof(C49)=Sof(H49A)=Sof(H49B)=1-FVAR(2)
 Sof(C31)=Sof(H31A)=Sof(H31B)=Sof(O12)=Sof(C28)=Sof(H28A)=Sof(H28B)=Sof(C29)=
 Sof(H29A)=Sof(H29B)=Sof(C30)=Sof(H30A)=Sof(H30B)=FVAR(2)
5.a Secondary CH2 refined with riding coordinates:
 C45(H45A,H45B), C46(H46A,H46B), C44(H44A,H44B), C47(H47A,H47B), C21(H21A,
 H21B), C26(H26A,H26B), C23(H23A,H23B), C16(H16A,H16B), C22(H22A,H22B),
 C19(H19A,H19B), C24(H24A,H24B), C17(H17A,H17B), C20(H20A,H20B), C18(H18A,H18B),
  C27(H27A,H27B), C25(H25A,H25B), C40(H40A,H40B), C33(H33A,H33B), C42(H42A,
 H42B), C32(H32A,H32B), C43(H43A,H43B), C35(H35A,H35B), C34(H34A,H34B),
 C39(H39A,H39B), C41(H41A,H41B), C37(H37A,H37B), C38(H38A,H38B), C36(H36A,H36B),
  C31(H31A,H31B), C28(H28A,H28B), C29(H29A,H29B), C30(H30A,H30B), C48(H48A,
 H48B), C51(H51A,H51B), C50(H50A,H50B), C49(H49A,H49B)
5.b Aromatic/amide H refined with riding coordinates:
 C7(H7), C8(H8), C9(H9), N3(H3), C4(H4), C3(H3A), C2(H2), C1(H1)
5.c Idealised Me refined as rotating group:
 C12(H12A,H12B,H12C)
;
_atom_sites_solution_hydrogens   geom
_atom_sites_solution_primary     dual
_atom_sites_solution_secondary   ?
loop_
_atom_site_label
_atom_site_type_symbol
_atom_site_fract_x
_atom_site_fract_y
_atom_site_fract_z
_atom_site_U_iso_or_equiv
_atom_site_adp_type
_atom_site_occupancy
_atom_site_site_symmetry_order
_atom_site_calc_flag
_atom_site_refinement_flags_posn
_atom_site_refinement_flags_adp
_atom_site_refinement_flags_occupancy
_atom_site_disorder_assembly
_atom_site_disorder_group
Mn1 Mn 0.17471(7) 0.62587(5) 0.32137(3) 0.0448(3) Uani 1 1 d . . . . .
K1 K 0.50644(12) 0.27605(7) 0.42805(4) 0.0442(3) Uani 1 1 d D . . . .
N1 N 0.3786(4) 0.5895(3) 0.32036(14) 0.0407(9) Uani 1 1 d . . . . .
N2 N 0.2657(4) 0.7342(3) 0.30498(16) 0.0483(10) Uani 1 1 d . . . . .
O4 O 0.3709(6) 0.3781(3) 0.3610(2) 0.0969(19) Uani 1 1 d . . . . .
O2 O -0.0370(8) 0.7136(5) 0.3808(3) 0.147(3) Uani 1 1 d . . . . .
O1 O 0.0771(6) 0.4874(4) 0.3851(3) 0.112(2) Uani 1 1 d . . . . .
O3 O -0.0380(5) 0.6000(5) 0.23422(19) 0.122(3) Uani 1 1 d . . . . .
C5 C 0.4136(5) 0.7344(4) 0.3045(2) 0.0491(13) Uani 1 1 d . . . . .
C7 C 0.6251(5) 0.6401(4) 0.31721(19) 0.0496(13) Uani 1 1 d . . . . .
H7 H 0.687808 0.686075 0.312436 0.060 Uiso 1 1 calc R . . . .
C8 C 0.6796(5) 0.5617(4) 0.32698(19) 0.0512(14) Uani 1 1 d . . . . .
H8 H 0.779658 0.552241 0.330205 0.061 Uiso 1 1 calc R . . . .
C9 C 0.5837(5) 0.4954(4) 0.33216(19) 0.0506(13) Uani 1 1 d . . . . .
H9 H 0.618955 0.439695 0.338849 0.061 Uiso 1 1 calc R . . . .
N3 N 0.2549(6) 0.4211(4) 0.2878(2) 0.0803(18) Uani 1 1 d . . . . .
H3 H 0.250548 0.458148 0.262202 0.096 Uiso 1 1 calc R . . . .
C45 C 0.2073(14) 0.4301(10) 0.1640(5) 0.166(6) Uani 1 1 d . . . . .
H45A H 0.264130 0.472733 0.184936 0.199 Uiso 1 1 calc R . . . .
H45B H 0.193806 0.379088 0.185426 0.199 Uiso 1 1 calc R . . . .
O11 O 0.0910(16) 0.4892(9) 0.0870(5) 0.224(5) Uani 1 1 d D . . . .
C6 C 0.4760(5) 0.6546(4) 0.31399(17) 0.0434(12) Uani 1 1 d . . . . .
C4 C 0.4850(6) 0.8100(4) 0.2940(2) 0.0578(14) Uani 1 1 d . . . . .
H4 H 0.586112 0.809642 0.294668 0.069 Uiso 1 1 calc R . . . .
C3 C 0.4145(7) 0.8825(4) 0.2830(3) 0.0658(16) Uani 1 1 d . . . . .
H3A H 0.464910 0.932627 0.275607 0.079 Uiso 1 1 calc R . . . .
C2 C 0.2628(7) 0.8834(4) 0.2825(3) 0.0677(17) Uani 1 1 d . . . . .
H2 H 0.209616 0.933805 0.274949 0.081 Uiso 1 1 calc R . . . .
C1 C 0.1970(6) 0.8093(4) 0.2934(2) 0.0621(15) Uani 1 1 d . . . . .
H1 H 0.095959 0.809739 0.292963 0.074 Uiso 1 1 calc R . . . .
C10 C 0.4393(5) 0.5095(3) 0.32775(17) 0.0432(11) Uani 1 1 d . . . . .
C11 C 0.3501(6) 0.4311(4) 0.3283(2) 0.0537(14) Uani 1 1 d . . . . .
C12 C 0.1565(10) 0.3484(7) 0.2853(4) 0.123(4) Uani 1 1 d . . . . .
H12A H 0.189789 0.305336 0.261757 0.184 Uiso 1 1 calc GR . . . .
H12B H 0.060834 0.367376 0.272388 0.184 Uiso 1 1 calc GR . . . .
H12C H 0.153435 0.324042 0.320218 0.184 Uiso 1 1 calc GR . . . .
C13 C 0.0500(8) 0.6792(5) 0.3573(3) 0.091(3) Uani 1 1 d . . . . .
C15 C 0.1193(7) 0.5401(5) 0.3577(3) 0.085(2) Uani 1 1 d . . . . .
C14 C 0.0486(6) 0.6123(4) 0.2680(2) 0.0624(16) Uani 1 1 d . . . . .
C46 C 0.2642(19) 0.4115(19) 0.1209(8) 0.308(16) Uani 1 1 d . . . . .
H46A H 0.297063 0.351935 0.123505 0.369 Uiso 1 1 calc R . . . .
H46B H 0.350158 0.447361 0.119312 0.369 Uiso 1 1 calc R . . . .
C44 C 0.0693(18) 0.4653(11) 0.1412(8) 0.226(10) Uani 1 1 d D . . . .
H44A H -0.007234 0.422306 0.141784 0.272 Uiso 1 1 calc R . . . .
H44B H 0.042090 0.515575 0.161121 0.272 Uiso 1 1 calc R . . . .
C47 C 0.175(3) 0.421(2) 0.0695(8) 0.36(2) Uani 1 1 d D . . . .
H47A H 0.231754 0.437856 0.040586 0.434 Uiso 1 1 calc R . . . .
H47B H 0.117392 0.370048 0.059856 0.434 Uiso 1 1 calc R . . . .
O18 O 0.6366(9) 0.2055(6) 0.3476(3) 0.0538(17) Uani 0.516(3) 1 d D U P A 1
O13 O 0.3775(9) 0.1331(5) 0.3754(3) 0.0536(15) Uani 0.516(3) 1 d D U P A 1
O15 O 0.3853(8) 0.3218(5) 0.5209(3) 0.0547(14) Uani 0.516(3) 1 d D U P A 1
O14 O 0.2243(9) 0.2192(5) 0.4504(4) 0.0554(15) Uani 0.516(3) 1 d D U P A 1
O16 O 0.6454(7) 0.3907(5) 0.4935(3) 0.0503(13) Uani 0.516(3) 1 d D U P A 1
O17 O 0.7926(7) 0.3079(5) 0.4202(3) 0.0551(14) Uani 0.516(3) 1 d D U P A 1
C21 C 0.5947(15) 0.4069(14) 0.5430(6) 0.058(3) Uani 0.516(3) 1 d D U P A 1
H21A H 0.625637 0.463995 0.555277 0.070 Uiso 0.516(3) 1 calc R . P A 1
H21B H 0.634873 0.364659 0.568587 0.070 Uiso 0.516(3) 1 calc R . P A 1
C26 C 0.5842(13) 0.1312(8) 0.3263(5) 0.064(3) Uani 0.516(3) 1 d D U P A 1
H26A H 0.622060 0.082765 0.347726 0.077 Uiso 0.516(3) 1 calc R . P A 1
H26B H 0.615464 0.124462 0.290803 0.077 Uiso 0.516(3) 1 calc R . P A 1
C23 C 0.8383(19) 0.3874(11) 0.4397(6) 0.055(3) Uani 0.516(3) 1 d D U P A 1
H23A H 0.793122 0.433265 0.417832 0.066 Uiso 0.516(3) 1 calc R . P A 1
H23B H 0.943098 0.392518 0.439486 0.066 Uiso 0.516(3) 1 calc R . P A 1
C16 C 0.2274(13) 0.1270(8) 0.3768(5) 0.066(3) Uani 0.516(3) 1 d D U P A 1
H16A H 0.193217 0.071814 0.362231 0.079 Uiso 0.516(3) 1 calc R . P A 1
H16B H 0.179660 0.172797 0.355532 0.079 Uiso 0.516(3) 1 calc R . P A 1
C22 C 0.7954(11) 0.3946(9) 0.4951(5) 0.060(3) Uani 0.516(3) 1 d D U P A 1
H22A H 0.838243 0.347734 0.516652 0.072 Uiso 0.516(3) 1 calc R . P A 1
H22B H 0.829841 0.449022 0.510717 0.072 Uiso 0.516(3) 1 calc R . P A 1
C19 C 0.2377(14) 0.3161(10) 0.5204(6) 0.058(3) Uani 0.516(3) 1 d D U P A 1
H19A H 0.192010 0.358626 0.496082 0.070 Uiso 0.516(3) 1 calc R . P A 1
H19B H 0.207711 0.327500 0.555634 0.070 Uiso 0.516(3) 1 calc R . P A 1
C24 C 0.8267(13) 0.2975(7) 0.3692(4) 0.049(2) Uani 0.516(3) 1 d D U P A 1
H24A H 0.930604 0.305731 0.367794 0.059 Uiso 0.516(3) 1 calc R . P A 1
H24B H 0.776931 0.341428 0.347010 0.059 Uiso 0.516(3) 1 calc R . P A 1
C17 C 0.1924(16) 0.1348(8) 0.4327(5) 0.061(3) Uani 0.516(3) 1 d D U P A 1
H17A H 0.090081 0.122414 0.435259 0.073 Uiso 0.516(3) 1 calc R . P A 1
H17B H 0.249409 0.093546 0.454666 0.073 Uiso 0.516(3) 1 calc R . P A 1
C20 C 0.4321(11) 0.4018(7) 0.5385(4) 0.057(2) Uani 0.516(3) 1 d D U P A 1
H20A H 0.396853 0.413127 0.572927 0.069 Uiso 0.516(3) 1 calc R . P A 1
H20B H 0.392319 0.445697 0.513905 0.069 Uiso 0.516(3) 1 calc R . P A 1
C18 C 0.1934(12) 0.2285(8) 0.5033(4) 0.065(3) Uani 0.516(3) 1 d D U P A 1
H18A H 0.246435 0.185720 0.525356 0.078 Uiso 0.516(3) 1 calc R . P A 1
H18B H 0.090061 0.220489 0.506356 0.078 Uiso 0.516(3) 1 calc R . P A 1
C27 C 0.4221(14) 0.1314(11) 0.3238(5) 0.060(3) Uani 0.516(3) 1 d D U P A 1
H27A H 0.384293 0.181662 0.304177 0.072 Uiso 0.516(3) 1 calc R . P A 1
H27B H 0.384089 0.079943 0.305415 0.072 Uiso 0.516(3) 1 calc R . P A 1
C25 C 0.7864(14) 0.2127(8) 0.3483(6) 0.056(3) Uani 0.516(3) 1 d D U P A 1
H25A H 0.816571 0.206343 0.312603 0.067 Uiso 0.516(3) 1 calc R . P A 1
H25B H 0.833396 0.167944 0.370571 0.067 Uiso 0.516(3) 1 calc R . P A 1
O6 O 0.2658(9) 0.2396(5) 0.4773(3) 0.0554(15) Uani 0.484(3) 1 d D U P A 2
C40 C 0.8253(14) 0.2348(11) 0.3541(7) 0.059(3) Uani 0.484(3) 1 d D U P A 2
H40A H 0.865105 0.187101 0.375701 0.071 Uiso 0.484(3) 1 calc R . P A 2
H40B H 0.900506 0.256679 0.333077 0.071 Uiso 0.484(3) 1 calc R . P A 2
O5 O 0.3184(10) 0.1654(6) 0.3804(3) 0.0536(15) Uani 0.484(3) 1 d D U P A 2
O7 O 0.4598(9) 0.3689(6) 0.5149(3) 0.0547(14) Uani 0.484(3) 1 d D U P A 2
C33 C 0.1578(13) 0.2163(8) 0.4378(5) 0.053(3) Uani 0.484(3) 1 d D U P A 2
H33A H 0.139633 0.263831 0.413039 0.063 Uiso 0.484(3) 1 calc R . P A 2
H33B H 0.068017 0.203659 0.453727 0.063 Uiso 0.484(3) 1 calc R . P A 2
O9 O 0.7779(9) 0.2994(6) 0.3860(4) 0.0551(14) Uani 0.484(3) 1 d D U P A 2
O10 O 0.5913(10) 0.1691(7) 0.3488(4) 0.0538(17) Uani 0.484(3) 1 d D U P A 2
C42 C 0.4796(14) 0.1364(10) 0.3152(5) 0.045(3) Uani 0.484(3) 1 d D U P A 2
H42A H 0.515757 0.091196 0.293146 0.054 Uiso 0.484(3) 1 calc R . P A 2
H42B H 0.437762 0.181850 0.292181 0.054 Uiso 0.484(3) 1 calc R . P A 2
C32 C 0.2064(14) 0.1380(8) 0.4090(6) 0.049(3) Uani 0.484(3) 1 d D U P A 2
H32A H 0.239755 0.093125 0.433978 0.059 Uiso 0.484(3) 1 calc R . P A 2
H32B H 0.126931 0.115126 0.385363 0.059 Uiso 0.484(3) 1 calc R . P A 2
C43 C 0.3678(12) 0.1008(7) 0.3481(5) 0.050(2) Uani 0.484(3) 1 d D U P A 2
H43A H 0.286869 0.078048 0.325137 0.060 Uiso 0.484(3) 1 calc R . P A 2
H43B H 0.409138 0.053815 0.369885 0.060 Uiso 0.484(3) 1 calc R . P A 2
C35 C 0.3481(14) 0.3380(9) 0.5426(5) 0.065(3) Uani 0.484(3) 1 d D U P A 2
H35A H 0.316978 0.382328 0.566325 0.078 Uiso 0.484(3) 1 calc R . P A 2
H35B H 0.381009 0.288187 0.563702 0.078 Uiso 0.484(3) 1 calc R . P A 2
O8 O 0.7438(9) 0.3669(5) 0.4832(3) 0.0503(13) Uani 0.484(3) 1 d D U P A 2
C34 C 0.2242(17) 0.3128(11) 0.5034(6) 0.059(3) Uani 0.484(3) 1 d D U P A 2
H34A H 0.137898 0.301001 0.521652 0.070 Uiso 0.484(3) 1 calc R . P A 2
H34B H 0.202167 0.359358 0.478192 0.070 Uiso 0.484(3) 1 calc R . P A 2
C39 C 0.8959(12) 0.3229(8) 0.4200(5) 0.064(3) Uani 0.484(3) 1 d D U P A 2
H39A H 0.976107 0.340641 0.399962 0.077 Uiso 0.484(3) 1 calc R . P A 2
H39B H 0.927738 0.274667 0.442658 0.077 Uiso 0.484(3) 1 calc R . P A 2
C41 C 0.6976(13) 0.2056(9) 0.3190(5) 0.059(3) Uani 0.484(3) 1 d D U P A 2
H41A H 0.656292 0.254376 0.298822 0.070 Uiso 0.484(3) 1 calc R . P A 2
H41B H 0.728521 0.162991 0.294076 0.070 Uiso 0.484(3) 1 calc R . P A 2
C37 C 0.6893(13) 0.4299(9) 0.5149(5) 0.069(3) Uani 0.484(3) 1 d D U P A 2
H37A H 0.642543 0.474963 0.492836 0.083 Uiso 0.484(3) 1 calc R . P A 2
H37B H 0.768318 0.455930 0.537334 0.083 Uiso 0.484(3) 1 calc R . P A 2
C38 C 0.848(2) 0.3959(12) 0.4524(6) 0.058(3) Uani 0.484(3) 1 d D U P A 2
H38A H 0.930321 0.418579 0.474711 0.069 Uiso 0.484(3) 1 calc R . P A 2
H38B H 0.809128 0.442115 0.429338 0.069 Uiso 0.484(3) 1 calc R . P A 2
C36 C 0.5808(18) 0.3901(15) 0.5491(7) 0.065(4) Uani 0.484(3) 1 d D U P A 2
H36A H 0.621251 0.338731 0.566832 0.078 Uiso 0.484(3) 1 calc R . P A 2
H36B H 0.554513 0.430965 0.575834 0.078 Uiso 0.484(3) 1 calc R . P A 2
C31 C 0.557(2) 0.0996(15) 0.5142(8) 0.103(3) Uani 0.402(8) 1 d D U P A 1
H31A H 0.599561 0.043075 0.522104 0.123 Uiso 0.402(8) 1 calc R . P A 1
H31B H 0.464737 0.093955 0.493146 0.123 Uiso 0.402(8) 1 calc R . P A 1
O12 O 0.6568(14) 0.1587(10) 0.4910(4) 0.092(2) Uani 0.402(8) 1 d D U P A 1
C28 C 0.7726(18) 0.1723(17) 0.5308(7) 0.096(3) Uani 0.402(8) 1 d D U P A 1
H28A H 0.798470 0.232974 0.534452 0.116 Uiso 0.402(8) 1 calc R . P A 1
H28B H 0.858154 0.138690 0.524295 0.116 Uiso 0.402(8) 1 calc R . P A 1
C29 C 0.700(2) 0.1392(19) 0.5784(7) 0.105(3) Uani 0.402(8) 1 d D U P A 1
H29A H 0.720710 0.078253 0.584777 0.126 Uiso 0.402(8) 1 calc R . P A 1
H29B H 0.730525 0.171920 0.610269 0.126 Uiso 0.402(8) 1 calc R . P A 1
C30 C 0.549(2) 0.1536(18) 0.5613(8) 0.110(3) Uani 0.402(8) 1 d D U P A 1
H30A H 0.527141 0.213747 0.552984 0.132 Uiso 0.402(8) 1 calc R . P A 1
H30B H 0.483470 0.131062 0.585936 0.132 Uiso 0.402(8) 1 calc R . P A 1
C48 C 0.6501(12) 0.0863(10) 0.4818(4) 0.089(3) Uani 0.598(8) 1 d D U P A 2
H48A H 0.649530 0.090614 0.443452 0.107 Uiso 0.598(8) 1 calc R . P A 2
H48B H 0.636047 0.026320 0.491541 0.107 Uiso 0.598(8) 1 calc R . P A 2
O19 O 0.5463(11) 0.1388(7) 0.5008(4) 0.099(2) Uani 0.598(8) 1 d D U P A 2
C51 C 0.5946(15) 0.1224(13) 0.5556(5) 0.107(3) Uani 0.598(8) 1 d D U P A 2
H51A H 0.570302 0.063555 0.564936 0.128 Uiso 0.598(8) 1 calc R . P A 2
H51B H 0.546189 0.161614 0.578375 0.128 Uiso 0.598(8) 1 calc R . P A 2
C50 C 0.7560(15) 0.1353(13) 0.5635(5) 0.104(3) Uani 0.598(8) 1 d D U P A 2
H50A H 0.781793 0.193111 0.575991 0.125 Uiso 0.598(8) 1 calc R . P A 2
H50B H 0.803187 0.092588 0.587235 0.125 Uiso 0.598(8) 1 calc R . P A 2
C49 C 0.7866(13) 0.1220(11) 0.5088(5) 0.094(3) Uani 0.598(8) 1 d D U P A 2
H49A H 0.866421 0.081578 0.506779 0.112 Uiso 0.598(8) 1 calc R . P A 2
H49B H 0.812028 0.176254 0.492622 0.112 Uiso 0.598(8) 1 calc R . P A 2

loop_
_atom_site_aniso_label
_atom_site_aniso_U_11
_atom_site_aniso_U_22
_atom_site_aniso_U_33
_atom_site_aniso_U_23
_atom_site_aniso_U_13
_atom_site_aniso_U_12
Mn1 0.0268(4) 0.0661(6) 0.0402(4) 0.0086(4) -0.0040(3) -0.0096(3)
K1 0.0524(6) 0.0492(6) 0.0303(5) 0.0019(4) -0.0017(4) -0.0031(5)
N1 0.0300(19) 0.066(3) 0.0254(18) 0.0087(18) -0.0036(15) -0.0082(19)
N2 0.034(2) 0.064(3) 0.045(2) 0.006(2) -0.0073(18) -0.006(2)
O4 0.114(4) 0.070(3) 0.097(4) 0.046(3) -0.050(3) -0.027(3)
O2 0.134(5) 0.141(6) 0.182(7) -0.085(5) 0.103(5) -0.068(5)
O1 0.090(4) 0.117(5) 0.132(5) 0.045(4) 0.028(3) -0.031(3)
O3 0.068(3) 0.234(8) 0.059(3) 0.029(4) -0.029(2) -0.076(4)
C5 0.037(3) 0.068(4) 0.041(3) 0.001(2) -0.003(2) -0.013(2)
C7 0.034(2) 0.080(4) 0.035(3) 0.004(2) 0.002(2) -0.016(3)
C8 0.030(2) 0.085(4) 0.038(3) 0.004(3) 0.002(2) 0.001(3)
C9 0.039(3) 0.076(4) 0.036(3) 0.008(2) -0.003(2) 0.005(3)
N3 0.070(3) 0.108(4) 0.058(3) 0.024(3) -0.022(3) -0.050(3)
C45 0.155(11) 0.216(14) 0.139(10) 0.070(10) 0.085(9) 0.092(10)
O11 0.237(13) 0.238(13) 0.200(12) 0.026(10) 0.024(10) 0.003(11)
C6 0.031(2) 0.068(3) 0.030(2) 0.002(2) -0.0051(18) -0.013(2)
C4 0.043(3) 0.067(4) 0.062(3) 0.004(3) -0.004(2) -0.017(3)
C3 0.065(4) 0.063(4) 0.067(4) 0.005(3) -0.005(3) -0.017(3)
C2 0.072(4) 0.052(3) 0.076(4) 0.002(3) -0.013(3) -0.003(3)
C1 0.047(3) 0.075(4) 0.061(4) 0.002(3) -0.011(3) 0.002(3)
C10 0.035(2) 0.066(3) 0.027(2) 0.009(2) -0.0047(18) -0.003(2)
C11 0.045(3) 0.069(4) 0.045(3) 0.012(3) -0.004(2) 0.000(3)
C12 0.111(7) 0.160(9) 0.092(6) 0.029(6) -0.024(5) -0.094(7)
C13 0.077(5) 0.103(6) 0.098(5) -0.042(5) 0.044(4) -0.053(4)
C15 0.049(3) 0.092(5) 0.117(6) 0.040(5) 0.019(4) -0.010(3)
C14 0.045(3) 0.095(5) 0.045(3) 0.010(3) -0.007(3) -0.029(3)
C46 0.151(14) 0.57(5) 0.198(19) 0.19(2) -0.012(13) 0.09(2)
C44 0.195(16) 0.184(15) 0.32(3) 0.100(16) 0.143(17) 0.088(12)
C47 0.29(3) 0.62(5) 0.181(19) -0.02(3) 0.050(18) 0.29(3)
O18 0.061(4) 0.067(5) 0.035(2) 0.008(4) 0.012(3) 0.011(3)
O13 0.063(4) 0.053(4) 0.041(3) 0.006(3) -0.015(3) 0.000(3)
O15 0.059(3) 0.069(4) 0.036(3) -0.004(3) 0.006(3) -0.004(2)
O14 0.051(4) 0.061(3) 0.053(4) 0.009(3) 0.000(3) -0.008(3)
O16 0.046(3) 0.061(3) 0.041(3) -0.004(2) -0.007(2) -0.010(3)
O17 0.038(3) 0.077(3) 0.051(4) 0.009(3) 0.009(3) -0.002(2)
C21 0.063(6) 0.078(7) 0.032(5) -0.017(5) -0.005(5) -0.005(5)
C26 0.080(6) 0.074(6) 0.039(5) 0.011(5) 0.003(5) 0.033(5)
C23 0.036(5) 0.073(6) 0.055(7) 0.008(5) 0.004(5) -0.009(5)
C16 0.073(6) 0.054(5) 0.064(6) 0.001(5) -0.029(5) -0.017(5)
C22 0.037(5) 0.076(6) 0.064(6) -0.005(5) -0.013(5) -0.014(5)
C19 0.049(5) 0.078(6) 0.050(6) -0.001(5) 0.019(5) 0.000(5)
C24 0.050(5) 0.063(5) 0.038(5) 0.007(4) 0.026(4) 0.014(5)
C17 0.061(6) 0.060(6) 0.057(6) 0.005(5) -0.022(5) -0.016(5)
C20 0.057(5) 0.082(6) 0.036(5) -0.014(5) 0.024(4) 0.001(5)
C18 0.049(5) 0.084(6) 0.062(6) 0.007(5) 0.013(5) -0.015(5)
C27 0.079(7) 0.064(6) 0.035(5) -0.004(5) -0.012(6) 0.023(6)
C25 0.064(6) 0.067(6) 0.039(5) 0.003(5) 0.021(5) 0.023(5)
O6 0.051(4) 0.061(3) 0.053(4) 0.009(3) 0.000(3) -0.008(3)
C40 0.042(5) 0.077(7) 0.059(6) 0.014(6) 0.009(5) -0.014(5)
O5 0.063(4) 0.053(4) 0.041(3) 0.006(3) -0.015(3) 0.000(3)
O7 0.059(3) 0.069(4) 0.036(3) -0.004(3) 0.006(3) -0.004(2)
C33 0.044(5) 0.057(5) 0.058(6) -0.001(5) 0.003(5) -0.012(5)
O9 0.038(3) 0.077(3) 0.051(4) 0.009(3) 0.009(3) -0.002(2)
O10 0.061(4) 0.067(5) 0.035(2) 0.008(4) 0.012(3) 0.011(3)
C42 0.048(6) 0.061(5) 0.026(5) 0.000(4) 0.002(5) -0.006(5)
C32 0.044(5) 0.056(5) 0.046(6) 0.002(6) -0.002(6) -0.017(4)
C43 0.061(5) 0.048(5) 0.039(5) 0.002(5) -0.003(5) -0.002(5)
C35 0.080(7) 0.065(6) 0.049(6) -0.008(5) -0.007(5) -0.001(5)
O8 0.046(3) 0.061(3) 0.041(3) -0.004(2) -0.007(2) -0.010(3)
C34 0.062(6) 0.065(6) 0.049(7) -0.001(5) 0.009(5) -0.003(5)
C39 0.050(5) 0.073(6) 0.067(6) 0.013(5) -0.010(5) -0.013(5)
C41 0.050(5) 0.073(6) 0.054(5) 0.017(5) 0.012(5) -0.010(5)
C37 0.064(6) 0.080(6) 0.059(6) 0.002(5) -0.018(5) -0.020(5)
C38 0.050(6) 0.066(6) 0.054(7) 0.006(5) -0.022(5) -0.019(5)
C36 0.076(7) 0.073(7) 0.044(6) -0.004(6) -0.014(6) -0.020(6)
C31 0.094(5) 0.129(7) 0.083(5) 0.008(5) -0.004(5) 0.015(6)
O12 0.083(5) 0.123(6) 0.066(4) 0.018(4) -0.010(4) 0.013(5)
C28 0.084(6) 0.131(7) 0.071(6) 0.011(6) -0.004(6) 0.007(6)
C29 0.098(7) 0.138(7) 0.077(6) -0.002(6) 0.000(6) 0.014(6)
C30 0.104(6) 0.138(7) 0.087(5) 0.006(5) 0.001(5) 0.018(6)
C48 0.086(5) 0.120(6) 0.059(5) 0.012(5) -0.007(4) 0.016(5)
O19 0.097(5) 0.122(6) 0.075(4) 0.011(4) -0.011(4) 0.027(5)
C51 0.094(5) 0.141(6) 0.086(5) 0.001(5) 0.016(5) 0.020(5)
C50 0.097(6) 0.141(6) 0.073(5) 0.002(5) 0.005(5) 0.001(6)
C49 0.078(5) 0.134(7) 0.068(5) 0.008(5) 0.000(4) 0.008(5)

_geom_special_details            
;
 All esds (except the esd in the dihedral angle between two l.s. planes)
 are estimated using the full covariance matrix.  The cell esds are taken
 into account individually in the estimation of esds in distances, angles
 and torsion angles; correlations between esds in cell parameters are only
 used when they are defined by crystal symmetry.  An approximate (isotropic)
 treatment of cell esds is used for estimating esds involving l.s. planes.
;
loop_
_geom_bond_atom_site_label_1
_geom_bond_atom_site_label_2
_geom_bond_distance
_geom_bond_site_symmetry_2
_geom_bond_publ_flag
Mn1 N1 2.005(4) . ?
Mn1 N2 1.973(4) . ?
Mn1 C13 1.769(8) . ?
Mn1 C15 1.750(7) . ?
Mn1 C14 1.750(5) . ?
K1 O4 2.612(4) . ?
K1 O18 2.733(9) . ?
K1 O13 2.848(8) . ?
K1 O15 2.831(7) . ?
K1 O16 2.729(7) . ?
K1 O17 2.764(7) . ?
K1 O6 2.749(9) . ?
K1 O5 2.704(9) . ?
K1 O7 2.740(9) . ?
K1 O10 2.816(11) . ?
K1 O12 2.769(13) . ?
K1 O19 2.867(10) . ?
N1 C6 1.396(6) . ?
N1 C10 1.390(7) . ?
N2 C5 1.392(6) . ?
N2 C1 1.369(7) . ?
O4 C11 1.192(7) . ?
O2 C13 1.188(9) . ?
O1 C15 1.180(8) . ?
O3 C14 1.157(7) . ?
C5 C6 1.401(8) . ?
C5 C4 1.407(8) . ?
C7 H7 0.9500 . ?
C7 C8 1.352(8) . ?
C7 C6 1.416(7) . ?
C8 H8 0.9500 . ?
C8 C9 1.395(8) . ?
C9 H9 0.9500 . ?
C9 C10 1.372(7) . ?
N3 H3 0.8800 . ?
N3 C11 1.324(7) . ?
N3 C12 1.471(9) . ?
C45 H45A 0.9900 . ?
C45 H45B 0.9900 . ?
C45 C46 1.31(2) . ?
C45 C44 1.487(19) . ?
O11 C44 1.477(16) . ?
O11 C47 1.427(17) . ?
C4 H4 0.9500 . ?
C4 C3 1.340(9) . ?
C3 H3A 0.9500 . ?
C3 C2 1.427(9) . ?
C2 H2 0.9500 . ?
C2 C1 1.363(9) . ?
C1 H1 0.9500 . ?
C10 C11 1.495(8) . ?
C12 H12A 0.9800 . ?
C12 H12B 0.9800 . ?
C12 H12C 0.9800 . ?
C46 H46A 0.9900 . ?
C46 H46B 0.9900 . ?
C46 C47 1.51(3) . ?
C44 H44A 0.9900 . ?
C44 H44B 0.9900 . ?
C47 H47A 0.9900 . ?
C47 H47B 0.9900 . ?
O18 C26 1.369(14) . ?
O18 C25 1.413(14) . ?
O13 C16 1.419(13) . ?
O13 C27 1.427(14) . ?
O15 C19 1.390(14) . ?
O15 C20 1.397(12) . ?
O14 C17 1.431(13) . ?
O14 C18 1.426(12) . ?
O16 C21 1.422(14) . ?
O16 C22 1.409(11) . ?
O17 C23 1.405(15) . ?
O17 C24 1.387(11) . ?
C21 H21A 0.9900 . ?
C21 H21B 0.9900 . ?
C21 C20 1.526(15) . ?
C26 H26A 0.9900 . ?
C26 H26B 0.9900 . ?
C26 C27 1.522(14) . ?
C23 H23A 0.9900 . ?
C23 H23B 0.9900 . ?
C23 C22 1.520(14) . ?
C16 H16A 0.9900 . ?
C16 H16B 0.9900 . ?
C16 C17 1.510(14) . ?
C22 H22A 0.9900 . ?
C22 H22B 0.9900 . ?
C19 H19A 0.9900 . ?
C19 H19B 0.9900 . ?
C19 C18 1.499(15) . ?
C24 H24A 0.9900 . ?
C24 H24B 0.9900 . ?
C24 C25 1.479(14) . ?
C17 H17A 0.9900 . ?
C17 H17B 0.9900 . ?
C20 H20A 0.9900 . ?
C20 H20B 0.9900 . ?
C18 H18A 0.9900 . ?
C18 H18B 0.9900 . ?
C27 H27A 0.9900 . ?
C27 H27B 0.9900 . ?
C25 H25A 0.9900 . ?
C25 H25B 0.9900 . ?
O6 C33 1.423(12) . ?
O6 C34 1.408(15) . ?
C40 H40A 0.9900 . ?
C40 H40B 0.9900 . ?
C40 O9 1.404(15) . ?
C40 C41 1.513(14) . ?
O5 C32 1.405(13) . ?
O5 C43 1.419(13) . ?
O7 C35 1.407(14) . ?
O7 C36 1.419(16) . ?
C33 H33A 0.9900 . ?
C33 H33B 0.9900 . ?
C33 C32 1.532(14) . ?
O9 C39 1.403(12) . ?
O10 C42 1.401(13) . ?
O10 C41 1.432(14) . ?
C42 H42A 0.9900 . ?
C42 H42B 0.9900 . ?
C42 C43 1.514(13) . ?
C32 H32A 0.9900 . ?
C32 H32B 0.9900 . ?
C43 H43A 0.9900 . ?
C43 H43B 0.9900 . ?
C35 H35A 0.9900 . ?
C35 H35B 0.9900 . ?
C35 C34 1.528(15) . ?
O8 C37 1.411(14) . ?
O8 C38 1.392(16) . ?
C34 H34A 0.9900 . ?
C34 H34B 0.9900 . ?
C39 H39A 0.9900 . ?
C39 H39B 0.9900 . ?
C39 C38 1.513(16) . ?
C41 H41A 0.9900 . ?
C41 H41B 0.9900 . ?
C37 H37A 0.9900 . ?
C37 H37B 0.9900 . ?
C37 C36 1.538(16) . ?
C38 H38A 0.9900 . ?
C38 H38B 0.9900 . ?
C36 H36A 0.9900 . ?
C36 H36B 0.9900 . ?
C31 H31A 0.9900 . ?
C31 H31B 0.9900 . ?
C31 O12 1.481(18) . ?
C31 C30 1.491(18) . ?
O12 C28 1.447(16) . ?
C28 H28A 0.9900 . ?
C28 H28B 0.9900 . ?
C28 C29 1.543(17) . ?
C29 H29A 0.9900 . ?
C29 H29B 0.9900 . ?
C29 C30 1.470(17) . ?
C30 H30A 0.9900 . ?
C30 H30B 0.9900 . ?
C48 H48A 0.9900 . ?
C48 H48B 0.9900 . ?
C48 O19 1.400(13) . ?
C48 C49 1.516(14) . ?
O19 C51 1.468(14) . ?
C51 H51A 0.9900 . ?
C51 H51B 0.9900 . ?
C51 C50 1.528(15) . ?
C50 H50A 0.9900 . ?
C50 H50B 0.9900 . ?
C50 C49 1.476(14) . ?
C49 H49A 0.9900 . ?
C49 H49B 0.9900 . ?

loop_
_geom_angle_atom_site_label_1
_geom_angle_atom_site_label_2
_geom_angle_atom_site_label_3
_geom_angle
_geom_angle_site_symmetry_1
_geom_angle_site_symmetry_3
_geom_angle_publ_flag
N2 Mn1 N1 79.16(17) . . ?
C13 Mn1 N1 145.2(3) . . ?
C13 Mn1 N2 91.1(3) . . ?
C15 Mn1 N1 96.6(3) . . ?
C15 Mn1 N2 159.8(3) . . ?
C15 Mn1 C13 81.1(4) . . ?
C15 Mn1 C14 96.5(3) . . ?
C14 Mn1 N1 122.7(2) . . ?
C14 Mn1 N2 102.4(2) . . ?
C14 Mn1 C13 92.0(4) . . ?
O4 K1 O18 88.5(2) . . ?
O4 K1 O13 90.5(2) . . ?
O4 K1 O15 101.1(2) . . ?
O4 K1 O16 100.48(19) . . ?
O4 K1 O17 105.2(2) . . ?
O4 K1 O6 93.4(2) . . ?
O4 K1 O5 80.4(2) . . ?
O4 K1 O7 96.2(2) . . ?
O4 K1 O10 92.4(2) . . ?
O4 K1 O12 174.5(3) . . ?
O4 K1 O19 157.9(3) . . ?
O18 K1 O13 61.1(3) . . ?
O18 K1 O15 169.7(3) . . ?
O18 K1 O17 61.0(3) . . ?
O18 K1 O12 86.2(3) . . ?
O15 K1 O13 114.8(2) . . ?
O16 K1 O18 121.1(2) . . ?
O16 K1 O13 168.8(2) . . ?
O16 K1 O15 61.0(2) . . ?
O16 K1 O17 60.4(2) . . ?
O16 K1 O12 83.5(3) . . ?
O17 K1 O13 119.1(2) . . ?
O17 K1 O15 118.8(2) . . ?
O17 K1 O12 73.3(3) . . ?
O6 K1 O10 120.4(3) . . ?
O6 K1 O19 66.9(3) . . ?
O5 K1 O6 62.8(3) . . ?
O5 K1 O7 124.9(3) . . ?
O5 K1 O10 59.9(3) . . ?
O5 K1 O19 81.6(3) . . ?
O7 K1 O6 62.6(2) . . ?
O7 K1 O10 170.8(3) . . ?
O7 K1 O19 83.7(3) . . ?
O10 K1 O19 89.6(3) . . ?
O12 K1 O13 85.8(4) . . ?
O12 K1 O15 84.1(3) . . ?
C6 N1 Mn1 115.4(3) . . ?
C10 N1 Mn1 129.8(3) . . ?
C10 N1 C6 114.6(4) . . ?
C5 N2 Mn1 117.1(4) . . ?
C1 N2 Mn1 126.1(4) . . ?
C1 N2 C5 116.7(5) . . ?
C11 O4 K1 160.3(5) . . ?
N2 C5 C6 113.7(4) . . ?
N2 C5 C4 119.8(5) . . ?
C6 C5 C4 126.5(5) . . ?
C8 C7 H7 119.5 . . ?
C8 C7 C6 121.1(5) . . ?
C6 C7 H7 119.5 . . ?
C7 C8 H8 121.2 . . ?
C7 C8 C9 117.7(5) . . ?
C9 C8 H8 121.2 . . ?
C8 C9 H9 119.5 . . ?
C10 C9 C8 121.0(5) . . ?
C10 C9 H9 119.5 . . ?
C11 N3 H3 119.7 . . ?
C11 N3 C12 120.5(6) . . ?
C12 N3 H3 119.7 . . ?
H45A C45 H45B 109.7 . . ?
C46 C45 H45A 112.0 . . ?
C46 C45 H45B 112.0 . . ?
C46 C45 C44 98.9(13) . . ?
C44 C45 H45A 112.0 . . ?
C44 C45 H45B 112.0 . . ?
C47 O11 C44 103.4(15) . . ?
N1 C6 C5 114.3(4) . . ?
N1 C6 C7 122.1(5) . . ?
C5 C6 C7 123.6(5) . . ?
C5 C4 H4 119.1 . . ?
C3 C4 C5 121.9(5) . . ?
C3 C4 H4 119.1 . . ?
C4 C3 H3A 120.4 . . ?
C4 C3 C2 119.2(6) . . ?
C2 C3 H3A 120.4 . . ?
C3 C2 H2 121.3 . . ?
C1 C2 C3 117.4(6) . . ?
C1 C2 H2 121.3 . . ?
N2 C1 H1 117.5 . . ?
C2 C1 N2 124.9(6) . . ?
C2 C1 H1 117.5 . . ?
N1 C10 C11 121.7(4) . . ?
C9 C10 N1 123.4(5) . . ?
C9 C10 C11 114.7(5) . . ?
O4 C11 N3 122.1(6) . . ?
O4 C11 C10 121.9(5) . . ?
N3 C11 C10 115.7(5) . . ?
N3 C12 H12A 109.5 . . ?
N3 C12 H12B 109.5 . . ?
N3 C12 H12C 109.5 . . ?
H12A C12 H12B 109.5 . . ?
H12A C12 H12C 109.5 . . ?
H12B C12 H12C 109.5 . . ?
O2 C13 Mn1 178.0(7) . . ?
O1 C15 Mn1 174.2(8) . . ?
O3 C14 Mn1 176.3(6) . . ?
C45 C46 H46A 107.6 . . ?
C45 C46 H46B 107.6 . . ?
C45 C46 C47 118.9(16) . . ?
H46A C46 H46B 107.0 . . ?
C47 C46 H46A 107.6 . . ?
C47 C46 H46B 107.6 . . ?
C45 C44 H44A 110.5 . . ?
C45 C44 H44B 110.5 . . ?
O11 C44 C45 106.4(11) . . ?
O11 C44 H44A 110.5 . . ?
O11 C44 H44B 110.5 . . ?
H44A C44 H44B 108.6 . . ?
O11 C47 C46 94.6(17) . . ?
O11 C47 H47A 112.8 . . ?
O11 C47 H47B 112.8 . . ?
C46 C47 H47A 112.8 . . ?
C46 C47 H47B 112.8 . . ?
H47A C47 H47B 110.3 . . ?
C26 O18 K1 118.9(7) . . ?
C26 O18 C25 113.5(9) . . ?
C25 O18 K1 118.0(7) . . ?
C16 O13 K1 115.2(7) . . ?
C16 O13 C27 113.2(10) . . ?
C27 O13 K1 108.2(8) . . ?
C19 O15 K1 116.7(7) . . ?
C19 O15 C20 110.4(9) . . ?
C20 O15 K1 111.4(6) . . ?
C17 O14 K1 113.2(8) . . ?
C18 O14 K1 115.0(7) . . ?
C18 O14 C17 110.2(9) . . ?
C21 O16 K1 119.5(8) . . ?
C22 O16 K1 118.2(7) . . ?
C22 O16 C21 112.2(9) . . ?
C23 O17 K1 113.9(8) . . ?
C24 O17 K1 110.7(7) . . ?
C24 O17 C23 110.9(9) . . ?
O16 C21 H21A 109.8 . . ?
O16 C21 H21B 109.8 . . ?
O16 C21 C20 109.5(10) . . ?
H21A C21 H21B 108.2 . . ?
C20 C21 H21A 109.8 . . ?
C20 C21 H21B 109.8 . . ?
O18 C26 H26A 109.7 . . ?
O18 C26 H26B 109.7 . . ?
O18 C26 C27 109.9(11) . . ?
H26A C26 H26B 108.2 . . ?
C27 C26 H26A 109.7 . . ?
C27 C26 H26B 109.7 . . ?
O17 C23 H23A 110.1 . . ?
O17 C23 H23B 110.1 . . ?
O17 C23 C22 107.8(12) . . ?
H23A C23 H23B 108.5 . . ?
C22 C23 H23A 110.1 . . ?
C22 C23 H23B 110.1 . . ?
O13 C16 H16A 110.0 . . ?
O13 C16 H16B 110.0 . . ?
O13 C16 C17 108.5(10) . . ?
H16A C16 H16B 108.4 . . ?
C17 C16 H16A 110.0 . . ?
C17 C16 H16B 110.0 . . ?
O16 C22 C23 108.4(10) . . ?
O16 C22 H22A 110.0 . . ?
O16 C22 H22B 110.0 . . ?
C23 C22 H22A 110.0 . . ?
C23 C22 H22B 110.0 . . ?
H22A C22 H22B 108.4 . . ?
O15 C19 H19A 110.0 . . ?
O15 C19 H19B 110.0 . . ?
O15 C19 C18 108.4(11) . . ?
H19A C19 H19B 108.4 . . ?
C18 C19 H19A 110.0 . . ?
C18 C19 H19B 110.0 . . ?
K1 C24 H24A 156.5 . . ?
K1 C24 H24B 86.3 . . ?
O17 C24 K1 47.5(5) . . ?
O17 C24 H24A 109.2 . . ?
O17 C24 H24B 109.2 . . ?
O17 C24 C25 112.2(10) . . ?
H24A C24 H24B 107.9 . . ?
C25 C24 K1 82.4(7) . . ?
C25 C24 H24A 109.2 . . ?
C25 C24 H24B 109.2 . . ?
O14 C17 C16 108.8(11) . . ?
O14 C17 H17A 109.9 . . ?
O14 C17 H17B 109.9 . . ?
C16 C17 H17A 109.9 . . ?
C16 C17 H17B 109.9 . . ?
H17A C17 H17B 108.3 . . ?
O15 C20 C21 111.0(11) . . ?
O15 C20 H20A 109.4 . . ?
O15 C20 H20B 109.4 . . ?
C21 C20 H20A 109.4 . . ?
C21 C20 H20B 109.4 . . ?
H20A C20 H20B 108.0 . . ?
O14 C18 C19 107.6(10) . . ?
O14 C18 H18A 110.2 . . ?
O14 C18 H18B 110.2 . . ?
C19 C18 H18A 110.2 . . ?
C19 C18 H18B 110.2 . . ?
H18A C18 H18B 108.5 . . ?
O13 C27 C26 109.5(10) . . ?
O13 C27 H27A 109.8 . . ?
O13 C27 H27B 109.8 . . ?
C26 C27 H27A 109.8 . . ?
C26 C27 H27B 109.8 . . ?
H27A C27 H27B 108.2 . . ?
O18 C25 C24 107.5(10) . . ?
O18 C25 H25A 110.2 . . ?
O18 C25 H25B 110.2 . . ?
C24 C25 H25A 110.2 . . ?
C24 C25 H25B 110.2 . . ?
H25A C25 H25B 108.5 . . ?
C33 O6 K1 106.9(7) . . ?
C34 O6 K1 108.8(9) . . ?
C34 O6 C33 110.0(10) . . ?
H40A C40 H40B 108.5 . . ?
O9 C40 H40A 110.3 . . ?
O9 C40 H40B 110.3 . . ?
O9 C40 C41 107.2(12) . . ?
C41 C40 H40A 110.3 . . ?
C41 C40 H40B 110.3 . . ?
C32 O5 K1 116.8(8) . . ?
C32 O5 C43 112.6(9) . . ?
C43 O5 K1 119.7(7) . . ?
C35 O7 K1 114.0(7) . . ?
C35 O7 C36 111.2(10) . . ?
C36 O7 K1 117.2(10) . . ?
K1 C33 H33A 81.9 . . ?
K1 C33 H33B 159.6 . . ?
O6 C33 K1 49.8(6) . . ?
O6 C33 H33A 109.8 . . ?
O6 C33 H33B 109.8 . . ?
O6 C33 C32 109.3(11) . . ?
H33A C33 H33B 108.3 . . ?
C32 C33 K1 81.9(7) . . ?
C32 C33 H33A 109.8 . . ?
C32 C33 H33B 109.8 . . ?
C40 O9 K1 117.6(7) . . ?
C39 O9 K1 118.6(8) . . ?
C39 O9 C40 106.4(10) . . ?
C42 O10 K1 115.1(8) . . ?
C42 O10 C41 109.7(10) . . ?
C41 O10 K1 113.7(8) . . ?
O10 C42 H42A 110.1 . . ?
O10 C42 H42B 110.1 . . ?
O10 C42 C43 108.1(10) . . ?
H42A C42 H42B 108.4 . . ?
C43 C42 H42A 110.1 . . ?
C43 C42 H42B 110.1 . . ?
O5 C32 C33 105.9(10) . . ?
O5 C32 H32A 110.5 . . ?
O5 C32 H32B 110.5 . . ?
C33 C32 H32A 110.5 . . ?
C33 C32 H32B 110.5 . . ?
H32A C32 H32B 108.7 . . ?
O5 C43 C42 109.9(11) . . ?
O5 C43 H43A 109.7 . . ?
O5 C43 H43B 109.7 . . ?
C42 C43 H43A 109.7 . . ?
C42 C43 H43B 109.7 . . ?
H43A C43 H43B 108.2 . . ?
O7 C35 H35A 110.0 . . ?
O7 C35 H35B 110.0 . . ?
O7 C35 C34 108.4(11) . . ?
H35A C35 H35B 108.4 . . ?
C34 C35 H35A 110.0 . . ?
C34 C35 H35B 110.0 . . ?
C37 O8 K1 109.1(7) . . ?
C38 O8 K1 115.6(8) . . ?
C38 O8 C37 114.0(11) . . ?
K1 C34 H34A 158.8 . . ?
K1 C34 H34B 83.3 . . ?
O6 C34 K1 48.6(7) . . ?
O6 C34 C35 107.5(12) . . ?
O6 C34 H34A 110.2 . . ?
O6 C34 H34B 110.2 . . ?
C35 C34 K1 80.5(8) . . ?
C35 C34 H34A 110.2 . . ?
C35 C34 H34B 110.2 . . ?
H34A C34 H34B 108.5 . . ?
O9 C39 H39A 110.4 . . ?
O9 C39 H39B 110.4 . . ?
O9 C39 C38 106.8(11) . . ?
H39A C39 H39B 108.6 . . ?
C38 C39 H39A 110.4 . . ?
C38 C39 H39B 110.4 . . ?
C40 C41 H41A 109.5 . . ?
C40 C41 H41B 109.5 . . ?
O10 C41 C40 110.9(11) . . ?
O10 C41 H41A 109.5 . . ?
O10 C41 H41B 109.5 . . ?
H41A C41 H41B 108.0 . . ?
O8 C37 H37A 109.7 . . ?
O8 C37 H37B 109.7 . . ?
O8 C37 C36 109.6(13) . . ?
H37A C37 H37B 108.2 . . ?
C36 C37 H37A 109.7 . . ?
C36 C37 H37B 109.7 . . ?
O8 C38 C39 108.7(13) . . ?
O8 C38 H38A 109.9 . . ?
O8 C38 H38B 109.9 . . ?
C39 C38 H38A 109.9 . . ?
C39 C38 H38B 109.9 . . ?
H38A C38 H38B 108.3 . . ?
O7 C36 C37 106.1(12) . . ?
O7 C36 H36A 110.5 . . ?
O7 C36 H36B 110.5 . . ?
C37 C36 H36A 110.5 . . ?
C37 C36 H36B 110.5 . . ?
H36A C36 H36B 108.7 . . ?
H31A C31 H31B 110.5 . . ?
O12 C31 H31A 113.2 . . ?
O12 C31 H31B 113.2 . . ?
O12 C31 C30 92.6(14) . . ?
C30 C31 H31A 113.2 . . ?
C30 C31 H31B 113.2 . . ?
C31 O12 K1 110.3(13) . . ?
C28 O12 K1 129.2(13) . . ?
C28 O12 C31 105.7(14) . . ?
O12 C28 H28A 112.0 . . ?
O12 C28 H28B 112.0 . . ?
O12 C28 C29 99.1(13) . . ?
H28A C28 H28B 109.6 . . ?
C29 C28 H28A 112.0 . . ?
C29 C28 H28B 112.0 . . ?
C28 C29 H29A 111.6 . . ?
C28 C29 H29B 111.6 . . ?
H29A C29 H29B 109.4 . . ?
C30 C29 C28 100.9(14) . . ?
C30 C29 H29A 111.6 . . ?
C30 C29 H29B 111.6 . . ?
C31 C30 H30A 113.2 . . ?
C31 C30 H30B 113.2 . . ?
C29 C30 C31 92.3(16) . . ?
C29 C30 H30A 113.2 . . ?
C29 C30 H30B 113.2 . . ?
H30A C30 H30B 110.6 . . ?
K1 C48 H48A 65.1 . . ?
K1 C48 H48B 149.0 . . ?
H48A C48 H48B 109.2 . . ?
O19 C48 K1 51.6(7) . . ?
O19 C48 H48A 111.4 . . ?
O19 C48 H48B 111.4 . . ?
O19 C48 C49 102.0(11) . . ?
C49 C48 K1 98.4(9) . . ?
C49 C48 H48A 111.4 . . ?
C49 C48 H48B 111.4 . . ?
C48 O19 K1 105.9(8) . . ?
C48 O19 C51 93.7(10) . . ?
C51 O19 K1 140.7(11) . . ?
O19 C51 H51A 109.9 . . ?
O19 C51 H51B 109.9 . . ?
O19 C51 C50 109.0(11) . . ?
H51A C51 H51B 108.3 . . ?
C50 C51 H51A 109.9 . . ?
C50 C51 H51B 109.9 . . ?
C51 C50 H50A 112.3 . . ?
C51 C50 H50B 112.3 . . ?
H50A C50 H50B 109.9 . . ?
C49 C50 C51 97.3(10) . . ?
C49 C50 H50A 112.3 . . ?
C49 C50 H50B 112.3 . . ?
C48 C49 H49A 110.7 . . ?
C48 C49 H49B 110.7 . . ?
C50 C49 C48 105.3(10) . . ?
C50 C49 H49A 110.7 . . ?
C50 C49 H49B 110.7 . . ?
H49A C49 H49B 108.8 . . ?

loop_
_geom_torsion_atom_site_label_1
_geom_torsion_atom_site_label_2
_geom_torsion_atom_site_label_3
_geom_torsion_atom_site_label_4
_geom_torsion
_geom_torsion_site_symmetry_1
_geom_torsion_site_symmetry_2
_geom_torsion_site_symmetry_3
_geom_torsion_site_symmetry_4
_geom_torsion_publ_flag
Mn1 N1 C6 C5 -5.5(5) . . . . ?
Mn1 N1 C6 C7 174.1(3) . . . . ?
Mn1 N1 C10 C9 -171.9(3) . . . . ?
Mn1 N1 C10 C11 11.8(6) . . . . ?
Mn1 N2 C5 C6 2.5(6) . . . . ?
Mn1 N2 C5 C4 -178.9(4) . . . . ?
Mn1 N2 C1 C2 179.6(5) . . . . ?
K1 O4 C11 N3 136.1(12) . . . . ?
K1 O4 C11 C10 -37.9(19) . . . . ?
K1 O18 C26 C27 38.3(12) . . . . ?
K1 O18 C25 C24 -37.4(14) . . . . ?
K1 O13 C16 C17 -51.4(11) . . . . ?
K1 O13 C27 C26 55.5(13) . . . . ?
K1 O15 C19 C18 53.6(13) . . . . ?
K1 O15 C20 C21 -52.7(11) . . . . ?
K1 O14 C17 C16 -49.2(12) . . . . ?
K1 O14 C18 C19 47.0(12) . . . . ?
K1 O16 C21 C20 -35.1(18) . . . . ?
K1 O16 C22 C23 41.4(14) . . . . ?
K1 O17 C23 C22 53.4(15) . . . . ?
K1 O17 C24 C25 -55.4(12) . . . . ?
K1 C24 C25 O18 25.0(10) . . . . ?
K1 O6 C33 C32 60.6(11) . . . . ?
K1 O6 C34 C35 -59.5(13) . . . . ?
K1 O5 C32 C33 40.3(12) . . . . ?
K1 O5 C43 C42 -41.4(13) . . . . ?
K1 O7 C35 C34 -42.3(13) . . . . ?
K1 O7 C36 C37 51.1(18) . . . . ?
K1 C33 C32 O5 -27.3(9) . . . . ?
K1 O9 C39 C38 -47.9(13) . . . . ?
K1 O10 C42 C43 -48.6(14) . . . . ?
K1 O10 C41 C40 54.2(13) . . . . ?
K1 O8 C37 C36 51.9(12) . . . . ?
K1 O8 C38 C39 -51.7(16) . . . . ?
K1 O12 C28 C29 117.7(16) . . . . ?
K1 C48 O19 C51 -145.6(12) . . . . ?
K1 C48 C49 C50 97.0(12) . . . . ?
K1 O19 C51 C50 -71.2(18) . . . . ?
N1 C10 C11 O4 -133.4(6) . . . . ?
N1 C10 C11 N3 52.2(7) . . . . ?
N2 C5 C6 N1 2.0(6) . . . . ?
N2 C5 C6 C7 -177.7(4) . . . . ?
N2 C5 C4 C3 -1.6(9) . . . . ?
C5 N2 C1 C2 -1.2(9) . . . . ?
C5 C4 C3 C2 0.7(10) . . . . ?
C7 C8 C9 C10 -0.3(7) . . . . ?
C8 C7 C6 N1 -0.4(7) . . . . ?
C8 C7 C6 C5 179.3(5) . . . . ?
C8 C9 C10 N1 -3.0(7) . . . . ?
C8 C9 C10 C11 173.5(4) . . . . ?
C9 C10 C11 O4 50.0(8) . . . . ?
C9 C10 C11 N3 -124.4(6) . . . . ?
C45 C46 C47 O11 30(3) . . . . ?
C6 N1 C10 C9 4.4(6) . . . . ?
C6 N1 C10 C11 -171.9(4) . . . . ?
C6 C5 C4 C3 176.8(6) . . . . ?
C6 C7 C8 C9 1.9(7) . . . . ?
C4 C5 C6 N1 -176.4(5) . . . . ?
C4 C5 C6 C7 3.9(8) . . . . ?
C4 C3 C2 C1 -0.1(10) . . . . ?
C3 C2 C1 N2 0.3(10) . . . . ?
C1 N2 C5 C6 -176.8(5) . . . . ?
C1 N2 C5 C4 1.7(7) . . . . ?
C10 N1 C6 C5 177.6(4) . . . . ?
C10 N1 C6 C7 -2.7(6) . . . . ?
C12 N3 C11 O4 8.5(12) . . . . ?
C12 N3 C11 C10 -177.1(7) . . . . ?
C46 C45 C44 O11 -20(2) . . . . ?
C44 C45 C46 C47 -6(3) . . . . ?
C44 O11 C47 C46 -39(2) . . . . ?
C47 O11 C44 C45 41(2) . . . . ?
O18 C26 C27 O13 -64.7(15) . . . . ?
O13 C16 C17 O14 67.8(14) . . . . ?
O15 C19 C18 O14 -66.3(14) . . . . ?
O16 C21 C20 O15 59.2(17) . . . . ?
O17 C23 C22 O16 -62.3(17) . . . . ?
O17 C24 C25 O18 62.8(15) . . . . ?
C21 O16 C22 C23 -173.1(13) . . . . ?
C26 O18 C25 C24 176.7(10) . . . . ?
C23 O17 C24 K1 -127.4(12) . . . . ?
C23 O17 C24 C25 177.2(12) . . . . ?
C16 O13 C27 C26 -175.5(11) . . . . ?
C22 O16 C21 C20 179.9(12) . . . . ?
C19 O15 C20 C21 176.0(11) . . . . ?
C24 O17 C23 C22 179.1(11) . . . . ?
C17 O14 C18 C19 176.4(11) . . . . ?
C20 O15 C19 C18 -177.9(10) . . . . ?
C18 O14 C17 C16 -179.5(10) . . . . ?
C27 O13 C16 C17 -176.6(11) . . . . ?
C25 O18 C26 C27 -176.2(11) . . . . ?
O6 C33 C32 O5 -69.5(14) . . . . ?
C40 O9 C39 C38 176.8(12) . . . . ?
O7 C35 C34 K1 29.5(10) . . . . ?
O7 C35 C34 O6 70.4(16) . . . . ?
C33 O6 C34 K1 -116.8(11) . . . . ?
C33 O6 C34 C35 -176.2(11) . . . . ?
O9 C40 C41 O10 -63.4(16) . . . . ?
O9 C39 C38 O8 65.0(16) . . . . ?
O10 C42 C43 O5 58.5(16) . . . . ?
C42 O10 C41 C40 -175.3(13) . . . . ?
C32 O5 C43 C42 175.4(11) . . . . ?
C43 O5 C32 C33 -175.4(10) . . . . ?
C35 O7 C36 C37 -175.2(13) . . . . ?
O8 C37 C36 O7 -70.2(18) . . . . ?
C34 O6 C33 K1 118.0(12) . . . . ?
C34 O6 C33 C32 178.6(11) . . . . ?
C41 C40 O9 K1 41.4(15) . . . . ?
C41 C40 O9 C39 177.2(11) . . . . ?
C41 O10 C42 C43 -178.4(11) . . . . ?
C37 O8 C38 C39 -179.3(11) . . . . ?
C38 O8 C37 C36 -177.3(13) . . . . ?
C36 O7 C35 C34 -177.5(15) . . . . ?
C31 O12 C28 C29 -16(2) . . . . ?
O12 C31 C30 C29 -65.6(19) . . . . ?
O12 C28 C29 C30 -26(2) . . . . ?
C28 C29 C30 C31 58(2) . . . . ?
C30 C31 O12 K1 -91.3(15) . . . . ?
C30 C31 O12 C28 52(2) . . . . ?
C48 O19 C51 C50 49.7(17) . . . . ?
O19 C48 C49 C50 44.6(16) . . . . ?
O19 C51 C50 C49 -22.9(19) . . . . ?
C51 C50 C49 C48 -11.6(17) . . . . ?
C49 C48 O19 K1 91.3(9) . . . . ?
C49 C48 O19 C51 -54.3(13) . . . . ?

loop_
_refln_index_h
_refln_index_k
_refln_index_l
_refln_F_squared_meas
_refln_F_squared_sigma
2 0 0 1346.39 44.05
-2 0 0 1309.44 44.01
-3 0 0 1950.94 64.11
-3 0 0 1987.78 64.24
-3 0 0 1810.6 63.95
3 0 0 1983.33 64.14
-4 0 0 5.02 0.73
-4 0 0 4.02 0.94
-4 0 0 4.87 1.2
-5 0 0 1537.82 49.96
-5 0 0 1444.57 49.15
-5 0 0 1453.73 49.63
-6 0 0 134.86 5.94
-6 0 0 134.29 5.39
-6 0 0 146.68 6.48
-7 0 0 297.74 11.16
-7 0 0 325.89 12.42
-7 0 0 309.84 11.88
-8 0 0 24.08 2.95
-8 0 0 18.49 2.18
-8 0 0 19.47 3.05
-9 0 0 251.64 11.94
-9 0 0 271.62 10
-9 0 0 274.47 10.96
-10 0 0 7.53 2.32
-10 0 0 6.29 1.57
-11 0 0 5.27 2.91
1 1 0 0.09 0.1
-2 -1 0 41.7 1.93
-2 -1 0 37.03 1.78
-2 -1 0 42.21 1.85
2 -1 0 40.57 2.1
2 -1 0 38.42 1.69
-2 1 0 38.94 2.03
2 1 0 43.33 1.68
-2 1 0 40.48 1.77
-3 -1 0 37.28 2.17
-3 -1 0 41.02 2.08
3 -1 0 43.67 1.77
3 -1 0 45.19 2.39
-3 1 0 37.13 2.09
3 1 0 45.18 1.68
-3 1 0 43.93 2.6
4 -1 0 1090.01 37.56
-4 -1 0 1068.92 36.52
-4 -1 0 1133.96 36.99
-4 1 0 1103.59 36.57
-4 1 0 1084.46 36.98
-5 -1 0 3.91 1.03
-5 -1 0 4.52 1.34
-5 -1 0 2.49 0.75
-5 1 0 3.51 1.11
-5 1 0 1.28 1.36
-5 1 0 2.87 0.86
-6 -1 0 6.14 1.27
-6 -1 0 8.02 1.13
-6 -1 0 4.67 1.61
-6 1 0 3.89 1.27
-6 1 0 6.93 1.08
-6 1 0 5.42 1.77
-7 -1 0 119.59 6.23
-7 -1 0 127.04 5.7
-7 -1 0 124.06 5.14
-7 1 0 125.33 5.19
-7 1 0 114.02 6.52
-7 1 0 122.39 5.89
-8 -1 0 17.56 2.16
-8 -1 0 19.51 2.89
-8 -1 0 20.42 2.95
-8 1 0 20.98 2.27
-8 1 0 22.91 2.98
-8 1 0 12.82 2.87
-9 -1 0 5.58 1.42
-9 -1 0 8.72 1.97
-9 -1 0 7.79 3.22
-9 1 0 7.17 1.58
-9 1 0 7.17 2.09
-10 -1 0 59.77 4.85
-10 -1 0 58.2 3.39
-10 1 0 65.58 5.16
-10 1 0 70.47 3.88
-11 -1 0 0.5 2.61
-11 1 0 -2.09 2.84
0 2 0 0.09 0.14
0 2 0 -0.04 0.16
-1 -2 0 506.29 16.82
1 -2 0 505.45 17.08
-1 -2 0 518.19 17.23
1 -2 0 510.53 17.11
-1 2 0 490.25 17.1
1 2 0 522.08 17.24
-1 2 0 498.26 17.09
-2 -2 0 103.26 3.97
2 -2 0 97.31 3.72
2 -2 0 96.53 3.97
-2 -2 0 97.47 3.6
2 2 0 91.72 3.59
-2 2 0 92.79 3.77
-2 2 0 94.92 3.96
2 2 0 101.01 3.86
3 -2 0 1162.47 40.23
-3 -2 0 1242.03 40.31
3 -2 0 1289.37 40.72
-3 -2 0 1202.23 40.37
-3 -2 0 1162.84 40.2
-3 2 0 1198.42 40.58
-3 2 0 1213.94 40.34
-4 -2 0 1069.73 35.28
4 -2 0 1061.62 34.9
-4 -2 0 1027.42 35.13
-4 -2 0 1023.86 35.15
4 -2 0 1112.41 35.7
4 2 0 1058.99 34.75
4 2 0 1071.97 34.7
-4 2 0 1006.18 35.12
-4 2 0 1002.91 35.47
-5 -2 0 -0.24 0.8
5 -2 0 2.08 1.38
-5 -2 0 0.98 0.78
-5 -2 0 0.56 1.11
-5 2 0 0.55 0.73
-5 2 0 1.83 1.03
-6 -2 0 149.21 6.42
-6 -2 0 163.35 6.69
-6 -2 0 173.28 7.12
-6 2 0 170.2 6.54
-6 2 0 175.17 7.72
-6 2 0 163.01 7.08
-7 -2 0 98.7 4.8
-7 -2 0 96.34 4.47
-7 -2 0 102.49 5.38
-7 2 0 98.33 4.53
-7 2 0 97.4 5.23
-7 2 0 101 6.03
-8 -2 0 46.01 3.03
-8 -2 0 45.18 3.49
-8 -2 0 48.41 4.44
-8 2 0 41.98 3.1
-8 2 0 46.68 3.92
-8 2 0 35.39 4.88
-9 -2 0 66.94 5.85
-9 -2 0 70.89 4.47
-9 -2 0 69.34 3.74
-9 2 0 63.91 4.84
-9 2 0 74.1 5.08
-10 -2 0 15.59 2.34
-10 -2 0 18.25 4.96
-10 -2 0 13.72 2.48
-10 2 0 19.16 3.02
0 -3 0 0.57 0.4
0 3 0 0.72 0.82
0 3 0 0.44 0.38
0 3 0 0.51 0.53
1 -3 0 5.17 0.81
-1 -3 0 5.79 0.64
1 -3 0 6.78 1.15
-1 -3 0 7.16 1.15
1 3 0 7.3 1.19
-1 3 0 6.88 0.95
-1 3 0 5.14 0.82
1 3 0 7.42 0.7
2 -3 0 279.28 9.94
-2 -3 0 293.03 10.19
-2 -3 0 280.49 9.58
2 -3 0 281.57 10.1
-2 3 0 280.2 10.03
2 3 0 297.24 10.19
2 3 0 273.25 9.6
2 3 0 273.15 9.83
-3 -3 0 60.96 2.96
3 -3 0 56.92 3.17
3 -3 0 58.47 2.7
-3 -3 0 62.53 2.58
3 3 0 59.04 2.56
3 3 0 59.4 2.57
-3 3 0 58.99 2.82
-3 3 0 56.62 2.95
3 3 0 59.7 2.86
-4 -3 0 419.68 14.12
-4 -3 0 409.5 14.34
4 -3 0 428.98 14.76
-4 -3 0 391.36 13.97
4 3 0 405.4 13.97
-4 3 0 392.8 14.26
-4 3 0 387.49 14.51
4 3 0 408.38 13.84
-5 -3 0 116.76 5.04
-5 -3 0 114.74 5.02
-5 -3 0 103.91 5.11
5 -3 0 125.14 5.7
5 3 0 119.53 4.39
-5 3 0 121.13 5.43
5 3 0 121.79 4.33
-5 3 0 112.54 4.94
-6 -3 0 21.43 2.13
-6 -3 0 17.49 2.62
6 -3 0 28.67 3.22
-6 -3 0 22.19 2.24
-6 3 0 20.34 2.61
-6 3 0 24.49 2.16
-7 -3 0 26.94 2.52
-7 -3 0 27.99 2.51
-7 -3 0 22.01 3.08
-7 3 0 26.72 4.18
-7 3 0 21.77 2.38
-7 3 0 26 2.97
-8 -3 0 65.67 3.71
-8 -3 0 57.03 4.76
-8 -3 0 57.77 3.97
-8 3 0 74.46 4.69
-8 3 0 63.41 3.85
-9 -3 0 11.82 3.06
-9 -3 0 20.11 2.56
-9 -3 0 18.24 2.93
-9 3 0 16.3 2.75
-9 3 0 17.36 2.84
-10 -3 0 31.18 2.77
-10 -3 0 27.44 3.67
-10 3 0 36.66 3.66
-10 3 0 39.09 4.97
0 -4 0 8599.63 296.63
0 4 0 8483.49 295.76
1 -4 0 326.12 11.66
-1 -4 0 335.95 11.18
-1 -4 0 314.44 11.9
1 -4 0 334.62 11.55
1 4 0 332.82 11.21
-1 4 0 329.63 11.73
-1 4 0 322.64 11.49
1 4 0 336.2 12.04
-2 -4 0 818.53 29.56
-2 -4 0 881.52 28.71
2 -4 0 866.91 29.25
2 -4 0 887.33 29.34
2 4 0 866.01 28.74
2 4 0 876.11 29.15
-2 4 0 855.46 29.25
-3 -4 0 2.55 0.61
3 -4 0 2.94 0.86
-3 -4 0 0.44 0.86
3 -4 0 -1.17 0.99
3 4 0 1.38 0.6
3 4 0 0.51 0.91
3 4 0 2.92 0.76
-3 4 0 0.32 0.91
-3 4 0 1.91 0.81
-4 -4 0 760.28 27.46
-4 -4 0 800.53 26.95
4 -4 0 826.63 27.81
-4 4 0 790.67 27.63
4 4 0 807.52 27.28
-4 4 0 786.42 27.43
4 4 0 834.73 27.05
5 -4 0 1135.86 36.87
-5 -4 0 1095.04 35.92
-5 -4 0 1032.72 36.25
-5 -4 0 1038.78 35.76
5 4 0 1119.42 35.68
5 4 0 1037.94 35.74
-5 4 0 1028.83 36.23
-5 4 0 1041.85 36.52
-6 -4 0 235.33 8.75
6 -4 0 242.66 9.95
-6 -4 0 237.57 9.14
6 4 0 245.56 8.2
6 4 0 230.22 8.2
-6 4 0 221.15 9.42
-6 4 0 224.68 9.05
-7 -4 0 3.62 1.34
-7 -4 0 2.95 1.25
7 -4 0 3.3 2.33
-7 -4 0 4.77 1.72
-7 4 0 7 1.49
-7 4 0 5.31 1.87
-7 4 0 3.48 2.52
-8 -4 0 45.68 3.37
-8 -4 0 54.87 4.33
-8 -4 0 48.35 3.39
-8 4 0 47.07 3.57
-8 4 0 51.24 4.42
-9 -4 0 58.62 5.36
-9 -4 0 70.44 4.15
-9 -4 0 60.94 3.96
-9 4 0 64.95 4.3
-9 4 0 57.49 5.23
-10 -4 0 22.96 3.43
-10 4 0 18.79 3.51
-10 4 0 29.89 3.82
0 -5 0 1.21 0.61
0 5 0 0.89 0.57
0 5 0 1.86 1.15
0 5 0 0.33 0.76
1 -5 0 438.51 14.96
-1 -5 0 427.25 14.55
-1 5 0 427.49 15.2
1 5 0 424.09 15.56
-1 5 0 427.04 14.91
1 5 0 428.26 14.6
-2 -5 0 725.85 25.73
2 -5 0 756.62 25.49
-2 -5 0 744.98 24.77
2 -5 0 763.22 25.48
-2 5 0 732.74 25.55
2 5 0 749.19 25.88
2 5 0 757.78 24.86
-2 5 0 713.37 25.35
-3 -5 0 147.79 6.46
-3 -5 0 151.93 5.48
3 -5 0 162.24 6.46
3 5 0 153.84 6.55
3 5 0 145.16 5.53
3 5 0 160.15 6.06
-3 5 0 150.1 6.27
-3 5 0 145.04 6.21
4 -5 0 7.26 1.69
-4 -5 0 6.46 1.53
4 5 0 9.12 1.31
-4 5 0 7.32 1.4
4 5 0 6.98 1.48
-4 5 0 9.24 1.48
4 5 0 7.09 1.15
-5 -5 0 16.41 1.75
5 -5 0 10.64 1.93
-5 -5 0 14.35 1.6
-5 -5 0 11.92 1.76
-5 5 0 13.83 1.94
5 5 0 14.78 1.97
-5 5 0 16.06 2.11
-6 -5 0 5.97 1.17
-6 -5 0 3.29 1.42
6 -5 0 3.9 1.96
-6 -5 0 7.69 1.43
-6 5 0 4.22 1.64
6 5 0 4.52 1.04
6 5 0 6.69 1.15
-6 5 0 5.19 1.39
-7 -5 0 128.62 6.09
-7 -5 0 142.26 6.4
-7 -5 0 132.69 5.7
7 -5 0 153.61 11.39
-7 5 0 133.47 6.85
-7 5 0 135.59 6.32
-8 -5 0 13.55 2.26
-8 -5 0 14.99 2.16
-8 -5 0 11.76 1.7
-8 5 0 17.04 2.36
-8 5 0 12.17 2.45
-9 -5 0 2.67 1.44
-9 -5 0 2.29 1.62
-9 -5 0 -2.47 2.3
-9 5 0 -1.04 2.13
-9 5 0 -0.73 1.83
-10 -5 0 8.85 1.99
-10 5 0 8.98 3.13
-10 5 0 6.47 2.44
0 -6 0 36.72 2.16
0 6 0 42.17 2.79
0 6 0 33.16 3.19
-1 -6 0 103.98 3.98
1 6 0 100.16 4.62
-1 6 0 99.98 4.74
1 6 0 103.76 4.03
-1 6 0 95.63 4.27
-2 -6 0 135.15 4.94
2 -6 0 142.08 5.82
-2 -6 0 136.99 6.18
2 6 0 130.83 5.06
-2 6 0 132.17 5.59
2 6 0 134.4 6.41
-2 6 0 131.49 5.84
-3 -6 0 98.67 3.72
3 -6 0 102.32 4.97
-3 -6 0 100.14 5.1
3 6 0 93.14 3.84
3 6 0 105.13 5.31
-3 6 0 91.73 4.53
3 6 0 92.77 4.51
-3 6 0 91.38 4.68
4 -6 0 77.17 4.5
-4 -6 0 82.31 3.29
-4 6 0 75.92 4.22
4 6 0 84.53 4
-4 6 0 77.42 4.24
4 6 0 81.13 3.4
-5 -6 0 3.56 0.86
5 -6 0 1.39 1.66
-5 -6 0 3.28 0.93
-5 -6 0 1.52 1.3
-5 6 0 2.99 1.28
-5 6 0 4.43 1.51
5 6 0 0.37 1.29
5 6 0 2.98 1.11
-6 -6 0 36.76 3.44
6 -6 0 44.47 4.31
-6 -6 0 45.24 2.7
-6 -6 0 38.2 2.6
6 6 0 38.49 2.66
6 6 0 35.47 2.91
-6 6 0 41.75 3.52
-6 6 0 38.99 3.4
-7 -6 0 2.65 1.17
-7 -6 0 4.12 1.83
7 6 0 3.82 1.19
-7 6 0 7.89 2.14
-7 6 0 3.46 1.7
-8 -6 0 19.7 2.43
-8 -6 0 24.77 3.21
-8 -6 0 18 2.43
-8 6 0 23.91 3.32
-9 -6 0 17 2.54
-9 6 0 11.89 2.9
-9 6 0 14.1 2.5
-10 6 0 1.8 2.51
-10 6 0 -1 2.87
0 -7 0 0.91 0.82
0 7 0 2.06 1.18
0 7 0 1.97 0.8
0 7 0 -0.28 1.56
1 -7 0 406.55 14.3
-1 -7 0 406.91 13.87
-1 7 0 389.04 14.17
1 7 0 404.57 13.93
1 7 0 405.2 14.65
1 7 0 391.29 15.26
-1 7 0 396.19 14.88
-1 7 0 394.01 15.3
-2 -7 0 2.72 0.73
2 -7 0 0.82 1.21
2 7 0 1.37 1.85
2 7 0 2.5 0.85
-2 7 0 2.47 1.27
-2 7 0 2.86 1.14
3 -7 0 11.89 1.85
-3 -7 0 18.98 2.69
-3 -7 0 14.53 1.27
-3 7 0 11.03 1.82
3 7 0 13.99 2.19
-3 7 0 16.99 2.32
3 7 0 15.35 1.48
3 7 0 14.99 2.35
4 -7 0 59.27 4.09
-4 -7 0 67.2 4.27
-4 -7 0 63.19 2.74
4 7 0 62.77 2.92
4 7 0 61.99 3.67
-4 7 0 64.26 3.82
4 7 0 63.53 4.39
-4 7 0 68.75 4.04
5 -7 0 53.14 4.13
-5 -7 0 59.31 2.71
-5 -7 0 62.34 4.09
5 7 0 54.86 2.79
5 7 0 54.69 4.02
5 7 0 56.87 3.47
-5 7 0 55.83 3.87
-5 7 0 51.56 3.94
6 -7 0 21.29 5.26
-6 -7 0 21.65 2.06
-6 -7 0 20.33 1.92
-6 -7 0 20.76 2.66
-6 7 0 21 3.17
6 7 0 22.46 2.5
-6 7 0 21.38 3.05
-7 -7 0 31.05 2.74
-7 -7 0 21.48 3.45
-7 7 0 26.83 3.63
7 7 0 25.51 2.66
-8 -7 0 27.74 2.41
-8 7 0 33.41 4.17
-8 7 0 29.96 3.62
-9 -7 0 17.21 2.42
-9 7 0 25.79 4.02
-9 7 0 18.37 3.69
-10 7 0 19.35 3.64
-10 7 0 23.92 3.47
-10 7 0 40.25 6.08
0 -8 0 1409.98 47.25
0 8 0 1363.3 47.19
0 8 0 1402.09 47.96
0 8 0 1456.47 48.87
1 -8 0 65.66 3.65
-1 -8 0 62.47 3.14
-1 8 0 72.96 4.2
1 8 0 67.92 4.13
-1 8 0 60.85 3.45
1 8 0 68.27 3.23
1 8 0 52.85 4.92
-1 8 0 52.55 4.91
2 -8 0 11.03 1.7
-2 -8 0 13.2 1.45
2 8 0 11.91 1.81
-2 8 0 13.6 2.02
2 8 0 10.89 1.6
-2 8 0 10.35 1.59
2 8 0 10.28 2.3
3 -8 0 364.21 13.67
-3 -8 0 356.72 12.41
-3 8 0 354.83 13.45
3 8 0 358.09 14.3
3 8 0 365.34 12.6
-3 8 0 355.09 13.74
3 8 0 364.47 14.24
4 -8 0 40.26 3.65
-4 -8 0 45.9 2.14
4 8 0 40.04 2.32
4 8 0 47.52 4.14
4 8 0 44.86 3.35
-4 8 0 45.86 3.62
-5 -8 0 63.12 2.69
-5 -8 0 61.15 4.43
5 -8 0 62.71 4.86
-5 8 0 62.05 4.12
-5 8 0 58.04 4.17
5 8 0 56.37 4.59
5 8 0 59.15 3.86
5 8 0 59.28 2.86
-6 -8 0 1.22 0.91
-6 -8 0 1.05 0.87
6 8 0 3.27 1.5
-6 8 0 1.04 1.7
-6 8 0 -0.69 1.7
-7 -8 0 28.94 2.45
-7 -8 0 29.21 2.28
-7 8 0 32.57 4.01
7 8 0 30.66 3.07
-7 8 0 32.87 4.27
-8 -8 0 43.62 3.25
-8 8 0 47.8 5.22
-8 8 0 46.67 4.59
8 8 0 44.44 3.67
-9 8 0 103.09 6.92
-9 8 0 114.62 7.69
0 -9 0 1.04 1.2
0 9 0 1.23 0.98
0 9 0 4.78 1.75
0 9 0 3.7 2.15
1 -9 0 8.73 1.59
-1 -9 0 11.58 1.49
-1 9 0 10.31 2.64
1 9 0 12.33 2.19
-1 9 0 10.73 1.63
-1 9 0 12.25 2.04
1 9 0 8.88 1.28
-2 -9 0 15.73 1.78
2 -9 0 14.14 2.08
2 9 0 16.88 1.85
-2 9 0 12.5 1.87
2 9 0 16.35 2.3
2 9 0 8.64 2.55
-2 9 0 15.29 2.6
-2 9 0 24.52 3.4
3 -9 0 65.52 4.43
-3 -9 0 63.09 2.92
3 9 0 62.85 3.23
-3 9 0 69.3 4.41
3 9 0 61.88 5.15
-3 9 0 58 4.02
4 -9 0 42.63 3.79
-4 -9 0 44.46 2.17
-4 9 0 40.7 3.6
4 9 0 45.11 4.53
4 9 0 41.81 3.5
-4 9 0 38.77 3.7
4 9 0 42.05 2.41
-5 -9 0 0.56 0.68
5 9 0 0.12 0.84
-5 9 0 -1.32 1.49
-5 9 0 -1.28 1.43
5 9 0 1.31 1.54
-6 -9 0 34.62 2.04
-6 -9 0 36.67 1.99
-6 9 0 34.72 4.02
-6 9 0 31.38 4.06
6 9 0 35.81 3.51
-7 -9 0 21.84 1.69
-7 -9 0 20.19 1.67
-7 9 0 16.97 2.94
7 9 0 14.08 2.18
-8 -9 0 39.65 2.31
8 9 0 42.98 3.56
-8 9 0 40.83 4.84
-8 9 0 37.83 4.74
-9 9 0 3.99 3.14
-9 9 0 5.87 3.55
0 -10 0 157.99 6.58
0 10 0 146.24 8.63
0 10 0 156.35 7.38
0 10 0 151.62 6.45
1 -10 0 4.62 1.61
-1 -10 0 4.22 1.39
-1 10 0 3.31 2.64
1 10 0 6.14 2.61
1 10 0 8.32 2.05
1 10 0 3.33 1.28
-1 10 0 6.84 1.52
2 -10 0 3.56 2.02
-2 10 0 4.95 1.54
2 10 0 5.66 2.92
-2 10 0 8.07 1.87
2 10 0 7.24 1.91
-2 10 0 10.97 3.01
2 10 0 7.24 1.28
-3 -10 0 1.79 0.92
3 -10 0 2.36 1.79
3 10 0 0.58 1.39
-3 10 0 2.18 1.39
-3 10 0 1.01 2.57
-3 10 0 2.98 1.61
3 10 0 -0.05 2.33
3 10 0 -1.15 1.11
4 -10 0 -1.37 1.92
-4 -10 0 2.18 0.87
-4 10 0 2.18 1.83
-4 10 0 2.14 2.42
-4 10 0 0.4 1.61
4 10 0 1.33 1.05
4 10 0 5.79 4.2
4 10 0 1.29 1.57
-5 -10 0 45.17 2.41
5 10 0 62.13 4.34
-5 10 0 51.08 4.21
5 10 0 54.49 2.74
-5 10 0 55.05 4.65
-6 -10 0 3.28 0.72
-6 -10 0 4.35 0.82
6 10 0 3.6 1.94
-6 10 0 2.04 1.94
-6 10 0 2.52 2.26
-7 10 0 18.29 3.08
-7 10 0 18.77 3.14
7 10 0 23.16 3.54
-8 10 0 4.16 3.12
8 10 0 5.98 2.36
-8 10 0 5.6 2.6
-9 10 0 5.24 3.39
-9 10 0 3.62 2.79
0 -11 0 7.59 1.71
0 11 0 9.93 1.71
0 11 0 10.53 2.18
-1 -11 0 250.77 9.59
1 -11 0 245.96 10.03
1 11 0 252.41 10.84
-1 11 0 244.98 9.86
1 11 0 244.89 9.57
-1 11 0 249.26 10.77
1 11 0 239.72 11.86
-1 11 0 256.89 12.18
2 -11 0 13.32 2.5
-2 -11 0 11 1.6
2 11 0 10.9 1.63
-2 11 0 14.33 2.16
2 11 0 12.16 3.23
-2 11 0 14.62 2.6
2 11 0 12.71 2.56
-2 11 0 12.81 4.31
3 -11 0 37.22 4.35
-3 -11 0 36.98 2.63
-3 11 0 48.64 4.38
3 11 0 37.91 3.87
3 11 0 41.06 5.61
-3 11 0 41.5 3.66
-3 11 0 28.23 4.5
3 11 0 41.46 2.72
-4 -11 0 64.18 3.16
-4 11 0 72.66 5.21
4 11 0 69.3 3.98
4 11 0 63.86 4.79
-4 11 0 67.95 4.74
-4 11 0 59.75 6.44
-5 -11 0 29.43 1.99
-5 11 0 38.16 4.53
5 11 0 32.04 2.23
-5 11 0 39.44 3.94
5 11 0 30.68 3.92
-5 11 0 34.6 5.72
-6 11 0 9.22 2.56
-6 11 0 12.25 2.78
-6 11 0 2.52 3.13
-7 11 0 59.27 5.66
-7 11 0 55.91 7.16
-7 11 0 56.19 5.66
7 11 0 54.47 4.88
-8 11 0 5.46 2.98
-8 11 0 3.51 3.38
0 -12 0 279.76 11.41
0 12 0 295.8 11.37
0 12 0 313.41 12.65
0 12 0 290.68 13.93
1 -12 0 10.18 2.06
-1 -12 0 12.47 1.84
-1 12 0 9.51 1.86
1 12 0 9.62 3.41
-1 12 0 10.88 3.61
1 12 0 14.05 1.85
-1 12 0 14.26 2.69
-2 -12 0 23.72 2.69
2 -12 0 23.79 3.13
-2 12 0 20.99 4.51
2 12 0 20.14 3.13
2 12 0 25.48 4.6
-2 12 0 26.27 3.19
2 12 0 23.72 2.57
-2 12 0 32.58 4.01
-3 -12 0 208.05 8.3
-3 12 0 217.57 11.72
-3 12 0 221.72 10.24
-3 12 0 219.49 9.49
3 12 0 213.74 8.44
3 12 0 223.98 10.01
-4 -12 0 7.73 1.35
4 12 0 9.59 4.04
-4 12 0 6.58 2.26
4 12 0 6.42 1.35
-4 12 0 7.7 2.51
-4 12 0 5.88 3.61
-5 -12 0 22.13 1.94
5 12 0 29.8 4.19
-5 12 0 27.33 4.24
5 12 0 25.8 2.12
-5 12 0 20.22 4.25
-5 12 0 23.7 5
-6 12 0 72.3 6
6 12 0 75.05 5.73
-6 12 0 78.03 7.99
-6 12 0 90.76 6.26
-7 12 0 2.65 2.87
-7 12 0 -2.42 2.79
-8 12 0 5.3 3.2
-8 12 0 4.32 3.09
0 -13 0 3.53 1.84
0 13 0 5.3 1.54
0 13 0 1.73 3.92
0 13 0 4.25 2.23
1 -13 0 0.18 2.02
-1 -13 0 3.45 1.68
1 13 0 2.88 1.47
-1 13 0 1.82 3.65
-1 13 0 0.85 1.51
-1 13 0 2.98 2.18
1 13 0 -2.52 3.39
1 13 0 0.6 2.23
-2 -13 0 48.54 3.57
2 -13 0 46.71 4.89
2 13 0 44.73 5.27
-2 13 0 50.98 4.98
2 13 0 61.74 9.67
2 13 0 52.69 3.59
-2 13 0 57.72 4.17
-2 13 0 36.95 5.39
-3 -13 0 28.88 2.89
3 13 0 30.69 2.9
3 13 0 34.45 4.51
-3 13 0 26.68 5.36
-3 13 0 42.66 4.79
-3 13 0 37.49 3.96
-4 -13 0 1.88 1.52
-4 13 0 1.12 2.11
-4 13 0 -2.77 3.93
4 13 0 -1.94 1.06
-4 13 0 -0.62 2.09
-5 -13 0 7.59 1.26
-5 13 0 7.64 2.71
-5 13 0 8.3 2.91
5 13 0 7.73 2.59
-5 13 0 -2.38 4.13
5 13 0 8.41 1.33
-6 13 0 3.91 2.9
-6 13 0 3.45 2.67
-7 13 0 12.45 3.73
-7 13 0 14.06 3.66
0 -14 0 38.49 4.19
0 14 0 47.76 5.08
0 14 0 30.81 5.37
0 14 0 44.12 3.73
1 -14 0 29.18 4.28
-1 -14 0 26.29 3.64
1 14 0 24.35 3.13
-1 14 0 26.65 5.11
1 14 0 32.72 4.66
-1 14 0 32.82 4.86
1 14 0 13.57 4.57
-1 14 0 25.18 3.4
-2 -14 0 11.76 2.05
2 14 0 13.63 2.03
2 14 0 9.12 3.17
-2 14 0 8.62 2.24
-2 14 0 8.56 2.78
-2 14 0 2.64 4.25
-3 -14 0 28.43 3.19
-3 14 0 36.98 3.99
3 14 0 21.15 2.89
3 14 0 32.81 4.96
-3 14 0 27.42 5.43
-3 14 0 32.19 4.84
-4 -14 0 10.54 2.26
-4 14 0 11.26 5.13
-4 14 0 15.07 3.22
-4 14 0 17.31 2.97
4 14 0 9.38 1.52
-5 14 0 -2.15 3.07
5 14 0 3.1 1.76
-5 14 0 -0.35 2.67
-6 14 0 19.48 4.38
-6 14 0 17.23 3.99
-7 14 0 0.41 3.76
-7 14 0 6.6 4.31
0 -15 0 1.35 2.29
0 15 0 -1.05 1.66
0 15 0 -2.61 2.46
0 15 0 2.82 4.61
-1 -15 0 27.37 4.06
-1 15 0 15.95 5.39
-1 15 0 26.78 3.57
1 15 0 28.67 3.3
1 15 0 21.25 3.49
-1 15 0 18.09 3.64
-2 -15 0 72.69 5.18
2 15 0 70.92 4.78
-2 15 0 90.61 10.05
-2 15 0 84.3 5.4
-2 15 0 92.26 6.8
-3 -15 0 -2.58 1.83
-3 15 0 0.04 2.16
-3 15 0 -0.14 4.84
-3 15 0 -2.23 2.45
3 15 0 -3.37 1.47
3 15 0 1.8 3.04
-4 15 0 -0.04 2.48
-4 15 0 3.98 2.8
4 15 0 1.92 1.42
4 15 0 2.48 4.83
-5 15 0 -0.78 3.46
-5 15 0 0.5 2.92
-6 15 0 3.35 3.59
-6 15 0 6.5 3.38
0 16 0 13.97 2.45
0 16 0 15.58 3.51
-1 -16 0 11.73 2.89
-1 16 0 14.8 2.58
1 16 0 6.7 2.97
1 16 0 12.48 2.37
-1 16 0 17.2 5.55
-2 -16 0 44.26 4.94
-2 16 0 57.13 6.37
2 16 0 49.34 5.88
-2 16 0 40.12 7.91
2 16 0 48.87 4.06
-3 16 0 -1.83 2.23
3 16 0 -1.78 1.65
-3 16 0 0.38 2.89
3 16 0 -4.35 3.5
4 16 0 -0.89 1.62
-4 16 0 0.02 4.3
-4 16 0 1.87 2.71
-5 16 0 29.21 4.77
-5 16 0 27.57 4.37
0 17 0 -0.66 3.28
0 17 0 1.24 2.05
-1 17 0 -2.38 2.59
-1 17 0 -3.59 3.35
1 17 0 1.85 2.11
1 17 0 -2.58 3.05
2 17 0 3.74 4.17
-2 17 0 10.14 3.58
-2 17 0 13.12 2.99
-3 17 0 3.85 2.92
3 17 0 2.3 2.04
-3 17 0 7.38 4
-4 17 0 -2.51 3.74
-4 17 0 0.57 3.1
0 18 0 2.35 3.5
0 18 0 2.27 2.5
-1 18 0 11.42 3.03
-1 18 0 12.61 3.77
1 18 0 6.43 2.54
2 18 0 7.88 2.45
-2 18 0 5.36 3.19
-2 18 0 4.58 3.65
-11 0 1 1.27 2.66
-10 0 1 0.13 2
-9 0 1 2.06 1.03
-9 0 1 1.98 1.84
-9 0 1 1.66 3.02
-8 0 1 -1.56 1.38
-8 0 1 -0.56 0.89
-8 0 1 -0.47 2.17
-7 0 1 0.45 0.74
-7 0 1 -1.77 1.85
-7 0 1 0.72 1.34
-6 0 1 -1.97 0.97
-6 0 1 -1.63 1.34
-6 0 1 -0.52 0.61
-5 0 1 -0.12 0.98
-5 0 1 0.81 1.29
-5 0 1 1.42 0.56
-4 0 1 -0.22 0.77
-4 0 1 0.26 0.4
-4 0 1 0.09 0.95
-3 0 1 1 0.31
-3 0 1 0.55 0.75
-3 0 1 0.3 0.71
-2 0 1 0.94 0.61
-2 0 1 1.41 0.72
-1 0 1 0.49 0.35
1 0 1 0.04 0.19
-1 0 -1 -0.13 0.13
-1 0 -1 -0.08 0.12
1 0 1 0.03 0.22
2 0 1 0.51 0.4
-2 0 -1 0.72 0.5
2 0 1 0.42 0.51
-2 0 -1 0.16 0.46
3 0 1 0.91 0.41
-3 0 -1 0.63 0.55
3 0 1 0.16 0.59
-3 0 -1 0.27 0.62
-4 0 -1 1.11 0.69
-4 0 -1 2.74 0.83
4 0 1 1.35 0.96
4 0 1 1.58 0.53
-5 0 -1 1.76 0.99
-5 0 -1 1.4 1.31
5 0 1 2.18 0.49
-5 0 -1 2.45 0.83
-6 0 -1 -0.61 0.92
-6 0 -1 -0.41 0.78
-6 0 -1 -0.94 1.39
-7 0 -1 2.71 1.37
-7 0 -1 0.24 1
-7 0 -1 3.38 1.93
-8 0 -1 -0.99 1.2
-8 0 -1 -0.25 1.37
-8 0 -1 0.21 2.24
-9 0 -1 0.89 2.88
-9 0 -1 2.42 1.45
-10 0 -1 -1.42 1.6
-10 0 -1 0.04 2.07
-11 0 -1 0.52 1.93
-11 -1 1 13.94 3.4
-11 1 1 13.63 3.21
-10 -1 1 64.41 4.91
-10 1 1 66.33 5.27
-10 1 1 56.31 3.21
-9 -1 1 10.3 1.71
-9 -1 1 12.14 3.04
-9 -1 1 8.65 2.16
-9 1 1 10.8 1.51
-9 1 1 11.4 2.34
-8 -1 1 15.99 2.85
-8 -1 1 20.43 2.85
-8 -1 1 22.86 1.92
-8 1 1 22.17 2.08
-8 1 1 13.74 3.03
-8 1 1 24.47 3.24
-7 -1 1 30.72 3.67
-7 -1 1 42.07 2.26
-7 -1 1 37.01 2.97
-7 1 1 36.12 4.13
-7 1 1 33.46 2.28
-7 1 1 36.02 3.3
-6 -1 1 22.66 1.67
-6 -1 1 19.42 2.21
-6 -1 1 23.72 2.88
-6 1 1 20.9 2.43
-6 1 1 22.96 1.68
-6 1 1 21.08 3.05
-5 -1 1 141.3 5.85
-5 -1 1 138.47 5.26
-5 -1 1 149.31 6.22
-5 1 1 139.93 6.01
-5 1 1 152.55 6.47
-5 1 1 136.76 5.33
-4 -1 1 26.29 1.4
-4 -1 1 24.05 2.15
-4 -1 1 26.59 2.01
-4 1 1 26.59 1.45
-4 1 1 22.34 2.03
-4 1 1 25.1 2.4
3 -1 -1 142.56 5.54
-3 -1 1 138.15 4.97
-3 -1 1 146.22 5.47
-3 -1 1 133.38 5.3
-3 1 1 143.4 5.68
-2 -1 1 512.39 17.64
-2 -1 1 543.83 17.92
2 -1 -1 551.12 18.05
-2 1 1 529.1 18.01
-2 1 1 522.01 17.66
2 1 -1 522.59 17.9
1 -1 1 529.95 17.92
1 -1 1 538.36 17.94
1 1 1 553.37 17.99
1 1 1 523.7 17.7
-2 -1 -1 1750.26 58.99
2 -1 1 1818.92 59.09
2 1 1 1813.62 58.92
-2 1 -1 1752.74 58.97
-3 -1 -1 97.16 3.81
3 -1 1 93 3.91
-3 -1 -1 101.27 3.96
3 -1 1 100.37 4.1
-3 -1 -1 96.04 3.9
-3 1 -1 93.09 4.06
3 1 1 99.07 3.74
-3 1 -1 103.55 3.89
-4 -1 -1 293.21 10.55
-4 -1 -1 268.6 10.43
4 -1 1 302.24 10.24
-4 -1 -1 319.7 10.82
4 1 1 298.09 10.16
-4 1 -1 296.95 10.75
-4 1 -1 295.45 10.5
5 -1 1 15.64 1.2
-5 -1 -1 14.68 1.65
-5 -1 -1 12.75 1.97
-5 -1 -1 19.12 1.76
5 -1 1 19.52 2.38
-5 1 -1 19.5 1.72
5 1 1 17.68 1.07
-5 1 -1 11.07 1.82
-6 -1 -1 69.65 4.1
-6 -1 -1 64.39 3.49
-6 -1 -1 63.85 3.3
-6 1 -1 67.61 3.74
-6 1 -1 64.09 3.31
-6 1 -1 65.89 4.29
-7 -1 -1 32.82 2.8
-7 -1 -1 28.3 2.44
-7 -1 -1 25.37 3.43
-7 1 -1 24.33 3.75
-7 1 -1 29.47 2.48
-7 1 -1 31.23 2.9
-8 -1 -1 3.85 1.4
-8 -1 -1 4.08 1.52
-8 -1 -1 2.83 2.29
-8 1 -1 2.98 1.37
-8 1 -1 0.65 2.34
-8 1 -1 4.23 1.56
-9 -1 -1 11.75 3.09
-9 -1 -1 11.33 2.11
-9 -1 -1 13.45 1.88
-9 1 -1 11.45 2.3
-9 1 -1 11.48 2.3
-10 -1 -1 50.71 4.62
-10 -1 -1 59.53 3.82
-10 1 -1 63.51 4.13
-10 1 -1 52.93 5.02
-10 -2 1 29.53 3.89
-10 2 1 32.31 5.83
-10 2 1 33.95 2.93
-9 -2 1 132.25 5.26
-9 -2 1 128.07 7.56
-9 -2 1 136.43 6.59
-9 2 1 138.4 7.06
-9 2 1 134.72 5.78
-8 -2 1 42.07 4.3
-8 -2 1 38.73 3.29
-8 -2 1 35.23 2.35
-8 2 1 31.19 3.66
-8 2 1 31.12 4.73
-8 2 1 36.52 2.68
-7 -2 1 51.47 2.71
-7 -2 1 45.48 3.89
-7 -2 1 47.25 3.29
-7 2 1 47.45 2.84
-7 2 1 47.61 3.7
-7 2 1 48.57 4.59
-6 -2 1 335.12 12.2
-6 -2 1 314.59 11.82
-6 -2 1 311.86 11.37
-6 2 1 330.51 12.73
-6 2 1 315 12.18
-6 2 1 321.54 11.47
-5 -2 1 56.38 2.66
-5 -2 1 51.26 2.93
-5 2 1 56.1 3.81
-5 2 1 54.65 2.65
-5 2 1 55.9 3.3
-4 -2 1 622.86 21.41
4 -2 -1 666.75 22.11
-4 -2 1 643.92 21.76
-4 -2 1 624.15 21.62
-4 2 1 631.96 21.96
-4 2 1 610.47 21.43
-3 -2 1 30.71 1.72
3 -2 -1 34.16 2.16
-3 -2 1 30.94 1.9
-3 2 1 32.96 2.06
3 2 -1 28.27 1.49
-3 2 1 35.24 1.73
3 2 -1 33.1 1.92
3 2 -1 34.54 1.44
-2 -2 1 4759.01 161.38
2 -2 -1 4456.81 163.21
2 2 -1 4885.34 161.98
-2 2 1 4748.12 163.43
-1 -2 1 540.31 17.87
-1 -2 1 529.9 17.97
1 -2 -1 542.88 18.06
1 2 -1 530.89 18.06
-1 2 1 532.47 18.04
1 2 -1 519.94 17.87
1 2 -1 552.39 18.12
1 -2 1 327.2 11.45
1 -2 1 343.37 11.42
-1 -2 -1 336.62 11.62
-1 2 -1 319.38 11.46
-1 2 -1 334.92 11.41
1 2 1 338.73 11.62
-2 -2 -1 930.75 30.25
-2 -2 -1 889.37 30.2
-2 -2 -1 886.26 30.7
2 -2 1 948.2 30.7
2 -2 1 922.75 30.56
-2 2 -1 906.14 30.63
-2 2 -1 912.33 30.62
2 2 1 915.72 30.63
-3 -2 -1 302.15 10.58
-3 -2 -1 293.25 10.91
3 -2 1 331.11 11.16
-3 -2 -1 311.83 10.69
3 -2 1 311.95 10.77
-3 2 -1 306.07 11
3 2 1 303.82 10.78
-3 2 -1 308.13 10.87
4 -2 1 63.92 3.44
-4 -2 -1 56.97 2.8
-4 -2 -1 48.81 2.92
4 -2 1 58.19 2.72
-4 -2 -1 64.2 3.06
4 2 1 63.84 2.68
-4 2 -1 56.76 3.17
-4 2 -1 56.23 2.93
-5 -2 -1 535.02 19.84
-5 -2 -1 574.7 19.75
5 -2 1 608.39 20.43
5 -2 1 590.32 19.49
-5 -2 -1 594.2 20.01
-5 2 -1 559.43 19.85
-5 2 -1 564.95 20.16
5 2 1 567.85 19.3
-6 -2 -1 96.43 4.52
6 -2 1 107.32 5.35
-6 -2 -1 98.44 4.58
-6 -2 -1 102.14 5.02
-6 2 -1 97.56 4.89
-6 2 -1 103.34 4.58
-7 -2 -1 71.06 3.9
-7 -2 -1 67.31 4.41
-7 -2 -1 63.98 3.71
-7 2 -1 67.99 4.21
-7 2 -1 67.84 3.77
-7 2 -1 77.87 5.26
-8 -2 -1 216.1 8.68
-8 -2 -1 211.26 8.76
-8 -2 -1 234.83 9.63
-8 2 -1 214.28 8.7
-8 2 -1 212.34 10.16
-8 2 -1 220 9.39
-9 -2 -1 63.34 4.16
-9 -2 -1 49.09 5.42
-9 -2 -1 56.18 4.36
-9 2 -1 66.03 4.82
-9 2 -1 56.45 5.12
-10 -2 -1 13.23 1.95
-10 -2 -1 8.54 2.31
-10 2 -1 13.58 2.27
-10 2 -1 9.56 4.42
-10 -3 1 13.89 2.51
-10 3 1 23.12 3.14
-10 3 1 30.51 4.69
-9 -3 1 24.19 3.24
-9 -3 1 29.12 2.39
-9 -3 1 22.16 3.43
-9 3 1 29.94 3.96
-9 3 1 22.1 3.62
-8 -3 1 63.16 3.45
-8 -3 1 66.41 4.09
-8 -3 1 64.52 4.91
-8 3 1 69.32 4.6
-8 3 1 62.5 3.72
-7 -3 1 200.53 7.74
-7 -3 1 206.06 8.56
-7 -3 1 198.83 8.11
-7 3 1 211.92 8.8
-7 3 1 203.61 7.93
-7 3 1 191.72 9.35
-6 -3 1 90.67 4.69
-6 -3 1 101.93 4.22
-6 -3 1 86.8 4.3
-6 3 1 80.79 5.33
-6 3 1 97.24 4.96
-6 3 1 88.18 4.16
-5 -3 1 209.32 8.34
-5 -3 1 237.53 8.65
-5 -3 1 229.18 8.45
5 -3 -1 234.76 9.24
-5 3 1 224.74 8.44
-5 3 1 222.62 8.95
-4 -3 1 304.17 10.79
-4 -3 1 314.18 10.82
4 -3 -1 317.87 11.38
-4 3 1 283.76 11.09
4 3 -1 297.6 10.33
4 3 -1 291.04 10.78
4 3 -1 303.65 10.43
-4 3 1 295.49 10.77
-3 -3 1 102.67 4.02
3 -3 -1 108.67 4.6
-3 -3 1 91.07 4.16
3 3 -1 95.33 4.1
3 3 -1 108.35 3.95
-3 3 1 101.6 4.43
-3 3 1 99.58 4.14
3 3 -1 102.97 4.06
-2 -3 1 98.69 4.05
-2 -3 1 96.33 3.64
2 -3 -1 96.63 4.06
2 3 -1 92.9 3.66
2 3 -1 99.6 4.08
-2 3 1 95.2 3.9
2 3 -1 92.9 3.77
-1 -3 1 561.97 18.67
-1 -3 1 549.85 18.9
1 -3 -1 559.7 18.91
-1 3 1 542.15 18.87
1 3 -1 586.59 19.19
-1 3 1 519.09 18.89
-1 3 1 583.45 19.28
1 3 -1 559.15 18.7
0 -3 -1 162.51 5.78
0 -3 -1 171.37 6.38
0 -3 1 163.23 6.09
0 -3 1 167.35 5.86
0 3 -1 161.81 5.85
0 3 -1 157.43 6.08
0 3 1 172.6 6.46
0 3 1 160.54 5.76
-1 -3 -1 35.61 2.45
-1 -3 -1 35.04 1.42
1 -3 1 38.83 2.12
1 -3 1 36.72 1.97
-1 3 -1 36.78 2.12
1 3 1 34.95 2.45
-1 3 -1 35.65 1.95
-2 -3 -1 113.46 4.76
2 -3 1 110.27 4.48
-2 -3 -1 110.1 3.89
2 -3 1 114.91 4.55
2 3 1 113.5 4.7
-2 3 -1 111.4 4.56
-3 -3 -1 155.65 5.85
-3 -3 -1 178.5 6.56
3 -3 1 162.62 6.57
-3 -3 -1 157.99 5.79
3 -3 1 162.86 6.24
-3 3 -1 167.44 6.37
3 3 1 175.45 6.39
-3 3 -1 158.05 6.36
-4 -3 -1 64.07 2.85
4 -3 1 68.84 3.6
4 -3 1 65.29 3.11
-4 -3 -1 59.14 3.31
-4 -3 -1 68.85 3.04
-4 3 -1 61.4 3.42
-4 3 -1 63.88 3.28
4 3 1 69.02 3.09
5 -3 1 254.52 8.99
-5 -3 -1 231.39 9.27
-5 -3 -1 252.09 9.44
-5 -3 -1 240.52 9.17
5 -3 1 254.23 9.8
5 3 1 251.66 8.85
-5 3 -1 243.21 9.56
-5 3 -1 253.6 9.35
6 -3 1 87.98 5.05
-6 -3 -1 86.92 3.98
-6 -3 -1 77.23 4.24
-6 -3 -1 88.57 4.52
6 3 1 91.6 3.35
-6 3 -1 81.83 4.56
-6 3 -1 89.38 4.27
6 3 1 86.52 3.36
-7 -3 -1 12.9 2.11
-7 -3 -1 12.39 1.78
-7 -3 -1 13.97 1.74
7 -3 1 14.62 2.57
-7 3 -1 15.5 1.97
-7 3 -1 12.35 2.12
-8 -3 -1 265.81 10.06
-8 -3 -1 247.14 9.83
-8 -3 -1 246.61 10.42
-8 3 -1 255.74 10.02
-8 3 -1 252.6 10.62
-9 -3 -1 82.98 4.67
-9 -3 -1 76.86 5.93
-9 -3 -1 73.24 6.33
-9 3 -1 86.07 5.51
-9 3 -1 76.01 4.62
-10 -3 -1 11.82 2.27
-10 -3 -1 12.05 2.04
-10 3 -1 14.8 2.36
-10 3 -1 15.48 3.05
-10 -4 1 11.26 2.2
-10 4 1 9.25 2.01
-10 4 1 13.27 3.22
-9 -4 1 2.79 1.67
-9 -4 1 2.92 2.62
-9 4 1 1.34 1.48
-9 4 1 2.53 2.36
-8 -4 1 5.64 1.54
-8 -4 1 8.17 1.52
-8 -4 1 2.24 2.08
-8 4 1 8.91 2.29
-8 4 1 7.81 1.66
-7 -4 1 95.56 4.55
-7 -4 1 98.48 4.65
-7 -4 1 99.8 5.15
-7 4 1 83.23 5.9
-7 4 1 100.5 4.72
-7 4 1 90.99 5.36
-6 -4 1 141.7 6.16
-6 -4 1 144.92 6.02
6 -4 -1 150.88 7.13
-6 -4 1 147.96 6.33
-6 4 1 151.55 6.86
-6 4 1 145.07 6.18
-5 -4 1 47.24 2.84
5 -4 -1 43.86 3.43
-5 4 1 42.2 2.78
5 4 -1 39.41 2.27
5 4 -1 43.94 2.18
-5 4 1 49.92 3.29
-4 -4 1 2.56 1.03
-4 -4 1 4.7 0.96
4 -4 -1 4.31 1.48
4 4 -1 3.43 0.82
-4 4 1 1.62 1.16
-4 4 1 2.22 0.94
4 4 -1 3.62 1.01
4 4 -1 3.09 0.96
-3 -4 1 184.72 6.57
3 -4 -1 173.73 6.71
-3 -4 1 150.79 5.92
-3 4 1 155.27 6.29
3 4 -1 146.9 5.95
-3 4 1 151.93 6.42
3 4 -1 153.75 6.08
3 4 -1 181.75 6.55
2 -4 -1 3.73 1.01
-2 -4 1 3.54 0.6
2 4 -1 1.86 0.72
2 4 -1 3.46 0.64
-2 4 1 3.23 0.91
1 -4 -1 124.98 4.78
-1 -4 1 129.44 4.87
-1 -4 1 123.35 4.45
1 4 -1 121.79 4.52
-1 4 1 110.93 4.81
1 4 -1 110.04 5.14
-1 4 1 120.18 4.71
0 -4 1 253.84 9.32
0 -4 -1 261.58 9.67
0 -4 1 264.34 9.03
0 -4 -1 262.63 8.97
0 4 -1 259.51 9.05
0 4 1 253.76 9.28
0 4 1 256.81 8.94
0 4 1 251.52 9.71
0 4 -1 249.53 9.34
-1 -4 -1 195.77 6.7
-1 -4 -1 195.73 7.66
1 -4 1 205.67 7.18
1 -4 1 185.7 7.3
1 4 1 198.56 7.68
1 4 1 189.43 6.7
-1 4 -1 186.71 7.37
-1 4 -1 198.25 7.15
-2 -4 -1 314.92 12.36
2 -4 1 353.49 12.1
2 -4 1 337.25 12.05
-2 -4 -1 348.52 11.29
-2 4 -1 333.63 11.99
3 -4 1 676.54 22.81
3 -4 1 708.61 23.1
-3 -4 -1 673.43 23.12
-3 -4 -1 663.44 22.14
3 4 1 623.22 22.14
-3 4 -1 643.13 22.9
-3 4 -1 654.44 22.91
3 4 1 676.08 23.02
4 -4 1 7.77 1.57
-4 -4 -1 6.68 1.39
-4 -4 -1 10.72 1.29
4 -4 1 8.09 1.23
-4 -4 -1 7.25 1.16
-4 4 -1 6.72 1.34
4 4 1 10.59 1.7
-4 4 -1 6.67 1.3
5 -4 1 3.86 1.48
-5 -4 -1 4.88 1
-5 -4 -1 5.67 1.1
5 -4 1 4.24 1.05
5 4 1 4.91 1.19
5 4 1 5.15 1.07
-5 4 -1 3.84 1.17
-5 4 -1 5.24 1.33
-6 -4 -1 9.2 1.25
6 -4 1 7.28 2.05
-6 -4 -1 9.52 1.66
-6 -4 -1 7.56 1.47
-6 4 -1 9.37 1.93
6 4 1 6.79 1.02
-6 4 -1 8.71 1.58
6 4 1 9.83 1.53
7 -4 1 -0.69 2.16
-7 -4 -1 -0.64 1.1
-7 -4 -1 0.72 1.39
-7 -4 -1 -1.29 1.52
-7 4 -1 1.57 1.28
-7 4 -1 2.64 1.72
-8 -4 -1 13.48 1.98
-8 -4 -1 13.33 2.34
-8 -4 -1 10.46 1.64
-8 4 -1 15.76 2.64
-8 4 -1 8.68 1.88
-9 -4 -1 5.61 2.52
-9 -4 -1 0.61 1.45
-9 -4 -1 0.61 1.46
-9 4 -1 2.56 2.17
-9 4 -1 0.5 1.83
-10 -4 -1 34.63 3.46
-10 -4 -1 31.83 3.75
-10 4 -1 32.59 4.17
-10 4 -1 35.18 5.19
-10 -5 1 11.35 2.16
-10 5 1 8 2.38
-10 5 1 13.47 2.51
-10 5 1 11.45 3.37
-9 -5 1 0.76 1.57
-9 -5 1 2.14 2.47
-9 5 1 -1.06 1.63
-9 5 1 2.27 2.32
-8 -5 1 26.95 3.66
-8 -5 1 29.82 2.76
-8 5 1 22.99 3.03
-8 5 1 29.26 3.78
-7 -5 1 16.82 2.57
-7 -5 1 9.09 1.92
-7 -5 1 8.24 1.61
-7 5 1 13.33 2.38
-7 5 1 10.53 1.77
-6 -5 1 8.04 2.27
-6 -5 1 8.62 1.59
6 -5 -1 9.58 2.22
-6 -5 1 12.27 1.84
-6 5 1 13.52 2.17
6 5 -1 12.05 1.47
-6 5 1 10.24 1.92
6 5 -1 7.37 1.08
-5 -5 1 401.88 13.73
5 -5 -1 404.57 14.76
-5 -5 1 403.73 14.25
-5 5 1 382.87 14.17
5 5 -1 379.78 13.79
-5 5 1 384.87 14.47
5 5 -1 359.74 14.1
-4 -5 1 6.46 1.39
4 -5 -1 9.73 1.77
-4 -5 1 7.75 1.08
-4 5 1 7.18 1.49
4 5 -1 8.8 1.43
-4 5 1 7.35 1.4
4 5 -1 8.1 1.17
4 5 -1 6.62 1.1
-3 -5 1 239.84 8.61
-3 -5 1 262.4 9.46
3 -5 -1 248.65 9.43
3 5 -1 259.02 9.53
3 5 -1 235.65 8.99
3 5 -1 230.74 8.66
-3 5 1 233.16 9.24
-3 5 1 240.93 9.22
2 -5 -1 1373.68 43.33
-2 -5 1 1264.45 42.64
2 5 -1 1357.64 43.64
-2 5 1 1248.13 43.24
2 5 -1 1278.82 42.72
-2 5 1 1253.38 43.13
2 5 -1 1216.14 43.64
-1 -5 1 30.74 1.61
1 -5 -1 28.2 1.93
-1 -5 1 28.76 2.06
1 5 -1 29.53 1.68
-1 5 1 28.55 2.11
1 5 -1 24.14 2.45
-1 5 1 27.27 2.12
-1 5 1 33.32 2.68
0 -5 -1 90.01 3.7
0 -5 1 94.45 4.12
0 -5 1 92.23 3.75
0 5 1 109.67 4.83
0 5 1 83.23 4.01
0 5 -1 89.87 3.77
0 5 -1 94.43 4.2
0 5 1 85.14 3.64
-1 -5 -1 279.18 9.54
1 -5 1 283.38 10.24
1 -5 1 291.55 10.03
-1 -5 -1 259.66 10.5
1 5 1 268.34 10.62
-1 5 -1 290.55 10.01
1 5 1 282.29 9.56
-1 5 -1 273.87 10.31
1 5 1 267.79 10.08
-2 -5 -1 106.05 3.83
2 -5 1 106.88 4.7
2 -5 1 109.82 4.73
2 5 1 102.47 3.9
-2 5 -1 97.56 4.55
2 5 1 123.62 5.35
-2 5 -1 108.72 4.79
3 -5 1 9.13 1.5
-3 -5 -1 7.63 0.81
3 -5 1 7.13 1.24
-3 5 -1 6.68 1.25
3 5 1 6.9 1.09
-3 5 -1 11.98 1.82
3 5 1 4.2 1.4
-4 -5 -1 1101.7 35.69
4 -5 1 1112.15 36.89
-4 -5 -1 1066.44 36.82
-4 -5 -1 1006.26 35.61
4 -5 1 1079.84 36.42
-4 5 -1 1066.59 36.69
-4 5 -1 1047.99 36.65
4 5 1 1110.37 36.68
4 5 1 1072.56 36.2
5 -5 1 28.14 2.35
5 -5 1 27.81 3.22
-5 -5 -1 31.47 1.85
-5 -5 -1 28.85 1.99
-5 -5 -1 33.35 2.82
-5 5 -1 32.97 2.73
5 5 1 32.5 2.24
-5 5 -1 30.35 2.71
5 5 1 34.01 2.54
-6 -5 -1 114.64 5.35
-6 -5 -1 129.56 5.42
-6 -5 -1 135.74 6.18
6 -5 1 135.77 6.58
-6 5 -1 129.83 6.33
-6 5 -1 129.99 6.01
6 5 1 126.62 5.41
6 5 1 137.14 5.32
7 -5 1 171.97 9.62
-7 -5 -1 167.69 7.6
-7 -5 -1 174.36 6.76
-7 5 -1 168.23 7.57
7 5 1 168.3 6.37
-7 5 -1 178.86 8.05
-8 -5 -1 14.73 2.3
-8 -5 -1 21.67 3.02
-8 -5 -1 16.33 2.28
-8 5 -1 15.57 2.41
-8 5 -1 19.73 2.98
-9 -5 -1 8.71 2.64
-9 -5 -1 11.42 2.18
-9 -5 -1 8.5 1.69
-9 5 -1 11.85 2.71
-9 5 -1 8.62 2.29
-10 -5 -1 54.15 4.39
-10 -5 -1 51.02 4.1
-10 5 -1 54.49 6.02
-10 5 -1 58.48 5.38
-10 -6 1 5.05 2
-10 6 1 -0.81 2.55
-10 6 1 2.12 3.06
-10 6 1 3.47 2.46
-9 -6 1 74.59 4.49
-9 6 1 87.2 5.36
-9 6 1 92.17 6.41
-8 -6 1 -1.01 1.21
-8 -6 1 1.2 1.88
-8 6 1 1.77 2.11
-8 6 1 1.81 2.05
-7 -6 1 60.94 3.52
-7 -6 1 61.76 4.03
7 6 -1 63.5 2.94
-7 6 1 66.66 4.37
-7 6 1 65.81 4.99
-6 -6 1 554.17 19.45
-6 -6 1 582.2 19.6
-6 -6 1 561.17 20.24
6 -6 -1 567.29 20.99
6 6 -1 597.58 19.51
-6 6 1 572.61 20.33
-6 6 1 547.48 20.52
6 6 -1 525.42 19.55
-5 -6 1 1.72 1.27
-5 -6 1 0.48 0.93
5 -6 -1 -0.01 1.54
5 6 -1 0.43 1.24
-5 6 1 2.66 1.37
5 6 -1 0.93 0.92
-5 6 1 0.75 1.06
-4 -6 1 13.65 1.54
4 -6 -1 18.88 2.68
-4 -6 1 16.79 2.32
4 6 -1 15.51 2.5
-4 6 1 16.74 2.13
4 6 -1 13.42 1.97
-4 6 1 14.45 2.06
4 6 -1 15.38 1.68
-3 -6 1 1170.73 39.34
3 -6 -1 1235.08 40.32
-3 6 1 1130.74 40.03
3 6 -1 1144.35 39.42
-3 6 1 1152.26 40.15
3 6 -1 1245.16 40.55
3 6 -1 1189.1 39.97
2 -6 -1 271.7 9.69
-2 -6 1 247.91 8.89
2 6 -1 255.59 10.14
-2 6 1 257.61 9.7
2 6 -1 240.2 8.99
-2 6 1 240.22 9.38
-1 -6 1 98.12 3.82
1 -6 -1 88.97 4.48
-1 6 1 94.8 4.46
1 6 -1 97.3 3.93
-1 6 1 99.32 5.14
1 6 -1 88.04 4.36
-1 6 1 94.68 4.07
1 6 -1 86.94 5.56
0 -6 1 956.96 32.23
0 -6 1 974.35 32.69
0 -6 -1 967.42 32.18
0 6 1 921.73 32.62
0 6 -1 943.45 32.33
0 6 1 928.78 32.13
0 6 -1 942.11 32.72
0 6 1 1027.24 33.39
1 -6 1 6.49 1.38
1 -6 1 9.03 1.45
-1 -6 -1 8.01 1.02
-1 -6 -1 7.68 1.81
1 6 1 6.33 1.02
-1 6 -1 5.6 1.02
-1 6 -1 6.01 1.32
1 6 1 3.72 1.05
2 -6 1 8.23 1.43
2 -6 1 11.42 1.87
-2 -6 -1 8.54 0.91
-2 -6 -1 6.69 1.53
2 6 1 4.85 1.72
-2 6 -1 7.45 1.38
2 6 1 8.93 1.06
-2 6 -1 11.33 1.87
3 -6 1 795.05 26.13
3 -6 1 783.63 26.26
-3 -6 -1 732.48 24.98
-3 -6 -1 746.05 26.49
3 6 1 742.07 25.89
3 6 1 761.55 26.54
-3 6 -1 743.88 26.06
-3 6 -1 730.44 26.23
3 6 1 738.15 25.08
4 -6 1 11.72 1.97
-4 -6 -1 11.45 1.82
4 -6 1 12.41 1.92
-4 -6 -1 12.75 1.08
-4 6 -1 12.36 1.83
-4 6 -1 13.38 1.93
4 6 1 11.1 1.88
5 -6 1 509.27 18.32
-5 -6 -1 495.2 16.75
-5 -6 -1 481.46 16.68
-5 -6 -1 495.04 18.14
5 6 1 481.33 17.76
-5 6 -1 489.49 18
-5 6 -1 475.37 17.94
5 6 1 517.43 17.45
-6 -6 -1 78.92 3.64
6 -6 1 76.93 5.19
-6 -6 -1 77.03 3.47
-6 -6 -1 86.77 4.89
-6 6 -1 76.93 4.66
6 6 1 82.27 3.98
6 6 1 78.48 4.29
-6 6 -1 81.12 4.83
-7 -6 -1 241.66 9.82
-7 -6 -1 244.19 9.12
-7 -6 -1 233.93 10.07
7 6 1 237.23 8.91
-7 6 -1 234.22 10.06
-7 6 -1 249.29 10.54
-8 -6 -1 75.92 4.47
-8 -6 -1 73 5.39
-8 -6 -1 75.84 3.73
-8 6 -1 75.4 5.46
-9 -6 -1 41.7 3.06
-9 -6 -1 45.54 4.22
-9 6 -1 42 4.47
-9 6 -1 45.41 5.21
-10 6 -1 28.96 4.68
-10 6 -1 22.43 4.02
-10 7 1 -2.92 2.92
-10 7 1 -1 2.35
-10 7 1 1.65 2.82
-9 -7 1 1.85 1.43
-9 7 1 -0.13 2.34
-9 7 1 1.72 1.99
-9 7 1 4.1 2.86
-8 -7 1 30.18 3.5
-8 -7 1 34.56 2.74
-8 7 1 37.69 3.72
-8 7 1 34.89 4.32
-7 -7 1 59.94 3.4
7 7 -1 66.33 3.54
-7 7 1 63.07 4.61
-7 7 1 66.53 4.93
-6 -7 1 0.48 1.12
6 7 -1 -1 1.12
-6 7 1 -1.2 1.48
5 -7 -1 148.51 7.21
-5 -7 1 156.21 5.86
5 7 -1 146.63 5.94
5 7 -1 135.27 6.77
5 7 -1 158.09 6.43
-5 7 1 152.83 6.9
-5 7 1 151.62 6.99
4 -7 -1 5.58 1.72
-4 -7 1 5.42 0.98
-4 7 1 5.41 1.41
4 7 -1 6.53 1.44
4 7 -1 6.4 1.86
4 7 -1 4.67 1.06
-4 7 1 3.7 1.38
-3 -7 1 26.51 1.7
3 -7 -1 22.07 2.61
-3 7 1 23.5 2.34
3 7 -1 21.74 3.13
3 7 -1 24.44 1.9
-3 7 1 24.26 2.51
3 7 -1 25.22 2.53
-2 -7 1 1619.71 54.61
2 -7 -1 1684.05 55.38
-2 7 1 1674.59 56.21
2 7 -1 1604.77 54.75
-2 7 1 1589.65 55.18
2 7 -1 1756.36 56.17
-2 7 1 1585.44 55.5
1 -7 -1 235.6 8.88
-1 -7 1 238.14 8.53
1 7 -1 230.18 9.22
-1 7 1 224.53 8.72
-1 7 1 233.15 9.27
-1 7 1 218.09 9.82
1 7 -1 258.46 10.05
0 -7 -1 134.23 5.42
0 7 -1 138.59 5.47
0 7 -1 131.49 6
0 7 1 137.32 6.78
0 7 1 132.06 5.34
0 7 -1 146.6 6.81
0 7 1 131.71 5.96
-1 -7 -1 251.58 8.88
1 -7 1 259.14 9.39
1 7 1 241.61 9.62
-1 7 -1 245.94 9.29
1 7 1 248.6 8.87
1 7 1 261.96 10.5
-1 7 -1 225.41 10.39
2 -7 1 280.53 10.39
-2 -7 -1 258.84 10.86
2 -7 1 282.78 10.53
-2 -7 -1 269.34 9.42
2 7 1 274.03 9.54
2 7 1 272.64 11.22
-2 7 -1 259.78 10.2
-2 7 -1 268.99 10.61
3 -7 1 28.3 2.89
-3 -7 -1 26.34 1.43
3 -7 1 26.96 2.63
-3 -7 -1 27.69 3.1
3 7 1 25.96 2.53
-3 7 -1 26.8 2.73
3 7 1 26.18 1.59
3 7 1 27.37 3.34
-3 7 -1 25.43 2.62
4 -7 1 398.63 15.13
-4 -7 -1 405.42 15.34
-4 -7 -1 405.19 13.53
4 7 1 414.08 14.68
4 7 1 396.5 15.29
-4 7 -1 417.61 15.01
4 7 1 384.05 13.62
-4 7 -1 395.62 15.08
-5 -7 -1 12.9 2.24
5 -7 1 9.42 2.15
-5 -7 -1 13.82 1.19
-5 -7 -1 12.27 1.15
5 7 1 12.38 1.76
-5 7 -1 10.06 1.87
5 7 1 9.62 1.9
-5 7 -1 11.32 2.03
-6 -7 -1 5.98 1.88
-6 -7 -1 6.4 1
-6 -7 -1 8.48 1.33
6 7 1 7.1 1.43
-6 7 -1 4.97 1.92
-6 7 -1 6 1.77
-7 -7 -1 402.86 14.34
-7 -7 -1 403.93 14.2
-7 -7 -1 404 15.88
-7 7 -1 424.6 16.15
-7 7 -1 407.84 15.86
7 7 1 421.85 14.78
-8 -7 -1 3.34 1.93
-8 -7 -1 2.53 1.55
-8 7 -1 4.59 1.94
8 7 1 0.57 1.51
-8 7 -1 4.65 2.33
-9 -7 -1 3.26 1.28
-9 -7 -1 4.52 2.25
-9 7 -1 9.11 3.06
-9 7 -1 8.07 2.43
-10 7 -1 49.06 6.47
-10 7 -1 44.86 5.36
-9 -8 1 4.82 1.81
-9 8 1 6.57 2.55
-9 8 1 5.02 2.83
-8 -8 1 9.31 1.39
-8 8 1 10.75 2.42
-8 8 1 8.24 2.69
-8 8 1 4.14 2.4
-7 -8 1 -0.45 1.27
-7 -8 1 -0.47 1.75
-7 8 1 -0.21 1.89
7 8 -1 -0.49 1.44
-7 8 1 0.48 1.82
-6 -8 1 2.81 1.12
-6 8 1 3.35 2.03
6 8 -1 5.74 1.59
-6 8 1 2.47 1.73
-5 -8 1 39.21 2.3
5 -8 -1 34.13 4.11
5 8 -1 37.07 3.98
-5 8 1 37.94 3.31
5 8 -1 37.22 2.52
5 8 -1 39.63 3.16
-5 8 1 39.65 3.47
4 -8 -1 134.7 6.49
-4 -8 1 126.51 5
4 8 -1 129.7 6.73
-4 8 1 124.8 6.22
-4 8 1 126.08 6.28
4 8 -1 137.14 5.3
4 8 -1 127.71 6.02
-3 -8 1 108.1 4.45
3 -8 -1 118.25 5.77
3 8 -1 109.2 4.68
-3 8 1 123.52 6.52
3 8 -1 107.88 6.19
-3 8 1 111.37 5.62
3 8 -1 112.95 5.47
-3 8 1 107.19 5.4
-2 -8 1 51.91 2.65
2 -8 -1 52.43 3.5
-2 8 1 55.9 4.61
-2 8 1 50.73 3.53
-2 8 1 49.53 3.22
2 8 -1 52.64 4.34
-1 -8 1 677.3 23.63
1 -8 -1 711.18 23.99
-1 8 1 722.99 25.41
1 8 -1 678.89 25.12
1 8 -1 689.5 24.41
-1 8 1 663.63 23.8
-1 8 1 678.25 24.4
1 8 -1 696.9 23.67
0 -8 1 9.19 1.42
0 -8 -1 11.61 1.86
0 8 -1 10.19 1.92
0 8 1 11.4 2.81
0 8 1 7.81 1.81
0 8 1 10.54 1.62
0 8 -1 7.68 2.48
0 8 -1 9.01 1.42
1 -8 1 16.49 2.26
-1 -8 -1 17.67 1.8
-1 8 -1 15.29 2.04
1 8 1 15.68 1.72
1 8 1 22.94 3.23
-1 8 -1 14.62 2.13
1 8 1 18.27 2.42
2 -8 1 4.42 1.37
-2 -8 -1 5.03 0.85
-2 8 -1 5.16 1.62
2 8 1 4.72 0.96
2 8 1 1.65 1.92
2 8 1 3.99 1.36
-2 8 -1 3.27 1.17
3 -8 1 224.8 9.23
-3 -8 -1 234.26 9.73
-3 -8 -1 220.83 7.82
-3 8 -1 222.97 9.36
3 8 1 219.29 7.96
3 8 1 218.25 9.87
-3 8 -1 221.33 9.05
4 -8 1 11.75 2.15
-4 -8 -1 10.21 0.98
-4 -8 -1 10.33 2.06
4 8 1 12.88 1.97
4 8 1 10.92 1.21
-4 8 -1 10.02 2.02
4 8 1 7.16 2.11
-4 8 -1 11.76 2.01
-5 -8 -1 42.63 1.8
-5 -8 -1 38.24 1.82
-5 -8 -1 45.13 3.98
5 -8 1 38.47 3.89
-5 8 -1 44.5 3.72
5 8 1 42.19 3.32
-5 8 -1 38.19 3.66
5 8 1 42.71 4.22
-6 -8 -1 60.95 2.51
-6 -8 -1 47.36 4.6
-6 -8 -1 60.09 2.48
-6 8 -1 56.3 4.7
-6 8 -1 62.79 4.76
6 8 1 67.08 4.06
-7 -8 -1 8.99 1.11
-7 -8 -1 10.42 2.56
-7 -8 -1 8.5 0.98
7 8 1 6.21 1.69
-7 8 -1 9.95 2.52
-7 8 -1 7.98 2.23
-8 -8 -1 7.89 2.33
-8 -8 -1 6.97 1.38
-8 -8 -1 7.14 1.09
-8 8 -1 4.96 2.67
-8 8 -1 9.2 2.37
8 8 1 6.16 1.62
-9 8 -1 2.03 2.87
-9 8 -1 0.86 2.46
-9 9 1 -3.32 2.73
-9 9 1 0.15 3.33
-8 9 1 7.82 2.52
8 9 -1 1.39 2.08
-8 9 1 2.64 2.75
-8 9 1 7.03 2.81
-7 -9 1 67.65 3.32
-7 -9 1 62.27 3.45
-7 9 1 51.65 6.02
7 9 -1 60.78 4.18
-7 9 1 65.06 4.9
-6 -9 1 30.19 2.21
-6 9 1 26.54 3.81
6 9 -1 34.55 3.35
-6 9 1 30.81 3.99
-6 9 1 32.99 4.95
-5 -9 1 9.87 1.56
5 9 -1 10.38 1.44
-5 9 1 8.4 2.08
-5 9 1 12.08 2.27
5 9 -1 9.56 1.89
-5 9 1 15.09 3.14
4 -9 -1 39.31 3.84
-4 -9 1 35.3 2.12
-4 9 1 32.38 3.16
-4 9 1 30.74 4.36
4 9 -1 34.47 2.41
4 9 -1 36.03 4.35
4 9 -1 31.14 3.26
-4 9 1 35.64 3.53
-3 -9 1 37.46 2.23
3 -9 -1 33.82 3.63
-3 9 1 41.27 3.57
-3 9 1 38.91 4.47
3 9 -1 29.32 4.24
-3 9 1 33.86 3.19
2 -9 -1 109.96 5.42
-2 -9 1 104.64 4.46
-2 9 1 106.41 5.6
2 9 -1 122.56 6.81
2 9 -1 98.73 5.5
2 9 -1 103.66 4.61
-2 9 1 90.5 6.53
-2 9 1 100.61 5.05
-1 -9 1 467.11 16.37
1 -9 -1 475.86 16.79
-1 9 1 468.99 18.3
-1 9 1 456.43 17.29
1 9 -1 497.05 18.35
1 9 -1 462.07 17.32
-1 9 1 448.48 16.57
1 9 -1 451.16 16.42
0 -9 -1 192.49 7.7
0 -9 1 195.19 7.75
0 9 -1 226.19 9.72
0 9 -1 196.71 8.59
0 9 -1 193.12 7.7
0 9 1 184.12 7.55
0 9 1 184.27 9.32
1 -9 1 15.78 1.98
-1 9 -1 12.8 1.99
1 9 1 14.11 1.61
-1 9 -1 9.81 3.38
-1 9 -1 17.74 2.72
1 9 1 13.82 2.31
1 9 1 9.49 2.74
-2 -9 -1 306.23 10.72
2 -9 1 311.7 11.67
2 9 1 276.92 11.36
-2 9 -1 295.04 11.47
2 9 1 297.43 12.82
-2 9 -1 305.31 12.06
2 9 1 316.46 11.97
-3 -9 -1 136.72 5.21
3 -9 1 140.03 6.6
-3 9 -1 137.87 6.42
-3 9 -1 138.48 6.83
3 9 1 131.92 7.52
3 9 1 147.1 5.44
-4 -9 -1 3.71 0.67
4 -9 1 3.25 1.79
-4 -9 -1 -1.47 1.78
4 9 1 2.23 1.52
-4 9 -1 1.41 1.57
4 9 1 2.71 0.76
4 9 1 1.68 2.14
-4 9 -1 1.34 1.53
-5 -9 -1 90 5.78
-5 9 -1 84.35 5.38
-5 9 -1 82.6 5.25
5 9 1 85.29 4.97
-6 -9 -1 58.65 5.21
-6 9 -1 68.38 5.26
6 9 1 64.42 4.4
-6 9 -1 62.36 4.92
7 9 1 19.24 3.2
-7 9 -1 23.97 3.38
-8 9 -1 -0.56 2.52
-8 9 -1 0.28 2.26
8 9 1 0.28 1.73
-9 9 -1 110.38 7.57
-9 9 -1 103.05 7.99
-9 10 1 5.73 2.77
-9 10 1 0.3 3.2
-8 10 1 31.2 4.9
8 10 -1 23.73 3.94
-8 10 1 17.78 6.1
-8 10 1 28.95 4.32
-7 -10 1 2.4 1.06
-7 -10 1 4 1.06
-7 10 1 1.83 2.19
-7 10 1 3.81 3.13
-7 10 1 0.85 2.38
7 10 -1 2.48 1.92
-6 -10 1 52.01 2.7
-6 10 1 55.28 5.97
6 10 -1 50.48 3.02
-6 10 1 48.24 4.91
-6 10 1 51.49 4.73
6 10 -1 58.93 4.3
-5 -10 1 72.83 3.36
-5 10 1 81.5 6.47
-5 10 1 70.96 5.22
-5 10 1 80.53 5.27
5 10 -1 69.02 3.69
5 10 -1 77.76 4.83
4 -10 -1 114.85 6.67
-4 -10 1 124.15 5.07
4 10 -1 132.98 10.65
4 10 -1 131.67 6.54
-4 10 1 122.4 6.65
-4 10 1 139.31 8.1
-4 10 1 132.2 6.58
3 -10 -1 282.85 11.73
-3 -10 1 286.37 10.53
-3 10 1 267.8 12.87
-3 10 1 310.19 12.2
-3 10 1 288.32 11.51
3 10 -1 300.56 10.8
3 10 -1 309.66 13.02
-2 -10 1 134.99 5.48
2 -10 -1 121 6.2
-2 10 1 124.47 7.79
2 10 -1 127.37 6.6
-2 10 1 135.48 6.7
2 10 -1 130.56 5.58
2 10 -1 147.2 8.03
-2 10 1 117.87 5.99
-1 -10 1 530.05 19.02
1 -10 -1 545.61 19.47
1 10 -1 522.29 20.99
1 10 -1 526.35 19.11
-1 10 1 597.89 21.47
-1 10 1 533.91 19.27
1 10 -1 562.27 20.22
-1 10 1 525.31 20.03
0 -10 -1 175.25 7.22
0 -10 1 173.93 7.26
0 10 1 167.93 9.25
0 10 -1 185.49 7.29
0 10 -1 176.74 9.32
0 10 1 175.2 8.13
0 10 1 167.54 7.09
0 10 -1 178.97 8.25
1 -10 1 18.97 2.86
-1 -10 -1 22.79 2.27
-1 10 -1 17.37 2.49
-1 10 -1 19.78 3.65
1 10 1 22.07 3.75
1 10 1 19.29 2.12
-1 10 -1 29.57 3.27
1 10 1 21.82 3.56
2 -10 1 243.63 10.36
-2 -10 -1 254.33 9.42
-2 10 -1 254.78 11.89
2 10 1 254.52 10.72
2 10 1 270.37 9.58
2 10 1 270.27 12.06
-2 10 -1 263.15 10.93
-2 10 -1 251.33 10.23
3 -10 1 54.64 4.21
-3 -10 -1 54.24 2.66
3 10 1 52.23 2.86
3 10 1 47.04 5.27
-3 10 -1 50.54 3.72
-3 10 -1 47.88 4.23
-4 -10 -1 34.13 1.99
4 -10 1 39.37 4.35
-4 10 -1 38.16 3.68
4 10 1 38.27 2.2
4 10 1 36.68 3.75
-4 10 -1 46.8 4.2
4 10 1 31.56 5.92
-5 10 -1 176.89 8.12
-5 10 -1 160.57 8.25
5 10 1 158.61 7.65
-6 10 -1 9.62 2.49
-6 10 -1 7.56 2.7
7 10 1 -0.82 1.86
-7 10 -1 1.09 2
-8 10 -1 40.43 5.63
-8 10 -1 47.97 5.43
-9 10 -1 13.72 3.69
-9 10 -1 12.83 3.44
-8 11 1 1.22 3.42
-8 11 1 -2.06 2.8
-7 11 1 15.59 3.03
7 11 -1 19.08 2.84
-7 11 1 13.87 4.22
-7 11 1 15.03 3.41
-6 -11 1 81.96 3.51
-6 11 1 81.83 5.98
-6 11 1 84 7.41
-6 11 1 78.47 6.05
6 11 -1 85.41 6.54
6 11 -1 81.59 3.78
-5 -11 1 2.38 1.02
-5 11 1 3.81 2.04
-5 11 1 1.37 2.24
-5 11 1 4.61 3.16
5 11 -1 4.01 2.01
-4 -11 1 112.36 4.97
4 11 -1 119.73 5.19
-4 11 1 123.46 8.33
4 11 -1 118.45 6.52
-4 11 1 128.69 6.53
-4 11 1 130.28 6.91
-3 -11 1 10.87 1.53
3 -11 -1 10.23 2.54
3 11 -1 13.25 3.46
3 11 -1 9.14 1.55
-3 11 1 14.16 2.37
-3 11 1 10.25 3.46
3 11 -1 5.46 1.99
2 -11 -1 -0.21 1.76
-2 -11 1 0.75 1.16
2 11 -1 -2.78 1.81
2 11 -1 0.7 1.17
-2 11 1 -1.73 1.37
-2 11 1 0.71 1.72
2 11 -1 -3.93 2.55
1 -11 -1 144.95 6.78
-1 -11 1 138.93 6.3
1 11 -1 146.09 6.4
-1 11 1 146.17 8.89
-1 11 1 139.81 7.33
1 11 -1 148.64 8.64
1 11 -1 158.87 7.76
-1 11 1 148.08 6.54
0 -11 1 13.36 2.05
0 -11 -1 11.63 1.84
0 11 1 12.26 2.34
0 11 1 12.32 3.27
0 11 -1 11.78 1.84
0 11 -1 15.1 3.43
0 11 -1 15.02 2.6
0 11 1 12.22 1.8
1 -11 1 -1.17 1.45
-1 -11 -1 -1.16 1.13
-1 11 -1 0.24 2.72
1 11 1 -0.28 2.69
-1 11 -1 0.89 1.29
1 11 1 -0.67 0.96
-1 11 -1 2.02 1.75
1 11 1 -0.36 1.73
-2 -11 -1 266.76 10.12
2 -11 1 283.36 11.23
2 11 1 283.02 10.26
-2 11 -1 269.36 10.93
-2 11 -1 276 11.68
2 11 1 266.69 11.53
-2 11 -1 285.18 12.99
2 11 1 263.37 12.74
3 -11 1 83.17 5.61
-3 -11 -1 88.16 3.92
-3 11 -1 87.59 5.79
-3 11 -1 91.75 5.06
3 11 1 90.99 5.58
3 11 1 83.06 7.03
3 11 1 87.05 4.64
-3 11 -1 82.13 7.06
-4 -11 -1 7.63 1.05
-4 11 -1 4.25 2.02
4 11 1 4.1 1.92
4 11 1 6.65 1.13
-4 11 -1 7.28 2.23
-5 11 -1 249.76 11.03
-5 11 -1 236.86 10.51
5 11 1 220.1 10.16
6 11 1 49.82 4.6
-6 11 -1 46.58 5.27
-6 11 -1 56.93 4.74
7 11 1 2.75 2.36
-7 11 -1 5.43 2.75
-7 11 -1 8 2.6
-8 11 -1 60.34 6.55
-8 11 -1 57.72 6.4
-8 12 1 -1.01 3.11
-8 12 1 2.04 2.97
-7 12 1 2.77 2.85
-7 12 1 -2.39 2.69
-6 -12 1 8.15 1.15
-6 12 1 8.29 2.91
-6 12 1 7.62 2.55
6 12 -1 7.09 1.24
-6 12 1 5.39 4.11
-5 -12 1 15.48 2.04
5 12 -1 13.31 2.56
-5 12 1 13.54 4.24
-5 12 1 25.09 4.16
4 12 -1 23.59 3.81
-4 12 1 23.24 3.29
-4 12 1 29.5 4.25
-4 12 1 14.51 4.02
4 12 -1 17.76 2.29
-3 -12 1 23.21 2.6
-3 12 1 27.07 4.83
-3 12 1 28.8 3.18
3 12 -1 28.12 3.99
3 12 -1 23.74 2.56
-3 12 1 25.42 4.08
-2 -12 1 17.86 2.58
2 -12 -1 21.15 2.99
2 12 -1 18.43 3.05
-2 12 1 16.36 2.34
2 12 -1 15.05 3.84
-2 12 1 27.23 4.56
2 12 -1 19.69 2.6
-2 12 1 24.27 3.73
-1 -12 1 4.78 1.59
1 -12 -1 0.06 1.79
1 12 -1 2.19 1.29
1 12 -1 0.97 2.24
1 12 -1 7.52 3.26
-1 12 1 3.36 2.11
-1 12 1 5.06 1.61
-1 12 1 0.73 3.2
0 -12 1 45.87 3.65
0 -12 -1 38.2 3.53
0 12 -1 48.79 6.34
0 12 1 41.78 3.25
0 12 1 47.91 4.42
0 12 -1 45.71 4.45
0 12 1 42.11 5.97
0 12 -1 39.87 3.44
-1 -12 -1 1.11 1.38
1 -12 1 -0.47 1.67
1 12 1 -0.63 2.03
-1 12 -1 -0.35 2.9
-1 12 -1 -1.92 1.76
-1 12 -1 -1.56 1.37
1 12 1 2.11 3.12
1 12 1 -1.09 1.12
-2 -12 -1 17.1 2.45
2 -12 1 19.4 2.87
2 12 1 16.21 2.32
-2 12 -1 17.16 2.84
-2 12 -1 21.71 4.21
2 12 1 16.95 4.15
2 12 1 16.26 2.87
-2 12 -1 13.86 2.27
-3 -12 -1 3.48 1.52
-3 12 -1 6.7 4.73
3 12 1 0.85 1.08
-3 12 -1 2.16 1.69
3 12 1 4.55 2.05
-3 12 -1 3.15 2.09
-4 -12 -1 1.3 1
-4 12 -1 -0.69 1.8
-4 12 -1 -2.26 1.9
-4 12 -1 4.24 3.35
4 12 1 0.34 1.1
-5 12 -1 5.91 2.97
-5 12 -1 2.18 3.36
5 12 1 4.24 2.43
-5 12 -1 6.52 2.62
-6 12 -1 -2.08 3.28
-6 12 -1 0.84 2.52
6 12 1 -0.22 2.42
-6 12 -1 -1.23 2.48
-7 12 -1 3.93 3.06
-7 12 -1 2.72 2.98
-8 12 -1 -0.18 2.93
-8 12 -1 -1.83 3.02
-7 13 1 5.83 3.48
-7 13 1 7.13 3.35
-6 13 1 -0.44 2.91
6 13 -1 1.9 1.09
-6 13 1 -3.48 2.56
-5 -13 1 84.06 4.18
5 13 -1 92.82 4.48
-5 13 1 88.73 9.25
-5 13 1 96.93 6.32
-5 13 1 95.38 6.79
5 13 -1 82.72 6.19
-4 -13 1 31.46 2.98
4 13 -1 35.22 2.85
-4 13 1 44.74 5.06
-4 13 1 40.9 4.38
-4 13 1 29.15 5.17
-3 -13 1 -1.24 1.43
-3 13 1 -3.62 3.55
3 13 -1 -2.27 1.29
-3 13 1 -2.04 2.15
3 13 -1 0.37 2.16
-3 13 1 -0.02 1.77
2 -13 -1 185.94 9.16
-2 -13 1 183.63 8.11
-2 13 1 182.22 11.41
2 13 -1 201.24 8.34
-2 13 1 199.38 8.72
2 13 -1 231.25 16.11
-2 13 1 206.26 9.91
2 13 -1 203.41 9.77
1 -13 -1 98.99 5.87
-1 -13 1 96.68 5.35
1 13 -1 104.28 5.34
1 13 -1 102.88 6.47
1 13 -1 90.3 8.57
-1 13 1 104.77 5.48
-1 13 1 86.8 8.53
-1 13 1 108.27 6.74
0 -13 -1 -0.08 1.79
0 -13 1 1.17 1.73
0 13 1 0.05 3.48
0 13 -1 2.8 3.52
0 13 -1 3.01 2.12
0 13 -1 0.33 1.5
0 13 1 0.68 1.4
0 13 1 3.31 2.13
-1 -13 -1 34.86 3.44
1 -13 1 32.87 3.92
1 13 1 33.83 5.28
-1 13 -1 24.79 4.68
-1 13 -1 37.22 3.6
1 13 1 41.57 3.12
1 13 1 34.6 4.46
-1 13 -1 33.15 4.3
-2 -13 -1 31.24 3.12
2 -13 1 30.87 5.14
-2 13 -1 20.74 4.7
2 13 1 28.48 2.77
-2 13 -1 34.05 4.77
-2 13 -1 34.05 3.59
2 13 1 27.24 3.94
2 13 1 17.73 4.99
-3 -13 -1 7.38 1.65
3 13 1 8.95 1.59
-3 13 -1 8.34 3.95
-3 13 -1 11.59 2.24
3 13 1 9.29 2.54
-3 13 -1 11.42 2.76
-4 -13 -1 20.93 2.26
-4 13 -1 18.08 4.48
-4 13 -1 18.57 3.53
-4 13 -1 16.65 3.21
-5 13 -1 12.27 3.11
-5 13 -1 16.62 3.11
-5 13 -1 14.05 4.78
5 13 1 10.97 2.85
-6 13 -1 9.92 3.31
-6 13 -1 9.73 3.22
-7 13 -1 30.73 5.06
-7 13 -1 26.87 4.11
-7 14 1 -0.84 4.1
-7 14 1 -0.52 3.5
-6 14 1 66.25 6.99
-6 14 1 63.3 6.8
-5 14 1 5.78 2.94
-5 14 1 5.48 3.58
5 14 -1 4.65 1.31
-4 -14 1 1.09 1.6
-4 14 1 2.64 2.63
4 14 -1 -0.22 1.32
-4 14 1 -0.69 2.06
-3 -14 1 44.41 3.85
-3 14 1 57.07 4.65
-3 14 1 55.28 5.46
3 14 -1 52.3 5.41
-3 14 1 53.34 8.26
3 14 -1 51.85 3.8
-2 -14 1 9.93 2.09
-2 14 1 12.35 2.4
-2 14 1 11.62 5.02
-2 14 1 12.54 3.23
2 14 -1 12.69 3.46
2 14 -1 10.34 2.06
1 -14 -1 30.71 4.37
-1 -14 1 24.16 3.55
1 14 -1 28.39 3.2
-1 14 1 32.84 5.82
-1 14 1 24.36 3.43
1 14 -1 23.73 3.76
1 14 -1 19.52 4.86
-1 14 1 20.37 3.42
0 -14 -1 1.61 2.05
0 -14 1 2.62 1.98
0 14 -1 0.27 1.57
0 14 1 2.19 3.96
0 14 -1 -2.1 2.12
0 14 1 4.72 2.33
0 14 -1 3.77 4.4
0 14 1 -0.47 1.48
-1 -14 -1 6.15 2.04
1 -14 1 4.64 2.28
1 14 1 6.24 4.58
1 14 1 3.52 2.43
-1 14 -1 7.06 2.68
-1 14 -1 2.44 4.32
1 14 1 2.31 1.52
-1 14 -1 5.53 2.07
-2 -14 -1 29.15 3.47
-2 14 -1 18.04 5.27
2 14 1 32.82 5.08
-2 14 -1 31.13 4.98
2 14 1 30 3.15
-2 14 -1 36.87 4
-3 -14 -1 13.68 2.07
3 14 1 13.45 3.13
-3 14 -1 16.23 3.19
3 14 1 12.67 1.82
-3 14 -1 11.66 4.58
-3 14 -1 13.8 2.61
-4 -14 -1 -0.72 1.34
-4 14 -1 -3.41 2.33
-4 14 -1 -1.06 2.13
-4 14 -1 -7.39 4.22
4 14 1 -0.47 1.09
4 14 1 0.82 2.24
-5 14 -1 9.92 3.05
-5 14 -1 18.67 5.83
-6 14 -1 5.82 3.61
-6 14 -1 4.27 3.6
-7 14 -1 -0.39 3.75
-7 14 -1 1.5 4.01
-6 15 1 -1.27 2.99
-6 15 1 0.7 3.71
-5 15 1 38.85 5.63
-5 15 1 26.55 4.42
-4 15 1 7.15 3.29
4 15 -1 -0.46 1.45
-4 15 1 1.76 2.43
4 15 -1 -0.62 3.88
-3 -15 1 4.33 1.94
-3 15 1 8.72 2.95
3 15 -1 7.63 3.18
-3 15 1 7.55 3.15
-3 15 1 8.61 5.46
3 15 -1 6.43 1.85
-2 -15 1 69.51 5
-2 15 1 72.94 5.17
-2 15 1 72.12 6.09
-2 15 1 86.58 9.74
2 15 -1 88.97 10.32
2 15 -1 69.14 4.74
-1 -15 1 10.77 2.48
-1 15 1 -0.87 4.62
-1 15 1 9.78 3.26
1 15 -1 11.01 2.1
1 15 -1 10.06 2.95
-1 15 1 13.49 2.37
0 -15 -1 1.52 2.37
0 -15 1 3.34 2.29
0 15 1 0.56 4.89
0 15 -1 3.14 4.59
0 15 1 -0.61 1.59
0 15 -1 2 1.82
0 15 1 4.52 2.68
0 15 -1 -2.99 2.41
-1 -15 -1 21.54 2.94
1 15 1 21.91 3.71
-1 15 -1 30.4 5.14
-1 15 -1 20.25 5.88
1 15 1 31.39 3.25
-1 15 -1 27.42 3.69
-2 -15 -1 6.74 2.37
-2 15 -1 7.26 5.44
2 15 1 10.31 2.94
-2 15 -1 17.85 3.42
2 15 1 8.77 1.94
-2 15 -1 9.43 2.3
-3 -15 -1 0.79 1.88
3 15 1 2.85 2.99
3 15 1 -0.74 1.48
-3 15 -1 0.43 1.95
-3 15 -1 3.44 5
-3 15 -1 -2.09 2.71
4 15 1 5.03 4.58
4 15 1 4.94 1.36
-4 15 -1 4.64 2.78
-4 15 -1 1.28 2.51
-5 15 -1 6.18 3.14
-5 15 -1 1.34 3.13
-6 15 -1 1.65 3.19
-6 15 -1 0.83 3.6
-5 16 1 3.53 3.4
-5 16 1 1.94 3.02
4 16 -1 0.33 1.66
-4 16 1 2.77 2.52
-4 16 1 3.65 3.91
-3 16 1 4.72 2.57
-3 16 1 6.17 2.98
3 16 -1 1.62 3.73
3 16 -1 2.95 1.81
-2 -16 1 9.83 2.75
2 16 -1 11.7 2.32
2 16 -1 4.81 2.87
-2 16 1 12.22 3.38
-2 16 1 12.4 6.98
-2 16 1 8.1 3.51
-1 -16 1 3.24 2.57
-1 16 1 1.92 5.51
-1 16 1 0.12 2.78
-1 16 1 6.83 2.21
1 16 -1 4.2 2.07
1 16 -1 2.56 2.77
0 -16 -1 -1.46 3.19
0 16 1 0.88 1.84
0 16 -1 -4.24 2.92
0 16 1 -0.13 2.8
0 16 -1 1.28 1.94
-1 -16 -1 -0.78 2.44
1 16 1 4.06 3.14
-1 16 -1 4.83 2.17
-1 16 -1 9.99 5.46
-1 16 -1 3.06 3.01
1 16 1 0.21 1.75
-2 -16 -1 -0.86 2.76
-2 16 -1 -0.98 2.8
-2 16 -1 1.63 2.58
2 16 1 -2.54 1.79
-2 16 -1 0.74 5.92
2 16 1 -3.25 2.91
3 16 1 -3.59 1.66
-3 16 -1 -2.92 2.28
-3 16 -1 0.11 3.11
3 16 1 -2.28 3.42
-4 16 -1 -3.22 4.13
-4 16 -1 0.7 3.01
-5 16 -1 -3.73 3.28
-5 16 -1 1.47 2.99
-4 17 1 3.46 3.66
-4 17 1 11.66 4.01
-3 17 1 5.34 3.91
3 17 -1 -0.57 1.98
-3 17 1 0.73 2.74
2 17 -1 7.13 4.95
2 17 -1 1.09 2.18
-2 17 1 -2.36 3.12
-2 17 1 -0.71 2.46
-1 17 1 -0.36 2.19
-1 17 1 9.07 3.77
1 17 -1 4.77 2.2
1 17 -1 3.88 3.44
0 17 -1 14.03 3.61
0 17 -1 13.92 2.5
0 17 1 13.98 3.85
0 17 1 13.98 2.71
1 17 1 1.72 1.96
-1 17 -1 -6.62 3.08
1 17 1 -4.52 3.06
2 17 1 2.36 2
-2 17 -1 4.6 2.58
-2 17 -1 5.64 3.18
2 17 1 6.2 3.55
-3 17 -1 5.51 3.7
3 17 1 3.21 1.88
-3 17 -1 3.67 2.69
-4 17 -1 3.1 3.28
-4 17 -1 9.22 4.31
2 18 -1 1.12 2.36
-2 18 1 2.7 3.66
-2 18 1 1.98 2.82
1 18 -1 6.38 2.63
-1 18 1 13.51 4
-1 18 1 5.28 2.47
0 18 1 -0.9 3.47
0 18 -1 -2.24 3.35
0 18 -1 0.48 3.92
1 18 1 7.22 5.61
1 18 1 1.15 2.29
-1 18 -1 0.08 3.29
-1 18 -1 2.22 2.71
2 18 1 1.81 2.36
-2 18 -1 -6.55 3.44
-2 18 -1 7.49 3.14
-11 0 2 1.47 2.64
-10 0 2 63.54 5.15
-9 0 2 79.62 5.27
-8 0 2 12.5 2.83
-8 0 2 8.07 1.04
-8 0 2 12.37 2.11
-7 0 2 308.78 11.96
-7 0 2 303.37 10.74
-7 0 2 319.45 12.55
-6 0 2 20.58 2.33
-6 0 2 17.97 1.23
-6 0 2 15.87 2.3
-5 0 2 30.84 1.48
-5 0 2 33.73 2.84
-5 0 2 29.2 2.47
-4 0 2 607.57 20.19
-4 0 2 610.42 21.04
-3 0 2 673.03 22.17
-3 0 2 619.3 21.98
-2 0 2 53.93 2.48
2 0 -2 49.02 2.52
1 0 2 312.72 10.9
-1 0 -2 325.24 10.92
1 0 2 337.18 11.1
-2 0 -2 428.29 14.28
2 0 2 433.21 14.22
2 0 2 407.75 14.12
-2 0 -2 398.64 14.1
3 0 2 2.24 0.67
-3 0 -2 2.97 0.7
-3 0 -2 2.87 0.67
4 0 2 47.24 2.37
-4 0 -2 52.32 2.64
4 0 2 52.22 2.78
-4 0 -2 47.63 2.64
5 0 2 233.36 8.31
-5 0 -2 232.38 8.74
5 0 2 239.71 9.05
-5 0 -2 232.71 8.79
-6 0 -2 5.13 1.2
-6 0 -2 7.71 1.29
6 0 2 6.14 0.78
-6 0 -2 3.45 1.57
-7 0 -2 8.02 1.47
-7 0 -2 5.65 2.08
-7 0 -2 7.35 1.61
-8 0 -2 201.8 8.52
-8 0 -2 197.51 9.18
-8 0 -2 205.26 8.29
-9 0 -2 90.96 6.7
-9 0 -2 92.93 5.42
-10 0 -2 14.58 2.62
-10 0 -2 17.82 2.47
-11 1 2 43.17 5.31
-10 -1 2 -1.88 1.98
-10 1 2 -1.22 2.25
-9 -1 2 4.89 2.98
-9 -1 2 1.95 1.84
-9 1 2 4.91 1.05
-9 1 2 7.58 2.22
-8 -1 2 196.32 8.35
-8 -1 2 185.07 8.96
-8 1 2 185.43 9.23
-8 1 2 194.88 8.56
-8 1 2 196.09 7.1
-7 -1 2 69.86 4.08
-7 -1 2 68.88 2.86
-7 -1 2 67.2 4.68
-7 1 2 66.4 4.23
-7 1 2 58.25 4.86
-7 1 2 69.02 3.06
-6 -1 2 53.01 3.14
-6 -1 2 46.21 3.48
-6 -1 2 43.38 2.06
-6 1 2 44.81 2.23
-6 1 2 45.56 3.33
-6 1 2 45.33 3.8
-5 -1 2 28.32 2.3
-5 -1 2 25.34 2.65
-5 -1 2 23.58 1.36
-5 1 2 25.26 1.5
-5 1 2 27.75 2.88
-5 1 2 32.08 2.49
-4 -1 2 204.1 7.7
-4 -1 2 215.05 7.92
-4 -1 2 197.82 6.98
-4 1 2 197.08 7.1
-4 1 2 202.07 7.87
-4 1 2 211.34 8.14
-3 -1 2 473.35 15.99
-3 -1 2 439.56 15.32
3 1 -2 462.21 15.98
-3 1 2 446.16 16.09
-3 1 2 484.7 16.22
-2 -1 2 29.91 1.76
-2 -1 2 30.23 1.21
-2 1 2 27.4 1.86
2 1 -2 28.57 1.8
-2 1 2 28.93 1.92
-1 -1 2 4.38 0.48
-1 -1 2 3.3 0.48
1 -1 -2 5.29 0.66
-1 1 2 4.03 0.66
-1 1 2 3.28 0.55
1 1 -2 3.96 0.48
-1 1 -2 1599.48 52.94
2 -1 2 325.48 10.94
2 -1 2 314.7 10.9
-2 -1 -2 308.33 10.98
-2 -1 -2 306.31 10.63
-2 1 -2 310.03 10.89
2 1 2 315.47 10.67
2 1 2 325.36 10.93
-2 1 -2 312.97 10.97
3 -1 2 4.93 0.94
-3 -1 -2 5.61 0.71
-3 -1 -2 5.37 0.83
3 -1 2 4.53 0.83
-3 1 -2 5.15 0.89
3 1 2 5.52 0.76
-3 1 -2 4.59 0.78
3 1 2 4.86 0.88
4 -1 2 465.78 15.75
-4 -1 -2 459.03 15.83
-4 -1 -2 442.95 15.94
-4 1 -2 449.8 16.02
4 1 2 471.78 15.93
4 1 2 469.59 15.72
-4 1 -2 452.01 15.96
-5 -1 -2 137.82 5.73
5 -1 2 143.72 5.38
-5 -1 -2 138.81 5.65
5 -1 2 150.4 6.16
-5 1 -2 140.3 5.77
5 1 2 146.71 5.32
-5 1 -2 134.77 5.87
-6 -1 -2 4.2 1.15
-6 -1 -2 5.28 1.23
6 -1 2 6.2 0.86
6 -1 2 5.09 1.58
-6 -1 -2 4.23 1.6
6 1 2 4.84 0.74
-6 1 -2 4.83 1.16
-6 1 -2 5.16 1.26
-7 -1 -2 149.91 6.44
-7 -1 -2 154.45 7.05
-7 -1 -2 148.74 6.41
-7 1 -2 152.17 6.43
-7 1 -2 151 6.7
-7 1 -2 143.59 7.26
-8 -1 -2 1.6 1.43
-8 -1 -2 1.24 2.23
-8 -1 -2 2.77 1.46
-8 1 -2 2.04 1.4
-8 1 -2 4.27 1.7
-8 1 -2 1.67 2.35
-9 -1 -2 73.39 6.07
-9 -1 -2 73.57 4.7
-9 1 -2 76.67 5.12
-9 1 -2 75.85 5.03
-10 -1 -2 64.71 4.38
-10 -1 -2 58.48 4.82
-10 1 -2 56.06 5
-10 1 -2 65.2 4.62
-11 -2 2 1.77 2.45
-11 2 2 -1.25 2.87
-10 -2 2 -0.14 2.04
-10 2 2 0.8 1.2
-10 2 2 0.83 1.25
-10 2 2 3.3 2.32
-9 -2 2 7.41 3.01
-9 -2 2 8.28 1.97
-9 2 2 6.65 1.41
-9 2 2 6.82 2.31
-8 -2 2 -1.07 0.72
-8 -2 2 -1.29 2.19
-8 2 2 -0.81 0.94
-8 2 2 -2.31 2.44
-7 -2 2 31.5 1.93
-7 -2 2 32.1 2.92
-7 -2 2 32 3.59
-7 2 2 30.73 2.22
-7 2 2 34.37 3.31
-7 2 2 36.59 4.21
-6 -2 2 55.76 3.4
-6 -2 2 69.16 4.04
-6 -2 2 54.6 2.63
-6 2 2 54.95 2.8
-6 2 2 63.66 4.42
-6 2 2 58.72 3.78
-5 -2 2 6.34 1.22
-5 -2 2 8.94 1.55
-5 -2 2 10.55 1.14
-5 2 2 8.52 1.89
-5 2 2 11.27 1.67
-5 2 2 6.92 1.19
-4 -2 2 200.45 7.37
-4 -2 2 225.63 8.01
-4 2 2 209.92 8.15
-4 2 2 205.56 7.46
4 2 -2 195.38 8.34
-4 2 2 214.58 8.4
3 -2 -2 69.02 3.25
-3 -2 2 60.05 3
-3 -2 2 66.44 2.7
-3 2 2 64.49 3.13
3 2 -2 68.38 2.47
-3 2 2 65.35 2.7
-3 2 2 59.63 3.29
3 2 -2 72.4 2.44
3 2 -2 61.82 3.03
2 -2 -2 6.01 1.06
-2 -2 2 9.6 1.16
-2 -2 2 6.28 0.84
2 2 -2 4.25 0.71
-2 2 2 3.19 0.91
-2 2 2 9.21 1.29
2 2 -2 8.91 1.19
2 2 -2 6.91 0.84
1 -2 -2 11.16 1.12
-1 -2 2 13.32 0.98
-1 -2 2 10.86 0.98
-1 2 2 12.42 1.14
1 2 -2 14.91 1.01
-1 2 2 14.13 1.37
1 2 -2 12.78 1.01
0 -2 2 601.73 20.74
0 -2 2 618.18 20.63
0 2 2 617.48 20.55
0 2 2 629.26 20.96
1 -2 2 43.12 2.07
-1 -2 -2 38.59 2.27
1 -2 2 43.35 1.95
-1 2 -2 41.81 2.08
-1 2 -2 39.68 1.89
1 2 2 37.46 2.22
2 -2 2 8.01 1.12
-2 -2 -2 6.18 0.7
-2 -2 -2 7.41 1.12
-2 -2 -2 6.73 0.56
2 2 2 9.19 1.31
-2 2 -2 7.89 1.23
-2 2 -2 9.01 1.23
3 -2 2 383.64 13.17
-3 -2 -2 372.62 13.15
3 -2 2 382.2 12.98
-3 -2 -2 361.31 12.59
-3 -2 -2 366.28 12.7
3 2 2 380.95 12.97
-3 2 -2 369.27 13.06
-3 2 -2 357.57 13.05
-4 -2 -2 174.41 7.02
4 -2 2 188.56 7.27
-4 -2 -2 180.38 6.62
-4 -2 -2 183.72 6.83
4 -2 2 179.34 6.77
-4 2 -2 173.82 6.97
-4 2 -2 179.03 7.06
4 2 2 185.9 6.75
5 -2 2 5.71 1.48
5 -2 2 6.27 1
-5 -2 -2 5.04 1.26
-5 -2 -2 4.5 0.98
-5 -2 -2 4.64 1.12
-5 2 -2 4.83 1.11
5 2 2 3.83 0.88
-5 2 -2 5.23 1.28
6 -2 2 5.51 1.77
-6 -2 -2 6.15 1.58
-6 -2 -2 4.45 1.1
6 -2 2 6.26 1
-6 -2 -2 5.9 1.33
-6 2 -2 7.62 1.37
6 2 2 6.96 0.9
-6 2 -2 8.69 1.55
-7 -2 -2 48.65 3.93
-7 -2 -2 55.65 3.52
-7 -2 -2 55.2 3.33
7 -2 2 59.96 4.27
-7 2 -2 51.7 3.73
-7 2 -2 47.33 3.38
-8 -2 -2 87.5 5.52
-8 -2 -2 91.86 4.75
-8 -2 -2 86.3 4.81
-8 2 -2 89.99 4.77
-8 2 -2 92.88 5.26
-8 2 -2 81.98 6.24
-9 -2 -2 2.1 1.98
-9 -2 -2 -0.58 1.57
-9 -2 -2 -0.64 2.55
-9 2 -2 -2.22 1.83
-9 2 -2 -2 1.47
-10 -2 -2 7.67 2.14
-10 -2 -2 2.77 2.07
-10 2 -2 5.26 2.05
-10 2 -2 0.14 2.91
-10 -3 2 78.15 5.13
-10 3 2 65.4 4.09
-10 3 2 72.71 4.04
-10 3 2 68.4 6.02
-9 -3 2 8.61 1.96
-9 -3 2 4.82 2.83
-9 3 2 4.68 2.18
-8 -3 2 26.16 2.97
-8 -3 2 22.62 2.99
-8 3 2 26.15 3.59
-8 3 2 23.2 2.46
-7 -3 2 91.06 4.61
-7 -3 2 85.17 5.02
-7 -3 2 93.56 3.92
-7 3 2 85.43 4.13
-7 3 2 85.55 5.8
-7 3 2 90.29 5.15
-6 -3 2 301.51 11.4
-6 -3 2 299.64 10.95
-6 -3 2 325.77 11.74
-6 3 2 302.73 11.86
-6 3 2 309.91 11.14
-6 3 2 305.97 12.35
-5 -3 2 18.21 3.06
-5 -3 2 20.95 1.99
-5 3 2 25.09 3.04
-5 3 2 23.28 2.49
-5 3 2 22.46 1.77
-4 -3 2 241.69 8.4
4 -3 -2 241.11 8.9
-4 -3 2 210.64 8.09
-4 3 2 217.87 8.15
4 3 -2 205.07 7.96
-4 3 2 224.81 8.68
4 3 -2 225.88 8.44
4 3 -2 217.11 7.75
-3 -3 2 2385.69 77.5
3 -3 -2 2412.86 77.94
3 3 -2 2350.46 77.27
3 3 -2 2316.98 77.5
-3 3 2 2287.07 77.83
3 3 -2 2290.36 77.42
-2 -3 2 714.86 24.37
2 -3 -2 744.16 24.72
-2 -3 2 702.57 24.39
2 3 -2 720.06 24.39
-2 3 2 752.74 24.81
2 3 -2 722.71 24.41
2 3 -2 724.41 24.6
1 -3 -2 1619.54 54.46
-1 -3 2 1587.37 54.47
-1 -3 2 1672.98 54.33
-1 3 2 1696.26 54.84
-1 3 2 1612.55 54.44
1 3 -2 1660.1 54.35
0 -3 2 1956.88 67.66
0 -3 -2 2117.22 67.96
0 3 -2 2005.49 67.69
0 3 2 2088.89 67.98
1 -3 2 2425.19 82.23
-1 -3 -2 2495.87 82.5
1 3 2 2531.46 82.51
-2 -3 -2 74.11 3.5
2 -3 2 64.13 3.1
2 -3 2 62.73 3.08
2 3 2 76.95 3.44
-2 3 -2 61.52 3.18
-3 -3 -2 672.63 22.99
3 -3 2 718.19 23.83
-3 -3 -2 656.16 23.84
3 -3 2 691.29 23.62
-3 -3 -2 709.08 23.07
-3 3 -2 703.47 23.74
-3 3 -2 693.24 23.75
3 3 2 695.11 23.71
-4 -3 -2 55.85 2.73
-4 -3 -2 59.87 3.35
-4 -3 -2 61.85 2.61
4 -3 2 59.3 3.07
4 -3 2 63.13 3.5
-4 3 -2 57.62 3.2
-4 3 -2 57.05 3.25
4 3 2 64 3.07
-5 -3 -2 36.23 2.24
-5 -3 -2 33.79 2.47
5 -3 2 36.54 2.37
-5 -3 -2 31.54 2.67
5 -3 2 42.95 3.16
-5 3 -2 39.47 2.69
5 3 2 37.66 2.34
-5 3 -2 41.46 2.84
6 -3 2 152.06 6.88
-6 -3 -2 144.53 5.77
-6 -3 -2 140.81 6.31
6 -3 2 152.79 5.76
-6 3 -2 140.21 6.48
6 3 2 141.31 5.51
-6 3 -2 139.74 6.23
7 -3 2 4.5 1.93
-7 -3 -2 9.26 1.8
-7 -3 -2 6.88 1.35
-7 -3 -2 6.83 1.77
-7 3 -2 8.59 1.64
-7 3 -2 9.35 1.89
-8 -3 -2 5.34 1.77
-8 -3 -2 9.76 2.29
-8 -3 -2 5.2 1.46
-8 3 -2 4.25 1.86
-8 3 -2 4.48 1.65
-9 -3 -2 81.24 5.82
-9 -3 -2 79.91 4.71
-9 -3 -2 74.89 4.55
-9 3 -2 81.74 5.55
-9 3 -2 80.69 4.87
-10 -3 -2 3.11 1.91
-10 -3 -2 -0.78 1.77
-10 3 -2 3.08 2.19
-10 3 -2 1.81 2.33
-10 -4 2 46.69 4.31
-10 4 2 50.2 3.88
-10 4 2 53.65 5.53
-10 4 2 44.27 4.03
-9 -4 2 205.93 9.67
-9 -4 2 211.27 8.78
-9 4 2 214.06 13.39
-9 4 2 200.1 8.63
-9 4 2 206.03 8.38
-8 -4 2 1.89 2.1
-8 -4 2 1.4 1.46
-8 4 2 1.22 1.81
-8 4 2 1.37 1.27
-7 -4 2 71.79 4.56
-7 -4 2 77.75 4.08
-7 4 2 68.63 5.68
-7 4 2 74.08 3.88
-7 4 2 73.87 4.79
-6 -4 2 611.16 21.45
-6 -4 2 581.09 21.28
-6 -4 2 650.31 21.74
-6 4 2 637.26 22.75
-6 4 2 607.18 22.15
-6 4 2 616.99 21.5
5 -4 -2 123.75 6.02
-5 -4 2 124.47 5.24
-5 -4 2 118.18 5.12
-5 4 2 115.58 5.66
5 4 -2 127.05 4.52
-5 4 2 117.41 5.15
5 4 -2 120.07 4.55
5 4 -2 118.89 5.19
4 -4 -2 151.03 6.35
-4 -4 2 138.85 5.57
4 4 -2 142.69 5.65
4 4 -2 146.51 5.35
-4 4 2 136.11 5.66
-4 4 2 131.04 5.96
4 4 -2 134.87 5.52
-3 -4 2 73.75 3.2
3 -4 -2 75.28 3.82
-3 4 2 72.17 3.36
3 4 -2 75.99 3.29
-3 4 2 66.81 3.59
3 4 -2 70.8 3.55
3 4 -2 72.42 3.22
2 -4 -2 151.17 5.97
-2 -4 2 148.99 5.74
-2 -4 2 150.16 5.53
-2 4 2 140.34 6.13
2 4 -2 153.57 5.78
2 4 -2 149.69 5.58
-2 4 2 158.65 6.27
-2 4 2 144.13 5.86
0 -4 2 157.93 5.65
0 -4 2 150.82 5.94
0 -4 -2 139.93 6.19
0 -4 -2 158.23 5.53
0 4 2 139.04 6.26
0 4 -2 159.19 5.69
0 4 2 149.68 5.47
0 4 -2 152.77 5.98
-1 -4 -2 627.57 21.69
1 -4 2 634.02 21.41
1 -4 2 641.72 21.21
-1 -4 -2 602.41 20.67
-1 4 -2 624.69 21.45
1 4 2 662.69 21.81
1 4 2 597.93 20.65
-1 4 -2 586.59 21.47
-2 -4 -2 52.74 3.09
2 -4 2 50.47 2.8
2 -4 2 46.17 3.01
-2 4 -2 50.68 2.61
3 -4 2 373.73 12.95
3 -4 2 370.86 13.05
-3 -4 -2 362.78 12.02
-3 -4 -2 354.74 11.99
-3 -4 -2 341.11 13.2
-3 4 -2 360.7 13.05
-3 4 -2 363.7 12.99
3 4 2 352.99 13.09
4 -4 2 390.66 13.94
4 -4 2 388.06 13.59
-4 -4 -2 391.64 12.92
-4 -4 -2 358.67 13.88
-4 -4 -2 371 12.81
-4 4 -2 370.11 13.77
-4 4 -2 375.14 13.77
4 4 2 379.96 13.64
-5 -4 -2 59.41 3.64
5 -4 2 53.17 3.16
5 -4 2 59.7 3.95
-5 -4 -2 56.53 2.66
-5 -4 -2 59.51 2.89
-5 4 -2 58.37 3.6
5 4 2 58.93 3.19
-5 4 -2 56.65 3.46
-6 -4 -2 7.15 1.55
6 -4 2 3.78 1.82
6 -4 2 5.14 1.18
-6 -4 -2 5.24 1.29
-6 -4 -2 5.21 1.56
6 4 2 5.74 1.14
-6 4 -2 4.54 1.38
-6 4 -2 3.16 1.41
6 4 2 5.15 0.98
-7 -4 -2 310.11 11.19
7 -4 2 306.11 12.51
-7 -4 -2 296.65 12
-7 -4 -2 310.77 11.59
-7 4 -2 321.64 12
7 4 2 287.25 10.78
-7 4 -2 311.57 12.24
7 4 2 318.61 10.75
-8 -4 -2 4.76 1.98
-8 -4 -2 2.4 1.28
-8 -4 -2 6.24 1.83
-8 4 -2 4.09 2.02
-8 4 -2 5.45 1.66
-9 -4 -2 75.36 5.55
-9 -4 -2 76.57 4.43
-9 -4 -2 82.89 4.98
-9 4 -2 81.06 5.69
-9 4 -2 83.01 5.22
-10 -4 -2 52.09 4.33
-10 -4 -2 45.5 3.96
-10 4 -2 57.17 4.89
-10 4 -2 37.18 5.52
-10 -5 2 -3.06 1.85
-10 5 2 -0.62 2.01
-10 5 2 -3.31 2.78
-10 5 2 -1.57 1.9
-9 -5 2 35.17 4.96
-9 -5 2 47.53 3.79
-9 5 2 48.43 4.68
-9 5 2 44.13 3.84
-9 5 2 52.58 4.29
-8 -5 2 0.66 1.34
-8 -5 2 -0.06 1.94
-8 5 2 0.64 1.31
-8 5 2 0.61 1.94
-7 -5 2 240.86 9.49
-7 -5 2 224.37 9.09
-7 5 2 239.83 10.16
-7 5 2 231.77 9.32
-6 -5 2 200.96 8.03
-6 -5 2 201.87 7.83
6 -5 -2 205.11 9.06
6 5 -2 209.62 7.15
-6 5 2 190.58 8.56
6 5 -2 191.39 7.14
-6 5 2 207.7 8.16
-6 5 2 197.3 9.28
5 -5 -2 15.47 2.42
-5 -5 2 17.17 2.06
-5 5 2 13.8 2.02
5 5 -2 13.54 1.91
-5 5 2 16.97 2.48
5 5 -2 12.41 1.84
5 5 -2 14.12 1.64
4 -5 -2 229.29 8.89
-4 -5 2 218.12 7.98
-4 5 2 202.47 8.28
4 5 -2 223.73 8.04
-4 5 2 211.5 8.58
4 5 -2 203.36 8.27
4 5 -2 215.74 8.05
-3 -5 2 344.49 12.04
3 -5 -2 360.5 12.79
-3 5 2 339.05 12.58
3 5 -2 344.15 12.31
3 5 -2 334.21 12.1
-3 5 2 331.95 12.45
3 5 -2 357.09 12.75
2 -5 -2 7.06 1.33
-2 -5 2 7.58 1.15
-2 -5 2 7.02 1.13
-2 5 2 4.86 1.05
2 5 -2 6.71 1.17
-2 5 2 5.92 1.44
2 5 -2 4.9 1.48
2 5 -2 10.28 1.31
-2 5 2 6.99 1.1
-1 -5 2 3.57 0.71
-1 -5 2 1.84 0.92
1 -5 -2 2.15 0.79
-1 5 2 1.55 1.1
-1 5 2 2.02 0.86
-1 5 2 1.66 0.84
0 -5 2 26.33 1.66
0 -5 2 23.54 2
0 -5 -2 26.52 1.62
0 5 -2 20.24 2.01
0 5 -2 26.07 1.71
0 5 2 24.58 1.49
0 5 2 20.13 2.47
-1 -5 -2 24.02 1.28
-1 -5 -2 22.92 2.42
1 -5 2 24.2 1.83
1 -5 2 19.69 1.99
1 5 2 22.98 2.47
-1 5 -2 20.46 2.06
1 5 2 23.97 1.24
2 -5 2 115.08 4.91
-2 -5 -2 115.54 3.84
-2 -5 -2 104.52 5.18
2 -5 2 113.69 4.84
-2 5 -2 109.34 4.72
-2 5 -2 107.35 4.91
2 5 2 104.73 5.27
-3 -5 -2 572.57 21.11
3 -5 2 627.87 20.91
3 -5 2 604.87 20.8
-3 5 -2 583.49 20.76
-3 5 -2 588.35 20.93
3 5 2 587.97 21.07
4 -5 2 28.13 2.54
4 -5 2 30.8 3.01
-4 -5 -2 35.74 1.54
-4 -5 -2 30.28 1.42
-4 -5 -2 29.13 2.86
-4 5 -2 26.85 2.59
-4 5 -2 30.17 2.72
4 5 2 26.62 2.73
-5 -5 -2 12.11 1.24
-5 -5 -2 12.8 1.41
5 -5 2 14.57 2.27
5 -5 2 12.89 1.7
-5 -5 -2 9.7 1.82
5 5 2 13.91 1.76
-5 5 -2 13.28 2.06
-5 5 -2 11.65 1.73
6 -5 2 314.94 12.75
-6 -5 -2 322.47 12.52
-6 -5 -2 309.79 11.22
-6 -5 -2 312.73 11.43
6 -5 2 311.07 11.83
-6 5 -2 326.69 12.58
6 5 2 310.44 11.75
6 5 2 341.78 11.6
-6 5 -2 337.18 12.45
-7 -5 -2 50.8 4.07
-7 -5 -2 44.85 2.86
-7 -5 -2 46.39 3.37
7 -5 2 52.22 8.32
7 5 2 49.36 2.92
-7 5 -2 60.53 4.39
-7 5 -2 55.22 4.06
-8 -5 -2 0.86 1.76
-8 -5 -2 -0.41 1.69
-8 -5 -2 -1.64 1.08
-8 5 -2 -0.11 1.56
-8 5 -2 1.03 1.91
-9 -5 -2 47.62 3.4
-9 -5 -2 55.68 6.71
-9 -5 -2 49.9 4.34
-9 5 -2 57.5 4.99
-9 5 -2 57.16 4.52
-10 -5 -2 7.56 2.01
-10 -5 -2 9.06 2.4
-10 5 -2 10.02 3
-10 5 -2 11.77 3.46
-10 -6 2 1.69 1.95
-10 6 2 -1.36 2.38
-10 6 2 -2.49 2.56
-10 6 2 0.57 3.07
-9 -6 2 -0.65 1.52
-9 -6 2 0.36 3.48
-9 6 2 0.54 2.03
-9 6 2 -0.43 2.61
-9 6 2 1.61 1.83
-8 -6 2 23.72 2.81
-8 -6 2 27.6 3.76
-8 6 2 29.1 3.73
-8 6 2 34.41 4.27
-8 6 2 32.48 3.79
-7 -6 2 236.24 9.43
-7 -6 2 227.95 9.13
-7 6 2 240.82 9.8
-7 6 2 245.24 10.43
6 -6 -2 0.71 1.86
6 6 -2 1.29 1.07
6 6 -2 2.25 0.99
-6 6 2 0.36 1.6
-6 6 2 2.88 1.26
-5 -6 2 2.89 1.13
5 -6 -2 4.3 1.69
-5 6 2 2.87 1.35
-5 6 2 3.2 1.16
5 6 -2 1.36 1.23
5 6 -2 -0.04 1.13
5 6 -2 4.16 1.12
4 -6 -2 0.06 1.35
-4 -6 2 2.97 0.9
4 6 -2 -0.94 1.24
4 6 -2 2.38 0.94
-4 6 2 0.69 0.97
-4 6 2 0.1 1.19
4 6 -2 1.05 0.96
3 -6 -2 526.64 18.68
-3 -6 2 527.61 17.89
3 6 -2 518.59 18.82
3 6 -2 525.18 18.36
-3 6 2 511.58 18.5
3 6 -2 514 17.98
-3 6 2 502.11 18.5
-3 6 2 548.59 19.18
-2 -6 2 1105.26 37.15
2 -6 -2 1125.96 37.73
-2 6 2 1070.22 37.73
-2 6 2 1084.59 37.6
-2 6 2 1131.88 38.42
2 6 -2 1084.09 37.27
2 6 -2 1178.19 38.29
-1 -6 2 353.88 12.28
-1 -6 2 368.29 12.84
1 -6 -2 358.81 12.65
1 6 -2 353.88 12.84
-1 6 2 320.04 13.21
1 6 -2 360.22 12.42
-1 6 2 347.61 13.44
1 6 -2 346.93 13.31
-1 6 2 344.14 12.41
0 -6 -2 0.35 1.23
0 -6 2 1.34 1.06
0 -6 -2 1.43 0.71
0 -6 2 1.07 0.78
0 6 2 -0.37 0.62
0 6 2 0.55 0.91
0 6 2 0.66 1.39
0 6 -2 1.7 0.76
0 6 -2 0.65 1.07
1 -6 2 25.8 2.26
-1 -6 -2 23.3 3.26
1 -6 2 21.99 2.02
-1 -6 -2 25.74 1.49
-1 6 -2 23.88 1.94
-1 6 -2 24.15 2.37
1 6 2 25.77 1.46
-2 -6 -2 7.57 0.85
2 -6 2 7.07 1.52
-2 -6 -2 8.1 1.69
2 -6 2 8.97 1.62
-2 6 -2 7.61 1.43
-2 6 -2 6.14 1.29
2 6 2 7.55 1.83
2 6 2 7.09 0.95
-3 -6 -2 482.78 17.89
3 -6 2 491.11 17.49
3 -6 2 501.19 17.47
-3 6 -2 458.47 17.32
-3 6 -2 486.91 17.62
3 6 2 496.63 17.91
4 -6 2 2.17 1.11
4 -6 2 -1.18 1.2
-4 -6 -2 2.75 1.32
4 6 2 1.63 1.34
-4 6 -2 0.7 1.08
-4 6 -2 -0.44 0.95
-5 -6 -2 56.01 2.3
-5 -6 -2 50.24 2.18
5 -6 2 53.51 4.09
-5 -6 -2 54.61 3.92
5 -6 2 54.72 3.44
-5 6 -2 51.88 3.6
-5 6 -2 53.8 3.75
5 6 2 53.04 3.2
5 6 2 49.93 3.62
6 -6 2 175.92 8.2
-6 -6 -2 166.28 6.11
-6 -6 -2 170.84 6.28
-6 -6 -2 147.87 7.57
-6 6 -2 169.52 7.65
6 6 2 190.09 6.95
6 6 2 154.12 7.25
-6 6 -2 173.63 7.71
-7 -6 -2 128.29 7.05
-7 -6 -2 133.85 5.83
-7 -6 -2 139.27 5.62
7 6 2 152.16 6.08
-7 6 -2 154.94 7.21
-7 6 -2 147.7 7.47
-8 -6 -2 0.19 1.02
-8 6 -2 0.21 2.11
8 6 2 -2.25 1.14
-8 6 -2 0.32 2.09
-9 -6 -2 1.43 1.25
-9 -6 -2 0.89 2.05
-9 6 -2 3.94 2.55
-9 6 -2 2.91 2.32
-10 -6 -2 -0.73 2.5
-10 6 -2 -2.23 3.07
-10 6 -2 -0.42 2.48
-10 7 2 6.14 3.26
-10 7 2 7.77 2.48
-10 7 2 14.5 3
-9 -7 2 5.23 1.61
-9 7 2 4.62 2.13
-9 7 2 4.32 2.62
-9 7 2 2.84 2.49
-8 -7 2 116.63 5.81
-8 -7 2 110.5 5.19
-8 7 2 94.87 6.54
-8 7 2 119.38 6.77
-8 7 2 113.39 5.99
-7 -7 2 7.38 1.43
-7 -7 2 7.39 1.81
-7 7 2 4.8 1.89
7 7 -2 7.7 1.3
-7 7 2 8.48 2.31
-6 -7 2 5.44 1.57
6 7 -2 5.14 1.33
-6 7 2 2.73 1.56
6 7 -2 7 1.32
-6 7 2 4.56 1.94
-5 -7 2 166.36 6.37
5 -7 -2 166.63 7.62
-5 7 2 148.24 7.77
5 7 -2 163.71 6.72
-5 7 2 159.37 7.32
5 7 -2 162.41 6.77
-5 7 2 164.41 7.17
5 7 -2 147 7.1
-4 -7 2 4.43 0.99
4 -7 -2 4.26 1.68
-4 7 2 2.79 1.81
4 7 -2 2.87 1.06
-4 7 2 3.77 1.55
-4 7 2 4.6 1.38
4 7 -2 2.8 1.59
4 7 -2 1.53 1.21
-3 -7 2 18.87 1.67
3 -7 -2 18.36 2.46
3 7 -2 17.44 2.36
-3 7 2 15.19 2.24
3 7 -2 18.65 1.88
-3 7 2 21.07 2.42
-3 7 2 19.41 2.83
-2 -7 2 517.94 16.69
2 -7 -2 509.63 17.35
2 7 -2 501.18 18.04
-2 7 2 479.54 17.41
-2 7 2 477.91 17.11
-2 7 2 468.86 18.14
2 7 -2 421.24 17.65
1 -7 -2 5.2 1.23
-1 -7 2 4.41 1.24
-1 -7 2 4.51 0.95
1 7 -2 4.57 1
1 7 -2 3.94 1.31
-1 7 2 4.15 1.27
-1 7 2 9.17 2.11
1 7 -2 3.92 1.87
-1 7 2 3.67 0.96
0 -7 2 3.07 0.94
0 -7 2 2.44 1.27
0 -7 -2 2.14 0.89
0 7 2 2.91 1.16
0 7 -2 1.49 0.79
0 7 2 1.29 1.67
0 7 -2 3.69 1.31
0 7 2 1.55 0.76
1 -7 2 151.21 6.12
-1 -7 -2 146.62 5.56
-1 -7 -2 145.64 6.92
1 7 2 148.38 5.54
1 7 2 146.84 7.24
-1 7 -2 142.02 6
1 7 2 147.06 6.39
-2 -7 -2 57.01 4.21
2 -7 2 63.11 3.81
-2 -7 -2 60.79 2.54
2 -7 2 60.43 3.66
-2 7 -2 55.74 3.34
2 7 2 68.01 4.61
2 7 2 60.75 2.65
-2 7 -2 58.87 3.79
3 -7 2 120.13 5.55
3 -7 2 113.36 5.48
-3 -7 -2 109.76 4.05
3 7 2 138.82 6.4
-3 7 -2 116.25 5.64
3 7 2 108.69 5.48
-3 7 -2 111.89 5.31
3 7 2 108.09 4.13
4 -7 2 89.32 4.74
4 -7 2 93.81 5.1
-4 -7 -2 88.63 5.27
4 7 2 93.6 4.56
-4 7 -2 91.1 4.99
4 7 2 84.85 5.14
-4 7 -2 87.49 4.68
5 -7 2 104.86 5.92
5 -7 2 99.22 5.12
-5 -7 -2 104.88 5.73
-5 7 -2 103.59 5.57
5 7 2 98.12 5.53
-5 7 -2 102.22 5.38
5 7 2 106.12 4.97
-6 -7 -2 3.05 0.61
-6 -7 -2 4.25 1.87
-6 -7 -2 1.89 0.68
6 7 2 2.77 1.35
-6 7 -2 1.66 1.57
-6 7 -2 2.9 1.92
-7 -7 -2 32.75 2.24
-7 -7 -2 26.56 3.89
-7 -7 -2 27.61 1.92
-7 7 -2 33.65 3.94
7 7 2 33.61 3.1
-7 7 -2 35.82 3.89
-8 -7 -2 1.27 1
-8 -7 -2 -1.03 1.64
-8 -7 -2 1.25 1.32
-8 7 -2 2.15 1.96
-8 7 -2 0.48 2.18
8 7 2 1.73 1.35
-9 -7 -2 46.29 4.72
-9 7 -2 46.39 5.03
-9 7 -2 48.32 5.47
-10 -7 -2 -0.57 2.24
-10 7 -2 1 2.66
-10 7 -2 2.8 3.29
-9 -8 2 91.19 4.78
-9 8 2 90.13 7.03
-9 8 2 101.18 6.29
-9 8 2 107.77 7.52
-8 -8 2 1.24 1.88
-8 -8 2 1.03 1.27
-8 8 2 1.07 1.89
-8 8 2 -0.58 2.17
-8 8 2 -1.32 2.38
-7 -8 2 61.51 3.45
-7 -8 2 57.73 4.84
-7 8 2 60.48 5.97
7 8 -2 64.07 3.83
-7 8 2 74.83 5.4
-7 8 2 65.85 4.83
-6 -8 2 19.44 2.34
6 8 -2 18.86 2.16
-6 8 2 17.85 3.1
6 8 -2 22.94 2.81
-6 8 2 18.43 2.78
-6 8 2 16.32 2.61
-5 -8 2 20.76 2.07
5 -8 -2 17.06 2.65
5 8 -2 21.74 2.25
5 8 -2 20.08 2.65
-5 8 2 19.13 3
5 8 -2 17.06 2.58
-5 8 2 20.2 2.79
-5 8 2 16.9 3.04
-4 -8 2 523.3 17.41
4 -8 -2 504.01 18.65
4 8 -2 526.88 18.26
-4 8 2 497.08 19.22
-4 8 2 501.37 18.52
-4 8 2 490.15 18.37
4 8 -2 479.34 18.75
-3 -8 2 18.61 1.79
3 -8 -2 18.81 2.42
-3 8 2 10.75 2.35
3 8 -2 17.15 2.2
3 8 -2 18.45 2.51
-3 8 2 17.96 2.62
3 8 -2 24.16 3.57
-3 8 2 15.38 2.5
2 -8 -2 0.11 1.28
-2 -8 2 0.49 0.8
-2 8 2 1.57 1.16
2 8 -2 0.13 0.77
-2 8 2 -3.32 1.67
2 8 -2 0.44 0.89
2 8 -2 0.35 1.65
-2 8 2 0.56 1.11
1 -8 -2 1172.15 38.76
-1 -8 2 1101.51 38.45
-1 8 2 1117.68 38.56
1 8 -2 1157.29 39.89
1 8 -2 1130.27 38.52
-1 8 2 1109.38 39.11
-1 8 2 1201.19 40.21
1 8 -2 1135.32 39.2
0 -8 2 22.83 2.3
0 -8 2 26.42 2.77
0 8 2 24.31 3.75
0 8 -2 24.78 3
0 8 2 23.75 1.92
0 8 -2 25.26 2.25
0 8 2 21.92 2.92
1 -8 2 450.92 16.35
-1 -8 -2 442.03 15.38
1 -8 2 450.84 15.89
1 8 2 446.54 17.21
1 8 2 432.64 16.24
-1 8 -2 436.39 15.87
-1 8 -2 443.96 16.45
-2 -8 -2 43.5 2.2
2 -8 2 47.81 3.49
-2 -8 -2 47.75 3.86
2 -8 2 45.47 3.28
2 8 2 45.46 2.31
2 8 2 44.12 3.27
-2 8 -2 41.92 3.06
-2 8 -2 42.97 3.46
2 8 2 45.89 4.41
3 -8 2 2.37 1.45
-3 -8 -2 3.03 0.58
-3 -8 -2 1.26 1.53
3 -8 2 3.29 1.54
-3 8 -2 1.35 1.19
3 8 2 3.95 0.69
3 8 2 2.48 1.98
-3 8 -2 3.94 1.42
4 -8 2 2.63 1.69
-4 -8 -2 10.73 2.2
4 -8 2 7.41 1.65
-4 8 -2 5.25 1.69
4 8 2 8.1 2.18
-4 8 -2 6.73 1.68
4 8 2 5.14 1.47
-5 -8 -2 160.03 8
5 -8 2 162.52 8.02
-5 8 -2 170.22 7.74
5 8 2 175.5 7.3
-5 8 -2 176.9 8
5 8 2 151.54 8.07
-6 -8 -2 32.06 4.22
-6 8 -2 36.85 4.07
-6 8 -2 35.04 3.81
6 8 2 46.1 3.55
-7 -8 -2 0.88 2
7 8 2 1.71 1.59
-7 8 -2 -0.05 1.96
-7 8 -2 0.14 2.07
-8 -8 -2 47.05 4.71
-8 8 -2 47.88 4.84
8 8 2 50.52 3.53
-8 8 -2 35.48 4.53
-9 -8 -2 1.34 2.38
-9 8 -2 -0.17 2.64
-9 8 -2 0.72 2.76
-9 9 2 4.98 3.55
-8 -9 2 34.86 2.68
-8 9 2 42.06 5.77
-8 9 2 38.23 4.5
-8 9 2 24.28 3.75
-7 -9 2 5.82 2.33
-7 -9 2 5.32 1.33
7 9 -2 4.36 1.75
-7 9 2 3.35 2.8
-7 9 2 8.43 2.48
-6 -9 2 14.51 2.15
-6 9 2 13.48 3.02
6 9 -2 17.96 3.01
6 9 -2 12.01 1.58
-6 9 2 12.3 2.33
-6 9 2 12.12 2.38
-5 -9 2 6.26 1.16
-5 9 2 5.41 1.86
-5 9 2 7.65 2.44
5 9 -2 4.84 1.68
-5 9 2 2.79 1.7
5 9 -2 4.4 1.24
4 -9 -2 -0.09 1.64
-4 -9 2 0.36 0.91
-4 9 2 -0.2 1.37
4 9 -2 1.44 2.1
4 9 -2 -0.3 0.93
4 9 -2 0.78 1.37
-4 9 2 4.3 2.21
-4 9 2 2.22 1.52
3 -9 -2 15.17 2.3
-3 -9 2 16.23 1.81
3 9 -2 14.11 2.6
-3 9 2 13.46 2.1
3 9 -2 13.5 1.91
-3 9 2 17.63 2.61
-3 9 2 21.01 3.25
-2 -9 2 234.85 8.88
2 -9 -2 236.7 9.59
2 9 -2 243.38 9.05
2 9 -2 224.89 10.56
2 9 -2 242.17 9.85
-2 9 2 240.44 9.38
-2 9 2 225.96 10.81
-2 9 2 242.74 9.94
-1 -9 2 1.85 1.09
1 -9 -2 0.76 1.4
1 9 -2 5.45 2.37
-1 9 2 1.62 1.11
1 9 -2 1.49 1.04
1 9 -2 2.65 1.67
-1 9 2 2.98 2.39
-1 9 2 5.39 1.53
0 -9 2 46.2 3.18
0 -9 -2 52.34 3.15
0 9 -2 51.73 3.98
0 9 -2 59.23 4.94
0 9 -2 51.41 3.19
0 9 2 63.65 5.24
0 9 2 46.04 4.32
0 9 2 50.74 2.94
-1 -9 -2 146.51 5.85
1 -9 2 148.45 6.38
1 -9 2 146.94 6.83
1 9 2 148.95 8.07
-1 9 -2 145.83 6.89
-1 9 -2 144.43 6.31
1 9 2 144.97 6.85
1 9 2 141.82 5.74
-2 -9 -2 36.3 2.21
2 -9 2 38.82 3.41
2 -9 2 42.78 3.55
-2 9 -2 35.92 3.46
-2 9 -2 35.52 3.07
2 9 2 37.71 2.34
2 9 2 38.9 3.44
2 9 2 41.11 4.72
3 -9 2 114.05 5.71
-3 -9 -2 112.56 4.27
-3 -9 -2 126.32 6.6
3 -9 2 107.56 5.85
3 9 2 103.43 6.75
-3 9 -2 115.26 6.13
3 9 2 112.74 4.41
-3 9 -2 114.51 5.56
-4 -9 -2 27.8 3.72
4 -9 2 29.83 3.69
4 9 2 30.4 3.19
-4 9 -2 31.8 3.26
-4 9 -2 34.98 3.57
4 9 2 24.98 4.19
-5 -9 -2 0.44 1.89
5 9 2 -0.88 1.49
-5 9 -2 -2.24 1.49
-5 9 -2 -0.04 1.79
-6 -9 -2 10.72 2.64
-6 9 -2 6.39 2.16
-6 9 -2 5.31 2.22
-7 -9 -2 32.86 4.99
-7 9 -2 40.1 4.18
7 9 2 37.45 3.74
-8 -9 -2 7.73 2.75
-8 9 -2 1.78 2.44
-8 9 -2 4.88 2.96
8 9 2 5.27 1.98
-9 9 -2 13.76 3.34
-9 9 -2 14.14 3.98
-9 10 2 0.86 3.04
-9 10 2 1.01 2.48
-8 10 2 3.99 2.59
-8 10 2 4.55 6.87
8 10 -2 2.59 2.61
-8 10 2 5.06 3.33
-7 -10 2 -0.94 1.19
-7 10 2 -2.36 2.31
-7 10 2 -2.59 3.14
-7 10 2 0.07 1.97
7 10 -2 -0.31 1.83
-6 -10 2 6.45 1.24
6 10 -2 7.33 1.32
-6 10 2 5.61 2.02
6 10 -2 2.68 1.82
-6 10 2 5.4 2.92
-5 -10 2 0.22 0.99
-5 10 2 0.02 2.46
5 10 -2 -0.79 0.99
5 10 -2 1.17 1.66
-5 10 2 1.45 1.84
-5 10 2 1.22 1.75
4 -10 -2 45.9 4.52
-4 -10 2 44.66 2.82
4 10 -2 44.76 2.96
-4 10 2 48.37 5.54
-4 10 2 49.44 4.01
4 10 -2 51.2 4.05
-4 10 2 50.9 4.22
3 -10 -2 34.16 3.94
-3 -10 2 39.5 2.62
3 10 -2 44.72 4.99
3 10 -2 35.52 2.73
-3 10 2 45.82 3.83
-3 10 2 36.84 3.42
-3 10 2 42.02 5.27
-2 -10 2 15.98 2.17
2 -10 -2 15.2 2.41
2 10 -2 23.42 3.19
2 10 -2 16.79 3.22
2 10 -2 16.51 2.33
-2 10 2 19.53 2.74
-2 10 2 17.4 3.58
-2 10 2 24.62 3.13
-1 -10 2 43.12 2.96
1 -10 -2 37.76 3.38
1 10 -2 41.93 3.02
-1 10 2 36.06 5.31
-1 10 2 45.65 3.82
1 10 -2 38.13 5.14
-1 10 2 41.54 3.01
1 10 -2 38.01 4.05
0 -10 -2 0.45 1.3
0 -10 2 0.94 1.33
0 10 2 -1.53 2.39
0 10 2 -0.09 1
0 10 -2 -0.55 2.4
0 10 2 -0.47 1.52
0 10 -2 1.26 1.63
0 10 -2 0.29 1.24
-1 -10 -2 24.67 2.37
1 -10 2 20.98 2.59
1 10 2 24.89 2.15
-1 10 -2 28.1 3.41
1 10 2 28.38 3.51
-1 10 -2 20.03 2.72
1 10 2 26.2 3.9
-1 10 -2 25.95 3.6
-2 -10 -2 32.59 2.25
2 -10 2 30.32 3.25
2 10 2 34.24 2.24
-2 10 -2 33.13 3.59
-2 10 -2 30.26 2.99
2 10 2 29.77 3.53
2 10 2 29.43 4.87
3 -10 2 1.6 1.63
-3 10 -2 0.86 1.48
3 10 2 -0.6 2.3
3 10 2 2.66 0.9
3 10 2 0.5 1.48
-3 10 -2 2.57 1.89
-4 -10 -2 1.97 2.02
4 -10 2 -0.73 2.16
-4 -10 -2 0.25 0.52
-4 10 -2 1.97 1.7
4 10 2 -0.72 1.7
4 10 2 -3.23 4.23
4 10 2 0.93 0.61
-4 10 -2 -0.66 1.59
-5 -10 -2 6.85 2.39
-5 10 -2 3.35 1.77
-5 10 -2 6.27 2.32
5 10 2 4.39 1.87
-6 -10 -2 18.91 3.28
-6 10 -2 12.64 2.71
6 10 2 9.33 2.29
-6 10 -2 20.86 5.29
-7 -10 -2 -0.31 2.57
7 10 2 3.26 2.03
-7 10 -2 3.39 2.32
-7 10 -2 10.36 2.74
-8 10 -2 3.87 2.67
-8 10 -2 3.94 2.95
-9 10 -2 -1.15 3.2
-9 10 -2 -4.31 2.84
-8 11 2 19.56 4.27
-8 11 2 19.79 3.76
-7 -11 2 0.48 2.17
-7 11 2 -1.71 2.7
-7 11 2 0.63 2.26
-7 11 2 -2.03 3.43
7 11 -2 6.32 2.31
-6 -11 2 0.6 1.1
-6 11 2 3.97 3.46
6 11 -2 1.92 2.13
-6 11 2 -3.5 2.09
6 11 -2 0.88 1.29
-6 11 2 2.22 2.13
-5 -11 2 10 1.49
-5 11 2 4.01 3.35
5 11 -2 6.22 1.37
-5 11 2 12.76 2.83
5 11 -2 7.33 2.08
-5 11 2 10.26 2.44
-4 -11 2 4.84 1.3
4 11 -2 5.25 1.32
-4 11 2 11.02 2.2
4 11 -2 5.52 2.13
-4 11 2 0.55 2.99
-4 11 2 5.91 2.02
3 -11 -2 0.73 2.07
-3 -11 2 1.22 1.17
3 11 -2 -1.76 1.13
-3 11 2 0.34 1.85
3 11 -2 -1.6 1.29
-3 11 2 1.19 1.57
-3 11 2 -1.29 2.83
-2 -11 2 19.88 2.44
2 -11 -2 24.88 3.36
2 11 -2 16.36 2.64
-2 11 2 23.26 2.87
-2 11 2 20.34 3.01
2 11 -2 15.76 3.47
-2 11 2 29.45 6.4
2 11 -2 19.94 2.5
-1 -11 2 5.69 1.49
1 -11 -2 5.36 1.81
1 11 -2 4.82 2.17
-1 11 2 2.5 3.03
-1 11 2 2.4 1.37
-1 11 2 7.37 2.23
1 11 -2 3.25 2.83
1 11 -2 6.03 1.55
0 -11 -2 1.07 1.39
0 -11 2 -0.41 1.43
0 11 -2 0.93 2.69
0 11 2 -1.45 2.63
0 11 -2 0.84 1.32
0 11 2 1.74 1.11
0 11 -2 2.17 1.68
0 11 2 2.62 1.77
-1 -11 -2 175.75 7.26
1 -11 2 180.04 7.89
1 11 2 169.24 9.8
1 11 2 181.89 8.44
-1 11 -2 185.85 8.58
-1 11 -2 182.62 9.78
-1 11 -2 175.93 7.69
1 11 2 172.29 7.1
2 -11 2 14.65 2.37
2 11 2 11.8 2.48
-2 11 -2 11.33 1.96
-2 11 -2 7.46 2.12
2 11 2 4.35 2.8
3 -11 2 23.91 3.38
-3 -11 -2 16.36 1.89
3 11 2 15 2.62
-3 11 -2 20.27 3.11
-3 11 -2 17.85 2.98
3 11 2 17.05 2
3 11 2 17.08 3.89
-4 -11 -2 13.19 1.32
-4 11 -2 10.63 2.35
-4 11 -2 12.98 2.67
4 11 2 8.55 4.12
4 11 2 14.32 1.39
5 11 2 10.81 2.43
-5 11 -2 12.6 2.64
-5 11 -2 16.51 3
-6 11 -2 15.59 2.83
6 11 2 10.58 2.45
-6 11 -2 10.71 2.94
-7 11 -2 25.85 3.76
-7 11 -2 28.77 4.39
7 11 2 26.58 4.54
-8 11 -2 12.16 3.44
-8 11 -2 10.25 3.58
-8 12 2 1.2 3.05
-8 12 2 -0.98 3.24
-7 12 2 3.89 3.12
-7 12 2 10.08 3.04
-6 -12 2 14.05 2.2
-6 12 2 15.68 3.44
-6 12 2 16.43 4.26
-6 12 2 17.55 3.37
6 12 -2 12.23 2.24
-5 12 2 8.34 2.75
5 12 -2 4.03 1.32
-5 12 2 4.68 3.61
5 12 -2 2.81 2.38
-4 -12 2 179 7.36
-4 12 2 197.85 8.86
4 12 -2 186.52 7.59
-4 12 2 172.26 10.73
-4 12 2 193.38 9.28
4 12 -2 193.14 9.02
-3 -12 2 -0.12 1.21
3 -12 -2 0.97 2.52
3 12 -2 -0.09 1.2
-3 12 2 -4.13 2.99
3 12 -2 2.07 2.01
-3 12 2 -2.23 1.56
-3 12 2 0.74 1.88
-2 -12 2 1.59 1.39
2 -12 -2 -0.59 1.84
-2 12 2 2.79 1.98
-2 12 2 -4.3 3.03
2 12 -2 1.46 3.05
2 12 -2 -0.38 1.27
2 12 -2 -2.03 2.03
-1 -12 2 111.48 5.54
1 -12 -2 112.73 6.03
1 12 -2 119.9 8.3
1 12 -2 113.69 5.6
-1 12 2 113.42 5.62
1 12 -2 117.68 6.86
-1 12 2 109.25 6.62
-1 12 2 110.96 8.49
0 -12 2 9.55 2
0 -12 -2 13.6 2.13
0 12 2 11.92 1.78
0 12 -2 12.56 2.54
0 12 -2 10.03 1.94
0 12 2 2.53 3.47
0 12 2 8.54 2.37
0 12 -2 8.13 3.58
-1 -12 -2 2.4 1.47
1 -12 2 1.78 1.82
1 12 2 -1.3 1.71
-1 12 -2 1.58 1.55
1 12 2 1.25 1.17
-1 12 -2 2.97 2.05
-1 12 -2 0.07 3
1 12 2 1.05 3.23
-2 -12 -2 115.25 5.4
2 -12 2 124.78 6.61
2 12 2 120.38 5.32
2 12 2 113.72 8.68
-2 12 -2 129.88 7.18
-2 12 -2 123.71 6.3
2 12 2 113.96 6.87
-3 -12 -2 -1.17 1.06
-3 12 -2 -0.93 1.83
-3 12 -2 -0.13 4.4
3 12 2 -0.23 1
3 12 2 -0.32 1.9
-3 12 -2 -1.06 1.63
-4 -12 -2 12.39 1.57
-4 12 -2 13.35 2.41
-4 12 -2 18.11 3.04
4 12 2 15.15 1.72
-5 12 -2 66.32 5.28
-5 12 -2 64.83 5.6
5 12 2 62.54 5.19
-6 12 -2 2.29 2.56
6 12 2 5 2.6
-6 12 -2 3.58 2.48
-7 12 -2 -1.28 2.89
-7 12 -2 -2.91 2.93
-8 12 -2 40.34 6.42
-8 12 -2 43.79 6.41
-7 13 2 -3.8 2.81
-7 13 2 2.81 3.23
-6 13 2 -1.47 2.74
-6 13 2 0.32 2.47
6 13 -2 0.1 1.83
-5 -13 2 12.24 2.08
-5 13 2 13.68 3.04
5 13 -2 9.56 2.59
-5 13 2 15.97 3.04
5 13 -2 9.81 1.58
-5 13 2 8.97 4.37
-4 -13 2 1.25 1.43
-4 13 2 1.57 2.27
-4 13 2 0.27 4
-4 13 2 -0.08 1.98
-3 -13 2 5.62 1.67
3 13 -2 8.51 2.59
-3 13 2 4.76 2.05
3 13 -2 5.92 1.77
-3 13 2 7.28 2.53
-3 13 2 0.24 3.79
2 -13 -2 79.93 5.69
-2 -13 2 74.81 4.58
-2 13 2 86.31 6.13
-2 13 2 97.58 8.71
-2 13 2 84.79 5.02
2 13 -2 76.1 4.67
2 13 -2 80.84 6.09
-1 -13 2 40.18 3.79
1 -13 -2 36.19 4.21
-1 13 2 33.76 5.44
1 13 -2 46.48 4.65
-1 13 2 45.81 3.69
1 13 -2 41.82 3.63
1 13 -2 42.81 6.78
-1 13 2 47.09 4.7
0 -13 2 18.38 2.64
0 -13 -2 15.51 2.44
0 13 2 22.11 3.28
0 13 2 17.89 2.79
0 13 -2 23.69 4.79
0 13 -2 13.6 2.27
0 13 2 16 4.47
0 13 -2 25.24 3.58
-1 -13 -2 55.55 4.12
1 -13 2 63.19 4.76
1 13 2 62.42 7.66
-1 13 -2 69.58 7.74
1 13 2 64.1 3.75
-1 13 -2 58.06 4.31
-1 13 -2 62.28 5.34
1 13 2 59.54 5.04
-2 -13 -2 8.21 1.78
-2 13 -2 13.13 2.33
2 13 2 6.09 4.63
-2 13 -2 9.74 2.81
2 13 2 13.94 2.18
2 13 2 5.14 2.69
-2 13 -2 11.72 3.99
-3 13 -2 3.95 3.97
-3 13 -2 2.61 2.5
3 13 2 -2.52 2.09
-3 13 -2 3.01 1.96
-4 -13 -2 43.52 2.54
-4 13 -2 46.78 6.24
-4 13 -2 39.87 5.98
-4 13 -2 44.92 5.08
4 13 2 42.74 2.55
-5 13 -2 15.71 3.08
-5 13 -2 5.16 4.15
-5 13 -2 17.84 3.54
5 13 2 14.06 3.03
-6 13 -2 26.54 4.07
-6 13 -2 33.8 5.74
-7 13 -2 68.39 7.16
-7 13 -2 61.08 6.33
-7 14 2 -0.72 3.38
-7 14 2 1.68 3.83
-6 14 2 2.24 3.15
-6 14 2 2.42 3.26
-5 14 2 -3.44 2.57
-5 14 2 1.62 2.57
5 14 -2 2.75 1.46
-4 -14 2 42.2 3.54
-4 14 2 46.53 5.07
4 14 -2 41.87 3.41
-4 14 2 44.3 4.51
-4 14 2 33.59 8.39
-3 -14 2 1.93 1.77
-3 14 2 6.4 4.33
-3 14 2 5.72 2.74
-3 14 2 2.82 1.98
3 14 -2 5.31 2.51
3 14 -2 1.23 1.63
-2 -14 2 -0.8 1.73
-2 14 2 0.43 1.79
-2 14 2 -5.87 4.09
-2 14 2 2.9 2.49
2 14 -2 -4.57 2.61
1 -14 -2 2.1 2.34
-1 -14 2 -0.49 1.92
1 14 -2 0.71 2.3
-1 14 2 3.4 4.18
-1 14 2 -0.17 1.62
1 14 -2 5.64 4.51
-1 14 2 -0.15 2.47
1 14 -2 0.2 1.58
0 -14 -2 -0.61 2
0 -14 2 -0.36 2.01
0 14 2 4.31 4.21
0 14 -2 -2.55 3.76
0 14 2 -1.49 1.46
0 14 -2 -0.8 1.63
0 14 -2 -0.49 2.32
0 14 2 2.19 2.43
-1 -14 -2 1.35 1.88
1 14 2 5.19 4.16
-1 14 -2 -1.6 4.41
1 14 2 1.03 2.06
-1 14 -2 4.22 2.56
-1 14 -2 -1.45 1.65
1 14 2 0.8 1.37
-2 -14 -2 33.47 3.71
2 14 2 45.03 6.03
-2 14 -2 36.88 6.03
-2 14 -2 50.61 4.36
2 14 2 42.81 3.32
-2 14 -2 44.61 5.08
-3 -14 -2 1.55 1.64
-3 14 -2 6.48 4.47
3 14 2 2.14 2.45
-3 14 -2 5.74 2.5
-3 14 -2 7.09 2.25
3 14 2 5.2 1.44
-4 -14 -2 4.37 1.3
4 14 2 8.29 2.63
-4 14 -2 1.95 4.43
4 14 2 3.78 1.6
-4 14 -2 3.19 2.48
-4 14 -2 4.48 2.94
-5 14 -2 11.2 4.83
-5 14 -2 10.07 2.98
-6 14 -2 2.19 3.42
-6 14 -2 2.05 3.21
-7 14 -2 1.36 3.83
-7 14 -2 4.3 4.09
-6 15 2 5.1 4.12
-6 15 2 7.77 3.12
-5 15 2 2.57 3.13
5 15 -2 1.22 1.6
-5 15 2 4.88 3.06
4 15 -2 25 3.04
-4 15 2 18.77 3.28
-4 15 2 18.41 3.66
-3 -15 2 23.85 3.75
-3 15 2 21.02 3.84
-3 15 2 23.24 6.08
3 15 -2 25.53 3.38
-2 -15 2 -1.75 2.04
-2 15 2 3.1 2.63
-2 15 2 1.97 1.92
-2 15 2 3.32 4.72
2 15 -2 1.65 2.72
2 15 -2 1.24 1.79
-1 -15 2 15.77 2.91
-1 15 2 16.63 3.5
-1 15 2 11.4 2.23
1 15 -2 16.61 3.14
1 15 -2 18.53 2.62
-1 15 2 16.13 5.05
0 -15 2 27.8 4.48
0 -15 -2 27.51 5.53
0 15 -2 21.89 5.22
0 15 -2 35.78 5.34
0 15 2 30.16 3.42
0 15 -2 31.37 3.69
0 15 2 33.91 6.24
0 15 2 40.92 5.05
-1 -15 -2 4.95 2.34
1 15 2 5.74 1.69
-1 15 -2 0.82 2.75
-1 15 -2 7.84 2.22
1 15 2 5.26 2.93
-1 15 -2 0 4.92
-2 -15 -2 -1.58 1.95
2 15 2 -0.61 1.55
-2 15 -2 1.77 4.94
2 15 2 -1.55 2.63
-2 15 -2 5.24 2.64
-2 15 -2 0.05 2.18
-3 -15 -2 27.5 3.42
-3 15 -2 26.25 4.09
-3 15 -2 36.78 5.31
3 15 2 24.66 2.78
3 15 2 35.09 5.46
-3 15 -2 18.82 5.9
-4 15 -2 2.04 2.57
-4 15 -2 2 2.75
-5 15 -2 5.92 3.15
-5 15 -2 4.77 3.38
-6 15 -2 12.04 3.57
-6 15 -2 8.38 4.07
-5 16 2 3.02 2.98
-5 16 2 1.59 3.29
-4 16 2 6.18 3.35
4 16 -2 1.25 1.8
-4 16 2 3.38 2.76
-3 16 2 16.85 3.16
3 16 -2 15.8 2.37
-3 16 2 20.29 3.69
-2 -16 2 10.67 2.66
-2 16 2 1.95 2.78
-2 16 2 9.04 9.61
2 16 -2 5.89 2.15
2 16 -2 8.12 3.21
-2 16 2 13.55 2.72
-1 -16 2 4.71 2.55
-1 16 2 8.89 5.93
-1 16 2 7.04 3.17
-1 16 2 2.95 2.04
1 16 -2 -1.43 2.77
1 16 -2 -0.14 1.92
0 -16 -2 45.08 5.44
0 16 2 46.78 4.16
0 16 -2 49.73 4.64
0 16 -2 58.27 6.16
0 16 2 49.83 6.05
-1 -16 -2 44.32 4.95
-1 16 -2 28.07 6.29
1 16 2 34.93 5.81
-1 16 -2 46.72 5.98
1 16 2 45.92 3.82
-1 16 -2 46.47 4.48
2 16 2 4.6 1.86
-2 16 -2 3.6 6.28
-2 16 -2 1.61 2.97
2 16 2 4.27 2.95
-2 16 -2 5.54 2.25
-3 16 -2 24.32 4.13
3 16 2 10.69 4.72
3 16 2 18.68 2.93
-3 16 -2 15.14 3.17
-4 16 -2 6 3.33
-4 16 -2 6.12 5.07
-5 16 -2 2.99 4.06
-5 16 -2 2.95 3.06
-4 17 2 20.86 4.64
-4 17 2 20.06 4.36
-3 17 2 23.62 4.69
-3 17 2 20.83 3.57
3 17 -2 18.95 2.68
-2 17 2 1.22 2.26
2 17 -2 0.5 2.13
-2 17 2 3.89 3.4
1 17 -2 2.32 3.36
1 17 -2 4.25 2.41
-1 17 2 3.46 3.38
-1 17 2 2.04 2.15
0 17 -2 9.58 2.58
0 17 2 7.86 3.81
0 17 2 12.21 2.61
0 17 -2 9.82 3.22
1 17 2 3.06 1.95
-1 17 -2 -1.05 2.29
1 17 2 -0.09 3.13
-1 17 -2 -3.98 3.01
2 17 2 6.11 2.05
-2 17 -2 2.5 3.13
2 17 2 3.2 3.69
-2 17 -2 3.15 2.67
-3 17 -2 9.31 3.31
-3 17 -2 15.33 4.4
-4 17 -2 4.21 3.3
-4 17 -2 1.5 3.85
-2 18 2 9.1 3.8
-2 18 2 9.1 2.9
-1 18 2 2.61 2.37
1 18 -2 -2.05 2.37
-1 18 2 3.99 3.63
0 18 -2 4.21 3.22
0 18 2 -1.3 3.55
0 18 -2 5.58 3.61
0 18 2 5.86 2.36
-1 18 -2 -1.73 3.43
1 18 2 -4.65 4.68
-1 18 -2 1.9 2.69
1 18 2 0.04 2.12
-2 18 -2 -4.87 3.57
-2 18 -2 1.05 2.88
2 18 2 -3.3 2.1
-11 0 3 -1.14 2.71
-9 0 3 -0.38 1.75
-8 0 3 -2.16 2.24
-8 0 3 -0.26 1.5
-7 0 3 1.79 1.97
-7 0 3 3.18 1.47
-6 0 3 1.13 1.18
-6 0 3 -0.47 1.59
-5 0 3 -0.33 1.23
-5 0 3 -0.25 0.94
-4 0 3 3.75 1.24
-4 0 3 1.69 1.02
-3 0 3 1 0.31
-3 0 3 0.85 0.91
-2 0 3 0.22 0.76
2 0 -3 0.13 0.78
-2 0 3 -0.29 0.36
1 0 -3 5.97 2.04
-1 0 3 3.47 2.54
0 0 3 0.17 0.27
0 0 -3 0.05 0.18
0 0 3 0.48 0.33
0 0 -3 0.06 0.17
-1 0 -3 1.52 0.55
1 0 3 2.17 0.39
-1 0 -3 2.86 0.42
1 0 3 1.19 0.51
2 0 3 1.84 0.53
-2 0 -3 1.66 0.5
-2 0 -3 1.8 0.77
2 0 3 1.5 0.66
3 0 3 2.18 0.64
-3 0 -3 1.22 0.71
-3 0 -3 1.4 0.61
3 0 3 1.58 0.7
-4 0 -3 0.83 0.87
4 0 3 1.27 0.95
-4 0 -3 1.32 0.83
4 0 3 0.89 0.79
5 0 3 0.6 1.1
-5 0 -3 3.25 0.99
-5 0 -3 0.98 0.91
5 0 3 1.87 0.83
6 0 3 0.36 0.76
-6 0 -3 1.29 1.05
-6 0 -3 1.76 1.04
6 0 3 3.2 1.32
-7 0 -3 -0.49 1.71
-7 0 -3 2.48 1.26
-7 0 -3 -0.39 1.18
7 0 3 0.31 0.73
-8 0 -3 0.38 1.43
-8 0 -3 -2.17 1.36
-8 0 -3 -0.85 2.16
-9 0 -3 -1.1 1.67
-9 0 -3 -1.34 1.65
-9 0 -3 2.62 2.9
-10 0 -3 -2.55 2.14
-10 0 -3 3.27 2.02
-11 -1 3 18.71 3.44
-11 1 3 16.2 3.42
-10 -1 3 0.13 2.15
-10 1 3 0.18 2.83
-9 -1 3 8.04 3.12
-9 -1 3 12.54 2.29
-9 1 3 13.8 2.73
-8 -1 3 50.48 3.79
-8 -1 3 38.75 4.66
-8 1 3 29.35 4.72
-8 1 3 43.56 2.12
-8 1 3 42.3 3.86
-8 1 3 44.62 2.22
-7 -1 3 4.06 1.58
-7 -1 3 5.37 2.07
-7 1 3 3.97 2.08
-7 1 3 4.75 1.68
-7 1 3 4.24 0.82
-6 -1 3 87.68 4.34
-6 -1 3 82.74 4.79
-6 1 3 83.48 3.27
-6 1 3 75.22 4.97
-6 1 3 82.15 4.5
-5 -1 3 122.63 5.47
-5 -1 3 127.66 5.77
-5 1 3 121.35 5.55
-5 1 3 122.94 4.55
-5 1 3 135.19 6.05
-4 -1 3 1.96 1.22
-4 1 3 1.38 0.42
-4 1 3 0.6 1.01
4 1 -3 3.01 1.09
-4 1 3 3.29 1.31
-3 -1 3 154.84 5.22
-3 -1 3 150.52 5.99
-3 1 3 153.75 6.18
-3 1 3 155.71 5.5
3 1 -3 150.45 6
-3 1 3 154.17 6.01
-2 -1 3 2.28 0.42
2 -1 -3 2.24 0.91
-2 -1 3 3.4 0.81
2 1 -3 2.4 0.38
2 1 -3 1.99 0.79
-2 1 3 2.7 0.89
-2 1 3 2.66 0.65
1 -1 -3 94.27 3.63
-1 -1 3 94.25 3.55
1 -1 -3 86.92 3.55
-1 -1 3 92.94 3.42
-1 1 3 95.1 3.62
-1 1 3 86.38 3.55
1 1 -3 91.36 3.53
1 1 -3 90.68 3.41
0 -1 3 1288.64 41.04
0 -1 3 1277.65 40.95
0 -1 -3 1130.09 40.82
0 1 3 1245.16 41.11
-1 -1 -3 366.52 12.41
-1 -1 -3 380.01 12.88
1 -1 3 378.4 12.8
1 -1 3 363.38 12.61
-1 1 -3 379.39 12.83
-1 1 -3 361.4 12.62
1 1 3 353.87 12.39
1 1 3 385.09 12.86
2 -1 3 2.36 0.7
-2 -1 -3 2.33 0.41
-2 -1 -3 1.67 0.72
2 -1 3 1.29 0.57
2 1 3 2.49 0.73
2 1 3 1.7 0.41
-2 1 -3 1.95 0.58
-2 1 -3 2.18 0.72
-3 -1 -3 623.96 22.02
3 -1 3 639.21 21.89
-3 -1 -3 640.1 21.63
3 -1 3 677.21 21.96
-3 1 -3 616.75 21.99
3 1 3 657.98 21.92
3 1 3 649.66 21.68
4 -1 3 1108.53 36.21
4 -1 3 1014.99 36.81
-4 -1 -3 1063.17 36.41
-4 -1 -3 1067.48 36.07
-4 1 -3 1061.93 36.39
-4 1 -3 1073.12 36.33
4 1 3 1099.12 36.17
4 1 3 1130.45 36.21
5 -1 3 21.42 2.29
-5 -1 -3 16.51 1.74
-5 -1 -3 18.49 1.99
5 -1 3 18.09 1.7
-5 1 -3 16.32 1.94
-5 1 -3 17.1 2
5 1 3 15.93 1.64
-6 -1 -3 168.48 7.24
-6 -1 -3 166.63 6.79
6 -1 3 174.89 7.32
-6 -1 -3 164.06 6.97
6 -1 3 171.12 6.41
6 1 3 170.55 6.34
-6 1 -3 169.67 7.04
-6 1 -3 169.69 7
7 -1 3 32.02 3.4
-7 -1 -3 33.05 3.51
7 -1 3 24.44 1.87
-7 -1 -3 27.13 2.86
-7 -1 -3 29.42 2.63
7 1 3 25.16 1.7
-7 1 -3 29.47 2.83
-7 1 -3 30.41 2.9
-8 -1 -3 41.1 3.57
-8 -1 -3 51.58 4.61
-8 -1 -3 44.48 3.47
-8 1 -3 47.88 4.78
-8 1 -3 49.82 3.86
-8 1 -3 45.9 3.56
-9 -1 -3 9.17 3
-9 -1 -3 10.86 2.13
-9 1 -3 13.16 2.32
-9 1 -3 18.92 3.06
-10 -1 -3 10.66 2.39
-10 -1 -3 7.55 2.25
-10 1 -3 15.02 2.72
-10 1 -3 6.04 2.32
-11 -2 3 8.1 2.76
-11 2 3 1.63 2.92
-10 -2 3 71.7 5.36
-10 2 3 77.25 5.75
-9 -2 3 40.43 3.8
-9 -2 3 34.28 5.27
-9 2 3 48.53 4.48
-9 2 3 36.22 2.46
-9 2 3 36.04 2.32
-8 -2 3 7.76 1.86
-8 -2 3 7.21 2.39
-8 2 3 9.02 1.3
-8 2 3 3.23 2.71
-8 2 3 5.5 1.11
-8 2 3 7.44 2.08
-7 -2 3 129.31 6.61
-7 -2 3 134.86 6.15
-7 2 3 133.93 7.2
-7 2 3 133.96 6.49
-7 2 3 135.83 5.25
-6 -2 3 136.76 6.28
-6 -2 3 131.46 5.86
-6 2 3 128.87 5.1
-6 2 3 129.01 6.12
-6 2 3 141.74 6.8
-5 -2 3 19.54 2.45
-5 -2 3 14.92 2.01
-5 2 3 22.49 2.58
-5 2 3 21.3 1.44
-5 2 3 21.55 2.35
-4 -2 3 657.51 22.06
-4 2 3 613.1 21.43
-4 2 3 620.16 22.14
4 2 -3 637.84 22.03
-4 2 3 656.55 22.46
-3 -2 3 2.88 0.85
-3 -2 3 1.94 0.46
-3 2 3 0.65 0.64
3 2 -3 2.51 0.38
3 2 -3 1.19 0.4
-3 2 3 0.64 1.18
3 2 -3 2.38 0.87
-3 2 3 1.57 0.82
-2 -2 3 1503.07 50.62
-2 -2 3 1548.13 50.85
-2 2 3 1548.2 51.1
2 2 -3 1532.47 50.6
2 2 -3 1526.63 50.86
-2 2 3 1513.79 50.98
-2 2 3 1537.73 50.91
-1 -2 3 1339.1 45.03
1 -2 -3 1335.88 45.14
-1 -2 3 1367.57 45.04
-1 2 3 1374.1 45.29
-1 2 3 1349.86 45.14
1 2 -3 1346.57 45.05
1 2 -3 1384.76 45.3
0 -2 -3 147.48 5.41
0 -2 3 154.29 5.67
0 -2 3 157.3 5.55
0 2 -3 152.14 5.56
0 2 3 147.07 5.4
0 2 3 158.49 5.92
1 -2 3 19.82 1.63
-1 -2 -3 21.83 0.98
1 -2 3 19.07 1.34
-1 -2 -3 21.46 1.91
1 2 3 22.96 0.95
-1 2 -3 18.22 1.64
-1 2 -3 21.53 1.46
1 2 3 22.61 1.87
2 -2 3 114.52 4.69
-2 -2 -3 120.49 4.93
-2 -2 -3 120.21 4.05
2 -2 3 115.58 4.59
2 2 3 114.23 4.05
-2 2 -3 108.47 4.72
-2 2 -3 116.89 4.6
2 2 3 124.31 4.81
3 -2 3 290.39 10.45
-3 -2 -3 304.59 10.68
3 -2 3 293.11 10.51
-3 -2 -3 283.29 9.93
-3 2 -3 284.08 10.44
3 2 3 284.17 9.98
-3 2 -3 280.76 10.53
3 2 3 306.81 10.51
-4 -2 -3 997.17 34.14
4 -2 3 1065.28 34.78
-4 -2 -3 1006.82 34.76
4 -2 3 1018.87 34.48
-4 2 -3 1007.81 34.7
-4 2 -3 997.76 34.64
4 2 3 1066.4 34.5
5 -2 3 15.49 1.75
-5 -2 -3 16.42 2.06
-5 -2 -3 12.51 1.83
5 -2 3 17.45 2.32
-5 -2 -3 15.12 1.68
-5 2 -3 14.23 1.96
-5 2 -3 16.81 2.05
5 2 3 14.12 1.66
-6 -2 -3 22.27 2.73
-6 -2 -3 25.77 2.16
6 -2 3 26.19 2.09
6 -2 3 29.14 3.04
-6 -2 -3 26.3 2.56
-6 2 -3 30.3 2.57
-6 2 -3 27.25 2.66
6 2 3 28.89 1.97
7 -2 3 343.62 12.17
-7 -2 -3 343.48 13.08
-7 -2 -3 353.97 12.65
-7 -2 -3 341 13.08
7 -2 3 351.32 13.49
7 2 3 327.93 11.87
-7 2 -3 341.44 12.98
-7 2 -3 358.45 13.22
-8 -2 -3 18.35 2.85
-8 -2 -3 24.17 3.1
-8 -2 -3 22.57 2.8
-8 2 -3 20.57 2.9
-8 2 -3 28.55 3.39
-8 2 -3 28.9 4.48
-9 -2 -3 19.07 3.17
-9 -2 -3 8.05 2.88
-9 -2 -3 14.09 2.17
-9 2 -3 11.95 2.17
-9 2 -3 11.15 2.64
-10 -2 -3 44.2 4.21
-10 -2 -3 45.72 4.02
-10 2 -3 35.87 4.35
-10 2 -3 36.87 5.15
-10 -3 3 5.36 2.29
-10 3 3 3.39 2.71
-10 3 3 4.76 1.48
-10 3 3 4.81 1.5
-9 -3 3 53.4 5.52
-9 -3 3 54.85 4.15
-9 3 3 51.14 3.41
-9 3 3 57.36 5.01
-9 3 3 53.18 3.42
-8 -3 3 9.28 2.49
-8 -3 3 10.55 1.95
-8 3 3 10.87 1.55
-8 3 3 15.55 2.28
-8 3 3 12.25 2.52
-7 -3 3 15.06 2.39
-7 -3 3 12.36 1.88
-7 3 3 14.57 1.88
-7 3 3 18.74 2.93
-7 3 3 14.11 2.96
-6 -3 3 163.27 6.79
-6 -3 3 163.77 7.07
-6 3 3 161.05 6.31
-6 3 3 163.56 7.27
-6 3 3 156.19 7.69
-5 -3 3 29.52 2.6
-5 3 3 23.42 1.84
-5 3 3 30.66 3.16
-5 3 3 24.93 2.45
5 3 -3 27.79 2.38
-4 -3 3 27.63 2.26
4 3 -3 25.24 2.21
-4 3 3 27.79 1.78
-4 3 3 19.59 2.18
-4 3 3 30.66 2.48
4 3 -3 23.75 1.4
-4 3 3 31.54 2.95
4 3 -3 22.19 1.84
-3 -3 3 143.24 5.57
-3 -3 3 145.36 5.29
-3 3 3 156.2 5.83
3 3 -3 125.34 5.31
3 3 -3 141.72 5.6
-3 3 3 141.74 6.02
-3 3 3 130.39 5.78
3 3 -3 149.1 5.24
2 -3 -3 1177.75 39.53
-2 -3 3 1169.04 39.27
-2 -3 3 1173.95 39.3
-2 3 3 1152.27 39.63
-2 3 3 1266.74 39.72
-2 3 3 1111.62 39.56
2 3 -3 1207.74 39.28
2 3 -3 1160.36 39.32
-1 -3 3 51.65 2.55
-1 -3 3 52.47 2.42
-1 3 3 53.56 2.69
-1 3 3 49.71 3.03
-1 3 3 52.55 2.53
1 3 -3 52.85 2.48
0 -3 -3 175.74 6.95
0 -3 3 169.99 6.58
0 -3 3 180.04 6.4
0 3 3 165.74 6.89
0 3 -3 174.66 6.63
0 3 -3 179.95 6.45
0 3 3 174.05 6.21
0 3 3 181.98 6.3
1 -3 3 7530.96 253.16
1 3 3 7310.7 249.49
-1 3 -3 7016.01 251.68
2 -3 3 160.59 6.11
2 -3 3 166.03 6.04
-2 3 -3 154.13 6.14
2 3 3 136.04 6.14
-2 3 -3 158.31 5.96
3 -3 3 206.7 7.94
3 -3 3 219.48 8.07
-3 -3 -3 206.67 8.24
-3 -3 -3 203.14 7.24
-3 -3 -3 210.84 7.16
3 3 3 216.08 8.07
-3 3 -3 210.91 7.98
-3 3 -3 211.39 8.06
-4 -3 -3 18.9 1.63
-4 -3 -3 20.13 1.41
4 -3 3 25.49 2.39
4 -3 3 19.4 2.01
-4 -3 -3 23.23 2.28
-4 3 -3 21.37 2.13
4 3 3 25.43 2.11
-4 3 -3 23.22 2.21
-5 -3 -3 18.93 1.74
-5 -3 -3 21.89 2.35
-5 -3 -3 15.95 1.97
5 -3 3 19.04 2.58
5 -3 3 19.1 2.08
-5 3 -3 23.12 2.33
5 3 3 25.41 2.11
-5 3 -3 19.79 2.33
-6 -3 -3 253.86 9.63
-6 -3 -3 255.54 9.23
6 -3 3 251 9.4
6 -3 3 254.41 10.27
-6 -3 -3 247.53 9.97
6 3 3 252.74 9.25
-6 3 -3 241.81 9.96
-6 3 -3 256.47 9.93
7 -3 3 8.57 2.22
-7 -3 -3 6.07 1.84
-7 -3 -3 8.08 1.46
-7 -3 -3 5.56 1.74
-7 3 -3 11.28 1.8
7 3 3 6.85 1.24
-7 3 -3 9.57 1.81
-8 -3 -3 41.79 4.28
-8 -3 -3 50.24 3.46
8 -3 3 64.59 8.23
-8 -3 -3 58.25 4.13
-8 3 -3 56.17 4.05
-8 3 -3 59.9 4.42
-9 -3 -3 79.74 4.53
-9 -3 -3 77.39 5.03
-9 -3 -3 71.84 5.67
-9 3 -3 83.73 5.16
-9 3 -3 77.11 5.51
-10 -3 -3 12.12 2.53
-10 -3 -3 9.38 2.08
-10 3 -3 8.12 2.61
-10 3 -3 12.91 2.68
-10 -4 3 24.35 3.85
-10 4 3 28.69 3.23
-10 4 3 19.12 3.42
-10 4 3 24.13 3.36
-9 -4 3 11.46 3.18
-9 -4 3 9.76 2.02
-9 4 3 4.38 1.73
-9 4 3 7.7 1.67
-8 -4 3 14.92 2.14
-8 -4 3 13.29 2.63
-8 4 3 13.35 1.81
-8 4 3 15.08 2.67
-8 4 3 15.16 2.11
-7 -4 3 7.1 1.95
-7 -4 3 2.99 1.41
-7 4 3 2.57 1.13
-7 4 3 4.23 1.46
-7 4 3 2.47 2.45
-7 4 3 0.74 1.63
-6 -4 3 45.18 3.43
-6 -4 3 38.04 2.98
-6 4 3 45.98 4.37
-6 4 3 46.27 3.67
-6 4 3 41.82 2.74
-5 -4 3 68.33 4.28
5 4 -3 68.03 3.7
-5 4 3 70.71 4.07
-5 4 3 71.35 3.55
5 4 -3 71.51 2.86
-5 4 3 74.86 4.57
5 4 -3 77.24 2.86
-4 -4 3 382.57 13.57
4 -4 -3 400 14.22
-4 4 3 388.68 14.39
4 4 -3 391.55 13.23
-4 4 3 370.77 13.53
-4 4 3 367.98 13.9
4 4 -3 398.49 13.44
-4 4 3 372.77 13.99
4 4 -3 369.6 13.89
-3 -4 3 492.42 17.54
3 -4 -3 528.4 18.12
-3 -4 3 510.37 17.61
3 4 -3 520.77 17.8
-3 4 3 513.77 18.02
3 4 -3 520.87 17.57
-3 4 3 532.99 18.17
-3 4 3 480.6 17.63
3 4 -3 501.05 17.65
-2 -4 3 104.3 4.26
-2 -4 3 105.18 4.12
2 -4 -3 98.81 4.38
-2 4 3 108.65 4.8
2 4 -3 89.64 4.45
2 4 -3 107.87 4.19
-2 4 3 97.38 4.38
2 4 -3 98.15 4.23
-1 -4 3 573.9 19.46
-1 -4 3 579.49 19.2
1 -4 -3 547.82 19.28
1 4 -3 570.94 19.26
-1 4 3 543.35 19.25
-1 4 3 568.82 19.87
0 -4 3 75.99 3.17
0 -4 3 70.14 3.42
0 -4 -3 73.06 3.86
0 -4 -3 73.95 3.03
0 4 3 71.63 2.99
0 4 -3 77.33 3.3
0 4 -3 70.88 3.52
0 4 3 73.81 3.99
1 -4 3 1178.3 39.34
1 -4 3 1189.75 39.11
-1 -4 -3 1230.26 39.74
1 4 3 1237.75 39.75
-1 4 -3 1049.67 39.44
-1 4 -3 1156.86 39.38
1 4 3 1128.4 38.59
-2 -4 -3 115.79 4.94
2 -4 3 90.56 4.76
2 4 3 103.63 5.28
-2 4 -3 94.77 4.95
-2 4 -3 96.67 4.27
3 -4 3 11.84 1.91
-3 -4 -3 13.69 2.12
3 -4 3 14.18 1.78
-3 4 -3 12.38 1.81
3 4 3 12.51 1.67
-3 4 -3 12.62 1.55
4 -4 3 7.44 1.65
4 -4 3 8.08 1.46
-4 -4 -3 7.15 1.1
-4 -4 -3 13.34 1.91
-4 -4 -3 8.73 0.89
4 4 3 12.66 1.96
-4 4 -3 9.28 1.54
-4 4 -3 8.66 1.48
5 -4 3 101.22 4.77
-5 -4 -3 110.34 5.29
-5 -4 -3 100.8 4.2
-5 -4 -3 101.52 4.02
5 -4 3 101.88 5.33
-5 4 -3 106.99 5.12
-5 4 -3 102.48 5.05
5 4 3 105.94 4.77
-6 -4 -3 -1.47 1.06
-6 -4 -3 2.66 1.44
6 -4 3 0.28 1.05
-6 -4 -3 0.5 1.15
6 -4 3 3.68 1.72
-6 4 -3 1.15 1.42
6 4 3 0.66 1.11
-6 4 -3 0.94 1.21
-7 -4 -3 21.9 3.38
-7 -4 -3 24.1 3.35
-7 -4 -3 25.09 2.32
7 -4 3 27.92 4.12
7 4 3 28.57 2.21
-8 -4 -3 45.31 3.92
-8 -4 -3 53.18 4.22
-8 -4 -3 44.11 3.07
-8 4 -3 51.15 4.06
-8 4 -3 48.73 4.33
-9 -4 -3 3.84 1.45
-9 -4 -3 2.94 2.15
-9 -4 -3 -2.98 2.33
-9 4 -3 1.33 1.88
-9 4 -3 3.27 2.37
-10 -4 -3 -2.44 1.64
-10 -4 -3 -0.66 2.06
-10 4 -3 0.53 2.54
-10 4 -3 -1.06 2.61
-10 -5 3 28.05 3.79
-10 5 3 21.27 3.72
-10 5 3 23.98 3.85
-10 5 3 27.91 3.67
-9 -5 3 17.38 3.28
-9 -5 3 26.4 3.34
-9 5 3 22.35 3.1
-9 5 3 21.51 3.54
-9 5 3 22.36 3.38
-8 -5 3 2.21 2.17
-8 -5 3 3.23 1.58
-8 5 3 1.56 1.94
-8 5 3 -0.3 1.61
-8 5 3 0.55 1.24
-7 -5 3 113.36 5.55
-7 -5 3 97.39 4.93
-7 5 3 106.43 5.04
-7 5 3 98.31 5.69
-7 5 3 85.59 5.26
-6 -5 3 317.24 11.59
6 5 -3 286.68 10.36
-6 5 3 301.89 12.1
-6 5 3 315.16 11.55
-6 5 3 306.79 12.79
6 5 -3 314.84 10.39
6 5 -3 302.18 11.52
5 -5 -3 42.47 3.75
5 5 -3 39.05 2.47
5 5 -3 42.67 2.32
-5 5 3 37.49 2.79
5 5 -3 41.99 2.72
-5 5 3 35.95 3.26
-5 5 3 40.53 3.69
-5 5 3 36.38 3
-4 -5 3 165.54 6.46
4 -5 -3 167.24 7.23
-4 5 3 154.59 6.58
4 5 -3 166.77 6.36
4 5 -3 173.21 6.71
-4 5 3 171.93 7.23
-4 5 3 167.61 7
4 5 -3 142.26 6.8
-3 -5 3 171.13 6.6
3 -5 -3 173.65 7.18
-3 -5 3 177.43 6.77
-3 5 3 165.06 6.8
3 5 -3 171.92 7.13
3 5 -3 180.08 6.74
-3 5 3 182.43 7.52
3 5 -3 175.94 6.77
-3 5 3 166.63 6.99
-2 -5 3 909.62 30.33
2 -5 -3 905.41 30.72
-2 -5 3 897.11 30.62
2 5 -3 895.55 30.4
2 5 -3 934.3 31.01
-2 5 3 863.52 30.59
-2 5 3 899.7 31.19
2 5 -3 902.89 30.64
1 -5 -3 0.93 1.07
-1 -5 3 1.03 0.64
1 -5 -3 2.35 0.84
-1 -5 3 0.55 0.8
1 5 -3 1.16 0.74
-1 5 3 3.65 1.3
-1 5 3 2.85 0.92
1 5 -3 0.43 0.49
0 -5 -3 12.37 1.25
0 -5 3 11.63 1.34
0 -5 -3 11.55 1.77
0 -5 3 10.84 1.68
0 5 -3 10.83 1.71
0 5 3 14.88 2.05
0 5 3 11.54 1.2
0 5 -3 12.2 1.74
-1 -5 -3 48.89 2.07
1 -5 3 44.99 2.87
-1 -5 -3 57 3.52
1 -5 3 46.34 2.92
1 5 3 45.25 2
-1 5 -3 48.19 3.05
1 5 3 55.04 3.52
-1 5 -3 46.46 2.56
2 -5 3 12.44 1.7
-2 -5 -3 12.63 1.91
-2 5 -3 10.18 1.65
2 5 3 8.89 1.61
-3 -5 -3 6.3 1.66
3 -5 3 8.09 1.5
3 -5 3 9.31 1.55
-3 5 -3 7.14 1.44
-3 5 -3 4.84 1.13
3 5 3 5.69 1.54
4 -5 3 55.32 3.73
-4 -5 -3 66.15 3.97
4 -5 3 57.57 3.45
4 5 3 58.53 3.68
-4 5 -3 58.31 3.62
-4 5 -3 56.08 3.53
-5 -5 -3 5.31 0.82
5 -5 3 4.31 1.27
-5 -5 -3 6.51 0.92
-5 -5 -3 4.36 1.64
5 -5 3 6.71 1.84
5 5 3 4.15 1.35
-5 5 -3 8.44 1.66
-5 5 -3 4.04 1.41
6 -5 3 343.37 13.24
-6 -5 -3 330.95 11.76
-6 -5 -3 325.42 11.55
-6 -5 -3 335.73 13.11
6 -5 3 325.61 12.39
6 5 3 322.23 12.32
-6 5 -3 345.42 12.96
-6 5 -3 337.91 12.99
-7 -5 -3 35.56 3.94
-7 -5 -3 35.24 2.97
-7 5 -3 39.78 3.97
-7 5 -3 40.66 3.81
7 5 3 39.51 2.75
-8 -5 -3 0.7 1.07
-8 -5 -3 2.13 1.84
-8 -5 -3 0.5 1.7
-8 5 -3 2.53 2
-8 5 -3 3.58 2
8 5 3 0.15 1.05
-9 -5 -3 53.02 3.38
-9 -5 -3 65.05 4.84
-9 5 -3 59.23 5.16
-9 5 -3 53.35 4.73
-10 -5 -3 1.56 2.5
-10 5 -3 3.43 2.86
-10 5 -3 0.11 2.56
-10 -6 3 145.41 7.03
-10 6 3 141.61 7.47
-10 6 3 147.77 8.99
-10 6 3 143.3 7.61
-9 -6 3 21.18 3.23
-9 -6 3 24.27 3.51
-9 6 3 23.16 3.43
-9 6 3 17.82 2.87
-9 6 3 21.04 3.47
-8 -6 3 17.35 2.68
-8 -6 3 23.68 2.74
-8 6 3 22.76 3.59
-8 6 3 14.82 2.54
-8 6 3 21.37 3.36
-7 -6 3 558.38 19.9
-7 -6 3 572.07 20.09
-7 6 3 567.45 20.98
-7 6 3 535.98 20.68
-7 6 3 579.5 20.35
-6 -6 3 31.93 2.92
-6 6 3 27.48 3.79
-6 6 3 26.14 3.43
6 6 -3 29.66 2.32
6 6 -3 32.75 2.68
-6 6 3 33.29 4.12
-6 6 3 29.89 2.88
6 6 -3 34.12 2.25
5 -6 -3 2.59 1.68
-5 -6 3 3.66 1.39
-5 6 3 -0.61 1.61
5 6 -3 3.07 1.35
-5 6 3 4.4 1.29
5 6 -3 3.07 1.09
5 6 -3 0.91 1.03
-5 6 3 4.08 1.46
-4 -6 3 572.34 19.25
4 -6 -3 581.64 20.2
4 6 -3 584.38 19.91
-4 6 3 545.7 19.7
-4 6 3 518.43 20.17
-4 6 3 546.99 19.88
4 6 -3 554.23 19.43
4 6 -3 545.94 19.36
-3 -6 3 16.95 1.8
3 -6 -3 15.66 2.31
3 6 -3 18.2 2.06
-3 6 3 19.9 2.1
-3 6 3 15.56 2.05
-3 6 3 24.16 3.1
3 6 -3 17.63 2.21
-2 -6 3 142.91 5.34
-2 -6 3 135.34 5.75
2 -6 -3 133.98 5.79
2 6 -3 134.42 6.31
2 6 -3 132.67 5.83
-2 6 3 121.74 6.39
-2 6 3 138.85 5.81
-2 6 3 132.1 5.67
-1 -6 3 1663.73 54.48
1 -6 -3 1654.05 54.75
-1 -6 3 1636.72 54.95
-1 6 3 1619.41 54.56
1 6 -3 1635.47 54.7
1 6 -3 1601.01 54.97
-1 6 3 1634.03 55.58
0 -6 3 7.61 1.15
0 -6 -3 10.05 1.35
0 -6 -3 10.55 1.86
0 -6 3 6.67 1.37
0 6 -3 9.12 1.43
0 6 -3 8.15 1.43
0 6 3 8.7 1.87
0 6 3 8.54 1.27
-1 -6 -3 5.1 1.75
1 -6 3 2.19 1.13
1 -6 3 4.21 1.1
-1 -6 -3 5.19 0.75
-1 6 -3 5.32 1.09
-1 6 -3 5.6 1.41
1 6 3 4.26 0.66
2 -6 3 648.84 22.3
2 -6 3 668.32 22.57
-2 -6 -3 658.54 23
-2 -6 -3 588.17 21.24
-2 6 -3 618.67 22.24
-2 6 -3 644.41 22.65
2 6 3 675.86 23.11
2 6 3 621.58 21.28
-3 -6 -3 158.53 7.59
3 -6 3 173.74 7.2
3 -6 3 182.79 7.33
-3 6 -3 169.06 7.08
3 6 3 162.97 7.59
-3 6 -3 177.63 7.43
-4 -6 -3 36.66 3.4
4 -6 3 38.98 3
4 -6 3 39.19 3.29
-4 6 -3 37.58 2.84
-4 6 -3 39.3 3.18
4 6 3 37.67 3.34
5 -6 3 310.32 12.2
5 -6 3 301.76 11.75
-5 -6 -3 314.99 12.41
-5 6 -3 314.01 12.15
5 6 3 300.65 11.92
-5 6 -3 310.78 12.06
-6 -6 -3 6.69 1.04
-6 -6 -3 4.99 0.9
-6 -6 -3 4.99 1.82
6 -6 3 6.86 2.17
-6 6 -3 5.29 1.71
-6 6 -3 4.32 1.68
6 6 3 6.44 1.41
-7 -6 -3 319.89 11.66
-7 -6 -3 348.71 13.66
-7 -6 -3 320.37 11.86
-7 6 -3 348.18 13.5
-7 6 -3 331.54 13.58
7 6 3 348.35 12.35
-8 -6 -3 18.91 2.71
-8 -6 -3 16.87 3.44
-8 6 -3 21.31 3.58
8 6 3 16.73 2.36
-8 6 -3 18.57 2.9
-9 -6 -3 8.33 2.49
-9 -6 -3 6.36 1.31
-9 6 -3 5.11 2.72
-9 6 -3 3.84 2.38
-10 -6 -3 4.87 2.46
-10 6 -3 5.96 2.69
-10 6 -3 6.54 3.07
-10 7 3 -1.55 2.14
-10 7 3 7.65 2.75
-10 7 3 -1.02 2.99
-9 -7 3 27.06 3.25
-9 7 3 30.81 3.98
-9 7 3 17.82 3.47
-9 7 3 26.51 4.56
-8 -7 3 60.43 3.92
-8 -7 3 54.6 4.62
-8 7 3 68.52 5.55
-8 7 3 67.1 4.46
-8 7 3 69.93 5.04
-7 -7 3 10.54 1.91
-7 -7 3 16.54 2.23
-7 7 3 10.55 2.58
-7 7 3 16.72 2.71
7 7 -3 17.14 1.96
-7 7 3 17.83 2.97
-6 -7 3 149.82 6.26
-6 7 3 134.36 7.45
-6 7 3 138.17 6.96
6 7 -3 148.01 6.04
-6 7 3 141.78 6.73
6 7 -3 147.13 6.16
-5 -7 3 232.31 8.8
5 -7 -3 225.65 9.71
5 7 -3 226.19 8.62
-5 7 3 213.28 9.32
5 7 -3 214.43 9.15
-5 7 3 229.11 9.25
-5 7 3 226.75 9.98
-4 -7 3 0.89 0.93
4 -7 -3 2.93 1.66
4 7 -3 0.41 1.47
4 7 -3 1.61 1.16
4 7 -3 3.33 1.06
-4 7 3 1.96 1.45
-4 7 3 2.53 1.76
-4 7 3 2.85 1.21
-3 -7 3 369.97 13.09
3 -7 -3 375.83 13.89
-3 7 3 358.61 13.72
3 7 -3 371.96 13.7
3 7 -3 394.39 14.31
3 7 -3 366.31 13.23
-3 7 3 355.42 14.49
-3 7 3 371.68 13.74
-2 -7 3 42.52 2.42
2 -7 -3 40.37 3.06
-2 -7 3 38.17 2.93
2 7 -3 41.51 2.57
-2 7 3 41.55 2.71
2 7 -3 36.24 3.77
-2 7 3 35.81 2.99
-2 7 3 33.37 3.92
1 -7 -3 11.7 1.9
-1 -7 3 12.74 1.84
-1 -7 3 13.04 1.7
1 7 -3 13.82 1.9
-1 7 3 13.97 1.7
1 7 -3 12.51 1.76
-1 7 3 15.49 2.58
-1 7 3 14.91 2.05
0 -7 3 173.71 6.7
0 -7 -3 160.71 7.63
0 -7 -3 171.12 6.54
0 -7 3 170.53 7.19
0 7 3 166.3 7.95
0 7 -3 170.7 6.74
0 7 3 168.38 6.43
0 7 -3 170.07 7.29
1 -7 3 7.99 1.41
-1 -7 -3 8.19 1.05
-1 -7 -3 3.56 1.64
1 7 3 6.54 0.91
1 7 3 5.14 1.9
-1 7 -3 5.95 1.26
-2 -7 -3 33.36 3.5
2 -7 3 44.53 3.27
-2 -7 -3 39.58 1.86
2 -7 3 38.3 3.04
-2 7 -3 39.22 3.22
2 7 3 39.24 3.87
-2 7 -3 39.96 2.79
2 7 3 36.6 1.88
3 -7 3 616.13 22.05
3 -7 3 646.64 22.08
-3 -7 -3 610.84 22.58
3 7 3 625.42 22.64
-3 7 -3 603.29 21.85
-3 7 -3 613.55 22.26
4 -7 3 59.19 4.08
4 -7 3 58.05 3.87
-4 -7 -3 57.65 4.27
-4 7 -3 57.64 4.08
-4 7 -3 58.3 3.78
4 7 3 57.24 4.26
5 -7 3 10.85 1.8
-5 -7 -3 18.7 2.64
5 -7 3 12.98 2.49
5 7 3 16.18 2.46
-5 7 -3 10.9 2.02
5 7 3 16.92 2.43
-5 7 -3 19.14 2.9
-6 -7 -3 117.36 6.65
-6 7 -3 123.18 6.53
-6 7 -3 123.89 6.55
6 7 3 122.63 5.73
-7 -7 -3 28.34 4.02
-7 7 -3 24 3.29
7 7 3 21.96 2.93
-7 7 -3 24.91 3.83
-8 -7 -3 10.39 2.42
-8 -7 -3 9.54 1.34
-8 -7 -3 9.24 1.41
-8 7 -3 7.42 2.34
-8 7 -3 6.97 2.47
8 7 3 8.54 1.68
-9 -7 -3 37.57 4.87
-9 7 -3 50.54 5.24
-9 7 -3 45.79 5.6
-10 -7 -3 3.68 2.55
-10 7 -3 4.26 3.01
-10 7 -3 7.01 3.47
-9 -8 3 21.26 2.97
-9 8 3 17.18 3.36
-9 8 3 26.81 4.2
-9 8 3 17.49 3.01
-8 -8 3 38.55 3.11
-8 -8 3 40.8 4.05
-8 8 3 40.1 4.24
-8 8 3 34.51 4.39
-7 -8 3 96.24 4.96
7 8 -3 93.82 4.66
-7 8 3 95.25 7.03
-7 8 3 92.06 5.68
-7 8 3 106.59 6.32
-6 -8 3 224.11 8.7
-6 8 3 225.1 10.52
6 8 -3 230.39 8.93
-6 8 3 220.17 9.61
6 8 -3 214.02 8.66
-6 8 3 225.76 9.85
-5 -8 3 25.58 3.8
5 -8 -3 27.57 3.64
-5 8 3 23.53 3.22
5 8 -3 30.44 2.45
-5 8 3 28.17 4.09
5 8 -3 25.37 3.69
5 8 -3 31.6 2.97
-5 8 3 30.39 3.14
4 -8 -3 26.29 3.45
-4 -8 3 24.38 2.19
4 8 -3 24.64 2.29
-4 8 3 25.32 3.03
4 8 -3 24.68 3.48
-4 8 3 27.02 4.01
-4 8 3 26.62 2.9
4 8 -3 25.92 2.79
-3 -8 3 89.33 3.98
3 -8 -3 87.28 4.79
3 8 -3 86.32 4.11
3 8 -3 87.81 5.47
3 8 -3 90 4.73
-3 8 3 82.71 4.7
-3 8 3 87.58 5.7
-3 8 3 83.3 4.5
-2 -8 3 22.81 2.78
-2 -8 3 21.42 3.08
2 -8 -3 32.43 2.83
-2 8 3 26 2.46
-2 8 3 28.21 2.67
2 8 -3 36.94 3.78
2 8 -3 29.21 2.29
-2 8 3 19.77 2.97
-1 -8 3 450.84 15.62
-1 -8 3 425.74 16.21
1 -8 -3 442.5 15.87
-1 8 3 422.44 15.64
1 8 -3 460.51 17.09
1 8 -3 432.63 16.37
-1 8 3 461.74 17.36
-1 8 3 439.2 16.25
1 8 -3 444.17 15.78
0 -8 3 192.96 7.36
0 -8 3 176.36 7.79
0 8 3 180.99 7.85
0 8 -3 183.09 8.05
0 8 3 186.44 10.93
0 8 3 186.27 7.02
0 8 -3 179.23 7.33
1 -8 3 2.06 1.49
1 -8 3 4.18 1.26
-1 -8 -3 4.38 1.83
-1 -8 -3 3.44 0.92
1 8 3 2.06 0.8
1 8 3 1.89 1.32
-1 8 -3 2.84 1.11
-1 8 -3 4.39 1.55
1 8 3 4.75 2.23
-2 -8 -3 137.71 7.3
2 -8 3 160.55 6.67
2 -8 3 155.5 7.04
-2 -8 -3 158.28 5.65
2 8 3 153.28 7.82
-2 8 -3 149.2 7.05
2 8 3 157.93 5.66
-2 8 -3 150.94 6.6
3 -8 3 99.92 5.25
3 -8 3 93.71 5.19
-3 -8 -3 102.55 5.86
-3 8 -3 97.43 5.36
-3 8 -3 93.44 5.01
3 8 3 96.71 3.54
3 8 3 107.82 6.19
-4 -8 -3 37.56 3.77
4 -8 3 31.92 3.24
4 -8 3 31.11 3.29
4 8 3 32.56 2.98
-4 8 -3 28.17 2.87
-4 8 -3 27.92 3.37
4 8 3 31.24 3.76
-5 -8 -3 10.37 2.22
5 -8 3 10.91 2.36
5 -8 3 12.27 2.19
-5 8 -3 13.67 2.24
-5 8 -3 6.32 1.92
5 8 3 8.27 1.67
-6 -8 -3 35.88 4.55
-6 8 -3 34.17 4.12
-6 8 -3 32.35 3.76
-7 -8 -3 -1.11 1.99
-7 8 -3 2.6 2.12
-7 8 -3 -2.16 1.84
7 8 3 1.36 1.6
-8 -8 -3 3.43 2.28
8 8 3 0.46 1.71
-8 8 -3 1.47 2.47
-8 8 -3 1.27 2.16
-9 -8 -3 6.02 2.87
-9 8 -3 3.13 3.12
-9 8 -3 5.2 3.19
-9 9 3 21.47 4.13
-9 9 3 24.64 5.56
-9 9 3 21.86 3.58
-8 -9 3 55.52 3.58
-8 9 3 68.02 5.76
-8 9 3 44.85 5.81
-8 9 3 58.6 5.07
-7 -9 3 3.62 1.61
-7 9 3 2.18 3.06
-7 9 3 4.04 2.26
7 9 -3 3.8 1.7
-6 -9 3 0.05 1.4
-6 9 3 6.17 2.09
-6 9 3 -1.17 1.72
-6 9 3 -2.23 2.38
6 9 -3 1.45 1.56
6 9 -3 1.73 1.25
5 9 -3 77.02 3.89
-5 9 3 75.91 4.91
-5 9 3 66.75 5.78
5 9 -3 80.14 4.65
-5 9 3 74.42 4.7
4 -9 -3 8.17 2.11
4 9 -3 10.31 1.91
-4 9 3 10.74 2.7
-4 9 3 14.9 2.39
4 9 -3 9.41 2.47
4 9 -3 11.56 1.57
-4 9 3 10.16 2.02
-3 -9 3 41.23 2.65
3 -9 -3 43.88 3.79
-3 9 3 41.56 3.55
-3 9 3 47.28 4.87
-3 9 3 40.2 3.34
3 9 -3 44.27 4.41
3 9 -3 33.39 4.29
3 9 -3 42.79 2.85
2 -9 -3 149.64 6.77
-2 -9 3 150.96 6.07
-2 9 3 147.61 6.91
2 9 -3 148.33 7.8
-2 9 3 132.12 7.87
2 9 -3 148.63 6.29
2 9 -3 146.54 6.93
-2 9 3 152.66 6.5
-1 -9 3 6.89 1.37
1 -9 -3 3.17 1.5
-1 -9 3 3.9 1.59
-1 9 3 2.84 2.21
-1 9 3 3.59 1.2
1 9 -3 3.89 1.68
-1 9 3 4.83 1.54
1 9 -3 7.18 2.45
1 9 -3 4.49 1.25
0 -9 3 112.26 5.66
0 -9 -3 105.98 4.82
0 -9 3 104.48 4.97
0 9 3 99.77 4.54
0 9 -3 105.6 5.76
0 9 3 102.45 6.73
0 9 -3 104.27 4.96
0 9 3 110.4 5.52
1 -9 3 86.78 4.5
-1 -9 -3 77.28 5.3
-1 -9 -3 87.23 3.95
1 -9 3 95.06 5.07
-1 9 -3 86.97 4.96
-1 9 -3 79.29 4.39
1 9 3 86.65 4.89
1 9 3 88.4 3.8
1 9 3 75.39 6.01
-2 -9 -3 -0.35 0.75
2 -9 3 0.52 1.5
-2 -9 -3 1.47 1.73
2 -9 3 -0.63 1.45
-2 9 -3 3.01 1.55
2 9 3 -0.7 2.15
2 9 3 0.87 1.53
2 9 3 -0.34 0.77
-2 9 -3 0.14 1.3
-3 -9 -3 37.74 4.11
-3 -9 -3 39.04 1.81
3 -9 3 33.02 3.22
3 -9 3 36.12 3.65
-3 9 -3 37.2 3.1
3 9 3 31.75 4.52
-3 9 -3 36.15 3.67
3 9 3 42.05 1.9
-4 -9 -3 42.41 4.4
4 -9 3 52.04 4.31
4 -9 3 47.6 3.99
4 9 3 55.02 3.9
4 9 3 42.12 4.76
-4 9 -3 53.5 3.94
-4 9 -3 60.94 4.46
-5 -9 -3 165.9 8.52
5 9 3 160.54 7.44
-5 9 -3 171.04 8.3
-5 9 -3 158.97 7.68
-6 -9 -3 5.6 2.27
-6 9 -3 4.74 2.15
-6 9 -3 5.53 2.17
6 9 3 6.47 1.88
-7 -9 -3 63.75 5.43
-7 9 -3 53.39 7.49
7 9 3 51.77 4.28
-7 9 -3 55.63 5
-8 -9 -3 39.44 5.11
-8 9 -3 39.76 5.37
-8 9 -3 37.07 5.12
8 9 3 33.25 3.88
-9 -9 -3 5.56 2.79
-9 9 -3 6.43 3.01
-9 9 -3 8.95 3.53
-9 10 3 91.23 7.63
-9 10 3 81.39 6.48
-8 -10 3 24.08 2.59
-8 10 3 24.57 3.58
-8 10 3 22.87 4.03
-8 10 3 29.1 7.11
-7 -10 3 9.63 1.8
-7 10 3 10.98 2.58
7 10 -3 6.5 1.52
7 10 -3 5.89 2.08
-7 10 3 6.47 3.3
-7 10 3 11.57 3.01
-6 -10 3 5.27 1.66
6 10 -3 5.37 1.38
-6 10 3 6.76 3.1
6 10 -3 6.73 1.98
-6 10 3 2.97 2.19
-6 10 3 3.84 1.87
-5 -10 3 88.3 4.42
-5 10 3 97.49 5.77
5 10 -3 88.95 4.46
-5 10 3 88.23 5.7
-5 10 3 99.37 7.11
5 10 -3 100.1 5.46
4 -10 -3 46.02 4.56
-4 -10 3 43.46 2.84
4 10 -3 40.32 2.96
-4 10 3 49.58 4.15
-4 10 3 42.32 3.55
4 10 -3 41.85 3.85
-4 10 3 35.4 5.12
3 -10 -3 74.64 4.99
-3 -10 3 75.51 3.78
-3 10 3 65.16 6.11
3 10 -3 78.42 4.05
-3 10 3 75.43 4.84
3 10 -3 74.78 5.93
-3 10 3 69.65 4.51
-2 -10 3 315.35 11.67
2 -10 -3 328.31 12.47
2 10 -3 319 12.75
-2 10 3 313.47 12.7
2 10 -3 306.87 11.9
2 10 -3 309.88 13.61
-2 10 3 308.41 12.09
-2 10 3 339.92 14.13
1 -10 -3 31.8 3.17
-1 -10 3 35.56 2.71
-1 10 3 29.75 2.62
-1 10 3 23.31 3.94
1 10 -3 26.5 3.73
1 10 -3 23.52 3.52
-1 10 3 31.23 3.45
1 10 -3 29.18 2.78
0 -10 -3 243.36 9.37
0 -10 3 243.79 10.21
0 -10 3 238.86 9.51
0 10 -3 239.92 9.56
0 10 -3 224.7 11.24
0 10 3 222.99 11.42
0 10 3 248.67 10.23
0 10 -3 270.81 11.6
0 10 3 235.18 9.13
1 -10 3 259.6 10.75
-1 -10 -3 253.18 9.65
1 -10 3 258.01 10.19
1 10 3 256.93 9.46
1 10 3 254.14 11.93
-1 10 -3 253.68 10.17
-1 10 -3 255.57 10.87
1 10 3 258.95 10.8
-2 -10 -3 0.59 0.87
2 -10 3 -3 1.35
-2 -10 -3 0.69 1.88
2 -10 3 -0.34 1.63
2 10 3 -1.53 1.5
-2 10 -3 -2.21 1.23
2 10 3 -1.88 2.4
-2 10 -3 -1.81 1.43
3 -10 3 33.92 3.77
-3 -10 -3 35.54 4.4
-3 -10 -3 38.66 1.96
3 -10 3 30.23 3.64
3 10 3 30.55 4.97
3 10 3 36.94 2.08
-3 10 -3 37.45 3.87
-3 10 -3 36.96 3.46
3 10 3 32.51 3.52
4 -10 3 323.69 13.51
-4 -10 -3 350.08 14.34
4 10 3 334.83 13.38
-4 10 -3 347.74 13.97
-4 10 -3 336.15 13.35
-5 -10 -3 21.19 3.36
-5 10 -3 23.63 4
-5 10 -3 19.65 2.97
5 10 3 13.69 2.37
-6 -10 -3 110.45 7.16
6 10 3 109.94 6.16
-6 10 -3 114.21 6.97
-7 -10 -3 134 8.16
-7 10 -3 138.31 7.99
7 10 3 133.28 7.01
-7 10 -3 140.36 7.89
-8 -10 -3 2.91 2.88
-8 10 -3 -1.74 2.77
-8 10 -3 -1.34 2.52
-9 10 -3 1.5 3.45
-9 10 -3 4.47 3.34
-8 11 3 8.02 3.06
-8 11 3 4.48 3.5
-7 11 3 2.96 2.5
7 11 -3 4.16 1.38
-7 11 3 -1.03 2.75
-7 11 3 6.01 3.63
7 11 -3 0.66 2.25
-6 -11 3 14.96 2.11
6 11 -3 17.42 2.46
-6 11 3 20.88 3.2
6 11 -3 24.16 3.89
-6 11 3 20.59 3.4
-6 11 3 18.56 4.13
-5 -11 3 0.06 1.23
-5 11 3 2.38 2.1
-5 11 3 3.25 1.95
-5 11 3 -3.84 2.88
5 11 -3 2.43 1.92
5 11 -3 0.54 1.23
-4 -11 3 0.01 1.15
4 11 -3 -0.25 1.65
-4 11 3 0.97 1.68
-4 11 3 -3.14 2.93
4 11 -3 0.97 1.22
-4 11 3 1 1.75
3 -11 -3 44.31 4.39
-3 -11 3 40.29 3.01
3 11 -3 53.73 5.9
-3 11 3 41.72 5.88
3 11 -3 42.99 3.19
-3 11 3 45.22 4.39
-3 11 3 45.9 3.77
2 -11 -3 140.94 7.05
-2 -11 3 151.9 6.38
2 11 -3 149.67 6.59
-2 11 3 134.54 9.46
2 11 -3 147.53 8.6
-2 11 3 151.17 7.63
-2 11 3 157.2 6.84
2 11 -3 147.12 7.57
1 -11 -3 1.58 1.64
-1 -11 3 1.8 1.37
1 11 -3 -2.2 2
-1 11 3 -4.15 2.8
-1 11 3 1.14 1.86
1 11 -3 -1.24 2.74
1 11 -3 -1.04 1.21
-1 11 3 -1.41 1.11
0 -11 3 129.95 6.27
0 -11 -3 136.37 6.2
0 11 -3 149.86 8.39
0 11 -3 133.49 7.1
0 11 3 131.39 5.88
0 11 -3 137.95 6.36
0 11 3 139.11 7.05
0 11 3 140.66 8.59
1 -11 3 141.64 6.65
-1 -11 -3 132.71 5.98
1 11 3 130.32 8.61
-1 11 -3 152.37 7.46
-1 11 -3 139.72 6.56
1 11 3 138.28 5.84
2 -11 3 30.43 3.77
-2 -11 -3 32.93 2.64
2 11 3 35.15 2.45
-2 11 -3 40.14 4.18
2 11 3 43.84 5.66
-2 11 -3 34.31 3.6
-3 -11 -3 29.64 2.08
3 -11 3 37.1 4.1
-3 11 -3 30.83 3.45
3 11 3 32.98 2.23
3 11 3 34.31 4.77
-3 11 -3 32.84 4.15
3 11 3 30.21 3.75
-4 -11 -3 48.2 5.06
-4 11 -3 54.39 4.84
-4 11 -3 52.79 4.46
-5 -11 -3 71.68 6.07
-5 11 -3 79.79 6.01
5 11 3 81.66 5.29
-5 11 -3 77.67 5.66
-6 -11 -3 24.92 5.04
6 11 3 27.66 4.21
-6 11 -3 28.29 4.8
-6 11 -3 35.8 4.63
-7 -11 -3 30.92 4.49
-7 11 -3 29.71 5.01
-7 11 -3 34.05 4.56
-8 11 -3 1.38 3.1
-8 11 -3 -2.66 3.32
-8 12 3 15.12 3.44
-8 12 3 19.95 4.14
-7 12 3 -3.99 2.87
7 12 -3 -1.76 1.3
-7 12 3 -2.69 2.38
-6 -12 3 2.17 1.52
-6 12 3 2.01 2.56
-6 12 3 5.18 3.54
6 12 -3 2.19 1.33
-6 12 3 -0.67 2.17
6 12 -3 6.32 2.5
-5 -12 3 22.68 2.57
5 12 -3 16.18 2.54
5 12 -3 18.02 2.94
-5 12 3 18.83 4.14
-5 12 3 18.71 3.15
-4 -12 3 17.86 2.56
-4 12 3 29.64 4.16
4 12 -3 18.05 2.55
-4 12 3 9.94 4.02
4 12 -3 20.88 3.09
-3 -12 3 9.58 1.65
3 -12 -3 7.99 2.75
3 12 -3 7.03 2.14
-3 12 3 10.96 2.52
3 12 -3 9.26 1.78
-3 12 3 7.61 1.96
-3 12 3 6.16 3.54
2 -12 -3 83.61 5.43
-2 -12 3 94.14 4.72
2 12 -3 91.3 4.83
-2 12 3 89.15 5.95
2 12 -3 92.55 7.66
2 12 -3 83.14 5.9
-2 12 3 85 4.95
-2 12 3 72.94 7.38
-1 -12 3 300.04 11.55
1 -12 -3 290.26 11.9
-1 12 3 306.07 12.76
1 12 -3 296.33 12.74
-1 12 3 303.3 14.38
-1 12 3 307.93 11.61
1 12 -3 301.5 11.75
1 12 -3 284.29 13.81
0 -12 -3 12.22 2.12
0 -12 3 12.04 2.15
0 12 -3 11.47 2.58
0 12 -3 12.69 2.13
0 12 3 11.56 2.37
0 12 3 11.92 1.76
0 12 3 13.1 3.94
0 12 -3 6.47 3.32
-1 -12 -3 112.55 5.41
1 -12 3 104.97 5.95
1 12 3 117.13 5.15
1 12 3 116.59 6.55
-1 12 -3 112.05 7.91
-1 12 -3 112.67 5.84
-1 12 -3 112.2 6.68
1 12 3 111.64 8.56
2 -12 3 70.47 4.85
-2 -12 -3 73.39 3.94
2 12 3 73.11 3.72
-2 12 -3 82.21 5.73
-2 12 -3 76.39 4.83
2 12 3 64.63 5.35
2 12 3 65.24 7.18
-3 -12 -3 18.84 2.01
3 12 3 20.27 2.56
-3 12 -3 15.09 2.62
-3 12 -3 16.25 2.9
3 12 3 16.67 3.01
-4 12 -3 99.98 6.82
-4 12 -3 108.44 6.24
-5 12 -3 22.51 3.62
5 12 3 20.19 3.14
-5 12 -3 17.93 3.21
-6 12 -3 36.44 4.73
-6 12 -3 46.68 5.45
6 12 3 49.11 5.07
-7 12 -3 2.85 3.2
-7 12 -3 0.16 3.05
-8 12 -3 12.9 3.45
-8 12 -3 7.66 4.13
-7 13 3 -1.4 2.73
-7 13 3 -5.31 2.73
6 13 -3 16.59 2.56
-6 13 3 14.97 3.36
-6 13 3 11.58 3.21
-5 -13 3 10.55 1.8
5 13 -3 14.13 2.99
-5 13 3 15.07 5.04
5 13 -3 9.79 1.73
-5 13 3 15.81 3.14
-5 13 3 10.29 2.75
-4 -13 3 0.68 1.46
-4 13 3 1 1.91
4 13 -3 -0.56 2.07
-4 13 3 4.36 3.99
-4 13 3 -2.39 2.38
-3 -13 3 11.04 1.97
-3 13 3 9.9 4.5
-3 13 3 11.12 2.5
3 13 -3 12.7 2.13
-3 13 3 19.32 3.41
3 13 -3 13.29 2.8
-2 -13 3 38.49 3.5
2 -13 -3 27.58 4.14
-2 13 3 38.85 4.68
2 13 -3 30.85 4.58
-2 13 3 30.89 3.6
2 13 -3 38.37 3.47
1 -13 -3 91.44 5.73
-1 -13 3 97.13 5.39
1 13 -3 88.39 6.4
1 13 -3 95.32 8.54
-1 13 3 88.63 8.67
1 13 -3 95.94 5.3
-1 13 3 99.37 5.23
-1 13 3 102.14 6.59
0 -13 -3 41.04 3.94
0 -13 3 37.12 3.93
0 13 -3 41.13 3.73
0 13 -3 47.15 4.79
0 13 3 36.63 4.3
0 13 3 43.55 7.31
0 13 3 37.73 3.3
0 13 -3 42.39 6.58
-1 -13 -3 34.03 3.47
1 -13 3 31.17 4.12
1 13 3 32.96 2.82
-1 13 -3 32.41 4.49
1 13 3 36.1 4.37
-1 13 -3 39.74 6.68
-1 13 -3 30.93 3.62
1 13 3 35.63 5.26
-2 -13 -3 30.57 3
-2 13 -3 24.87 4.65
2 13 3 33.04 2.69
-2 13 -3 36.55 4.41
-2 13 -3 36.65 3.7
2 13 3 34.14 4.85
-3 -13 -3 29.1 2.55
-3 13 -3 22.67 4.65
3 13 3 29.24 3.9
3 13 3 28.08 2.34
-3 13 -3 29.75 3.94
-3 13 -3 25.96 4.44
-4 13 -3 0.66 2.24
4 13 3 -1.51 0.78
-4 13 -3 -1.71 3.69
-5 13 -3 4.31 2.63
5 13 3 4.7 2.68
-5 13 -3 3.26 2.7
-6 13 -3 89.65 7.1
-6 13 -3 94.07 7.49
-7 13 -3 0.81 3.14
-7 13 -3 2.82 2.96
-7 14 3 42.38 6.73
-7 14 3 39.42 6.26
-6 14 3 3.52 3.57
-6 14 3 -2.1 3.15
6 14 -3 5.33 2.06
-5 14 3 4.85 2.79
-5 14 3 3.91 2.85
5 14 -3 6.67 1.69
-4 -14 3 118.46 5.95
-4 14 3 130.45 7.11
-4 14 3 111.47 10.81
-4 14 3 140.93 8.04
4 14 -3 124.75 6.04
-3 -14 3 0.61 1.77
-3 14 3 3.67 4.52
3 14 -3 -0.4 1.61
-3 14 3 -1.28 1.84
3 14 -3 -1.61 2.48
-3 14 3 -3.18 2.2
-2 -14 3 15.28 2.5
-2 14 3 25.84 3.39
2 14 -3 16.35 2.46
2 14 -3 13.18 3.2
-2 14 3 17.78 3.19
-2 14 3 11.82 4.55
-1 -14 3 33.6 3.91
1 -14 -3 28.63 4.16
-1 14 3 35.64 6.17
1 14 -3 19.6 5.95
-1 14 3 27.67 4.65
1 14 -3 24.39 3.38
1 14 -3 24.67 3.57
-1 14 3 24.03 3.24
0 -14 -3 30.5 3.86
0 -14 3 31.18 4.05
0 14 3 27.45 3.17
0 14 -3 17.89 4.74
0 14 3 48.33 7.79
0 14 3 25.93 4.26
0 14 -3 28.44 3.63
0 14 -3 36.82 4.59
-1 -14 -3 12.31 2.19
1 14 3 8.3 4.71
1 14 3 15.39 2.97
-1 14 -3 11.21 2.84
-1 14 -3 11.26 2.33
-1 14 -3 8.94 4.43
1 14 3 13.91 1.98
-2 -14 -3 288.54 11.85
2 14 3 319.45 11.87
-2 14 -3 322.49 14.09
-2 14 -3 331.35 13.06
-3 14 -3 37.94 5.17
-3 14 -3 44.96 5.22
3 14 3 36.3 2.76
-3 14 -3 33.77 5.91
3 14 3 30.57 5.16
-4 14 -3 3.81 4.86
-4 14 -3 3.65 2.6
4 14 3 3.63 2.58
-4 14 -3 1.91 2.4
4 14 3 2.89 0.97
4 14 3 4.11 1.1
-5 14 -3 23 4.66
-5 14 -3 22.82 3.63
-6 14 -3 -2.97 3.06
-6 14 -3 -4.44 2.92
-7 14 -3 1.67 3.89
-7 14 -3 0.78 3.67
-6 15 3 9.99 3.35
-6 15 3 10.62 4.26
5 15 -3 13.1 2.08
-5 15 3 8.99 3.37
-5 15 3 15.21 3.46
-4 15 3 4.46 2.88
-4 15 3 2.26 2.39
4 15 -3 2.86 1.77
-3 -15 3 -0.53 2.07
-3 15 3 1.1 5.1
3 15 -3 2.06 1.85
3 15 -3 -2.99 2.79
-3 15 3 3.17 2.97
-2 -15 3 4.98 2.32
2 15 -3 9.83 2.22
-2 15 3 9.4 2.26
-2 15 3 11.7 5.57
2 15 -3 3.85 2.76
-2 15 3 7.85 3.2
1 -15 -3 1.17 3.03
-1 -15 3 -3.74 2.06
-1 15 3 -0.51 1.65
-1 15 3 3.7 5.13
-1 15 3 -3.22 2.41
1 15 -3 3.57 2.63
1 15 -3 -1.44 1.76
0 -15 -3 13.77 2.75
0 15 3 23.29 3.11
0 15 -3 17.44 2.68
0 15 3 11.06 5.19
0 15 -3 14.36 5.09
0 15 -3 16.5 3.29
0 15 3 16.29 3.2
-1 -15 -3 6.28 2.22
-1 15 -3 4.04 4.66
1 15 3 1.95 2.52
1 15 3 5.48 1.74
-1 15 -3 5.66 2.22
-1 15 -3 3.59 2.71
-2 -15 -3 -2.22 1.78
2 15 3 2.69 1.55
-2 15 -3 5.51 2.7
-2 15 -3 -1.73 4.93
2 15 3 2.01 2.45
-2 15 -3 2.81 2.21
3 15 3 20.74 3.94
3 15 3 20.4 2.59
-3 15 -3 31.02 5.18
-3 15 -3 18.11 5.79
-3 15 -3 16.13 2.88
-4 15 -3 35.07 5.26
-4 15 -3 48.45 6.17
4 15 3 33.07 2.56
-5 15 -3 2.39 3.46
-5 15 -3 2.49 3.35
-6 15 -3 25.57 5
-6 15 -3 29.36 4.68
-5 16 3 -0.95 2.99
-5 16 3 2.25 3.52
-4 16 3 26.39 3.96
4 16 -3 25.94 3.61
-4 16 3 39.23 6.07
-3 16 3 24 3.84
3 16 -3 19.15 2.73
-3 16 3 29.37 4.45
-2 -16 3 0 2.38
-2 16 3 2.79 2.16
2 16 -3 1.61 2.9
-2 16 3 2.05 2.89
2 16 -3 -2.44 1.91
1 16 -3 2.71 2.17
-1 16 3 1.76 3.12
1 16 -3 -3.33 2.8
-1 16 3 2 2.02
-1 16 3 9.44 6.2
0 -16 -3 0.43 2.52
0 16 -3 3.12 2.23
0 16 3 3.32 3.06
0 16 3 4.19 1.84
0 16 -3 -0.56 2.8
-1 -16 -3 2.16 2.46
1 16 3 6 1.75
1 16 3 6.66 2.97
-1 16 -3 0.15 2.78
-1 16 -3 2.28 5.27
-1 16 -3 3.3 2.33
2 16 3 1.83 2.9
-2 16 -3 3.91 3.09
-2 16 -3 0.64 6.75
2 16 3 3.41 1.68
-2 16 -3 1.32 2.14
-3 16 -3 -2.1 2.8
-3 16 -3 -2.11 2.47
3 16 3 3.41 4.22
3 16 3 -0.58 1.52
-4 16 -3 6.23 3.19
-4 16 -3 5.22 5.58
-5 16 -3 -1.49 4.09
-5 16 -3 -2.91 3.11
-4 17 3 11.44 4.1
4 17 -3 -0.05 3.68
-4 17 3 4.91 3.43
-3 17 3 0.74 2.66
-3 17 3 0.75 3.99
3 17 -3 -2.07 2.16
-2 17 3 1.99 3.62
-2 17 3 7.39 2.32
2 17 -3 6.77 2.55
1 17 -3 -0.95 2.19
-1 17 3 -1.88 2.07
-1 17 3 3.81 3.49
1 17 -3 2.09 3.34
0 17 -3 6.23 2.64
0 17 3 1.52 3.6
0 17 -3 -2.27 2.98
0 17 3 2.34 2.04
1 17 3 3.1 1.97
-1 17 -3 -4.22 2.96
-1 17 -3 3.86 2.21
1 17 3 1.05 3.26
-2 17 -3 0.47 2.53
2 17 3 2.37 1.97
-2 17 -3 3.3 3.33
2 17 3 7.83 4.11
-3 17 -3 -3.49 2.97
-3 17 -3 4.3 3.67
-4 17 -3 0.98 3.11
-4 17 -3 -5.18 3.97
-2 18 3 11.56 4.07
-2 18 3 12.63 3.16
2 18 -3 7.42 2.76
-1 18 3 -1.29 3.55
-1 18 3 0.76 2.34
1 18 -3 -2.96 2.66
0 18 -3 -3.16 2.36
0 18 -3 1.8 3.74
0 18 3 -1.84 3.51
0 18 3 1.26 2.21
1 18 3 -0.76 5.73
1 18 3 5.89 2.29
-1 18 -3 3.49 2.84
-1 18 -3 5.42 3.83
-2 18 -3 3.66 3.67
-2 18 -3 -3.69 3.11
2 18 3 -4.09 2.74
-11 0 4 5.52 3
-10 0 4 267.49 11.68
-9 0 4 44.04 4.19
-8 0 4 62.51 5.31
-8 0 4 62.66 4.53
-7 0 4 384.02 14.3
-7 0 4 366.75 14.68
-6 0 4 56.92 4.21
-6 0 4 68.45 3.92
-5 0 4 2.79 1.19
-5 0 4 3.95 1.51
4 0 -4 21.38 2.33
-4 0 4 22.14 2.46
3 0 -4 172.82 6.8
-3 0 4 173.6 6
-3 0 4 171.34 6.76
2 0 -4 244.93 8.37
-2 0 4 240.89 8.81
-2 0 4 239.81 8.39
2 0 -4 246.69 8.88
1 0 -4 802.09 27.07
-1 0 4 822.5 27.19
1 0 -4 814.47 27.19
-1 0 4 799.59 27.06
0 0 -4 296.25 10.14
0 0 4 290.55 10.29
0 0 4 296.56 10.14
2 0 4 1587.71 52.97
-2 0 -4 1530.67 52.98
-2 0 -4 1640.57 53.4
2 0 4 1641.72 53.33
-3 0 -4 330.46 11.76
3 0 4 328.52 11.39
3 0 4 336.73 11.65
-3 0 -4 307.54 11.35
4 0 4 2278.23 75.12
-4 0 -4 2211.21 75.04
-4 0 -4 2242.51 75.4
4 0 4 2316.95 75.18
5 0 4 14.9 1.88
-5 0 -4 14.47 2.05
5 0 4 10.65 1.56
-5 0 -4 14.15 1.77
6 0 4 38.29 2.56
6 0 4 51.26 3.29
-6 0 -4 42.08 3.11
-6 0 -4 49.41 2.99
-7 0 -4 137.52 6.37
-7 0 -4 143.46 6.22
7 0 4 144.83 6.54
7 0 4 131.19 5.5
-8 0 -4 6.19 2.47
-8 0 -4 9.47 1.86
-8 0 -4 5.86 1.81
-9 0 -4 13.61 2.33
-9 0 -4 17.48 2.52
-9 0 -4 14.79 3.21
-10 0 -4 111.54 6.43
-10 0 -4 114.8 6.5
-11 -1 4 3.8 2.79
-11 1 4 7.47 3.26
-10 -1 4 2.54 2.32
-9 -1 4 183.19 8.42
-9 1 4 175.41 8.5
-8 -1 4 1.57 2.42
-8 -1 4 4.72 1.73
-8 1 4 0.11 1.72
-8 1 4 1.64 2.64
-7 -1 4 67.38 4.76
-7 -1 4 61.94 4.15
-7 1 4 69.46 2.76
-7 1 4 69.66 5.11
-7 1 4 63.67 4.33
-7 1 4 63.01 2.62
-6 -1 4 475 16.97
-6 -1 4 457.09 16.59
-6 1 4 446.97 16.7
-6 1 4 435.28 15.34
-6 1 4 487.3 17.21
-6 1 4 441.32 15.46
-5 -1 4 12.47 1.91
-5 -1 4 10.15 1.49
-5 1 4 11.75 0.94
-5 1 4 12.31 2.04
-5 1 4 15.84 2.1
5 1 -4 10.4 1.64
-5 1 4 9.18 1.13
-4 -1 4 34.84 2.73
4 1 -4 32.45 2.61
-4 1 4 30.79 2.45
-4 1 4 36.93 2.76
3 -1 -4 3135.75 102.13
-3 -1 4 3141.72 101.97
-3 1 4 3197.4 102.14
3 1 -4 2834.29 103.1
2 -1 -4 635.92 21.58
-2 -1 4 642.11 21.49
2 -1 -4 645.39 21.99
-2 -1 4 659.56 21.89
-2 1 4 638.43 21.67
2 1 -4 643.53 21.43
-2 1 4 653.43 21.98
2 1 -4 619.84 21.85
-1 -1 4 4.87 0.79
-1 -1 4 6.07 0.96
1 -1 -4 4.72 0.83
-1 1 4 7.58 0.99
1 1 -4 5.13 0.72
-1 1 4 5.25 0.85
0 -1 4 5865.06 210.92
0 -1 -4 6258.4 211.28
0 1 -4 5939.79 211.17
-1 -1 -4 2.5 0.91
1 -1 4 2.59 0.58
1 -1 4 2.26 0.81
-1 -1 -4 3.33 0.52
1 1 4 3.19 0.5
-1 1 -4 2.7 0.66
-1 1 -4 2.73 0.87
1 1 4 2.12 0.82
-2 -1 -4 934.91 31.83
2 -1 4 966.41 32.31
2 -1 4 977.79 32.08
-2 -1 -4 955.64 32.4
-2 1 -4 947.09 32.36
2 1 4 941.61 31.8
2 1 4 989.33 32.34
-2 1 -4 954.93 32.09
-3 -1 -4 1837.48 62.73
3 -1 4 1905.84 63.14
3 -1 4 1925.2 63.02
-3 -1 -4 1915.06 63.31
-3 1 -4 1905.57 63.27
3 1 4 1851.31 62.74
3 1 4 1936.32 63.16
4 -1 4 1023.57 33.39
4 -1 4 986.37 33.51
-4 -1 -4 954.12 33.57
-4 -1 -4 963.16 33.07
-4 1 -4 993.42 33.61
4 1 4 1007.98 33.17
-4 1 -4 973.3 33.35
4 1 4 988.25 33.35
5 -1 4 27.2 2.21
5 -1 4 25.69 2.55
-5 -1 -4 32.2 2.53
-5 -1 -4 28.46 2.05
-5 1 -4 29.49 2.53
5 1 4 21.59 3.24
-5 1 -4 32.93 2.39
5 1 4 27.66 2.17
6 -1 4 294.22 10.8
-6 -1 -4 295.47 10.97
-6 -1 -4 292.37 11.35
6 -1 4 303.99 11.45
-6 1 -4 294.14 11.23
-6 1 -4 298.49 11.37
6 1 4 305.92 11.16
6 1 4 297.59 10.75
-7 -1 -4 92.37 4.59
-7 -1 -4 95.49 5.21
7 -1 4 95.63 5.22
-7 -1 -4 85.83 4.88
7 -1 4 92.54 4.54
-7 1 -4 86.86 4.83
7 1 4 89.22 4.03
-7 1 -4 98.71 4.9
-8 -1 -4 4.75 1.63
-8 -1 -4 4.31 1.74
-8 -1 -4 2.66 2.32
-8 1 -4 4.66 2.39
-8 1 -4 2 1.57
-8 1 -4 4.12 1.73
-9 -1 -4 131.15 7.53
-9 -1 -4 126.51 6.25
-9 -1 -4 130.43 6.61
-9 1 -4 127.7 6.59
-9 1 -4 127.32 6.59
-10 -1 -4 18.89 2.74
-10 -1 -4 20.67 2.99
-10 1 -4 20.31 3.16
-10 1 -4 21.47 3.05
-10 -2 4 0.84 2.14
-10 2 4 4.58 2.54
-9 -2 4 -3.17 2.76
-9 -2 4 -0.11 1.79
-9 2 4 0.46 1.99
-8 -2 4 -1.67 1.54
-8 -2 4 0.66 2.28
-8 2 4 1.93 1.73
-8 2 4 0.09 0.81
-8 2 4 0.38 1.01
-7 -2 4 4.75 1.57
-7 -2 4 4.27 1.99
-7 2 4 3.37 1.74
-7 2 4 3.12 2.31
-7 2 4 6.53 0.95
-6 -2 4 170.66 7.49
-6 -2 4 168.74 7.14
-6 2 4 165.06 6.42
-6 2 4 163.07 7.39
-6 2 4 169.04 6.22
-6 2 4 174.65 7.93
-5 -2 4 32.83 2.79
5 2 -4 25.29 2.5
-5 2 4 33.87 2.77
-5 2 4 29.28 1.67
-5 2 4 30.38 2.01
-5 2 4 27.19 2.89
4 2 -4 160.04 6.7
-4 2 4 165.21 7.02
-4 2 4 155.54 6.78
-4 2 4 177.79 6.36
-3 -2 4 10.1 1.56
-3 -2 4 7.15 0.92
-3 2 4 12.54 1.9
-3 2 4 9.39 1.49
-3 2 4 7.69 1.32
3 2 -4 7.69 0.81
-2 -2 4 169.3 6.2
2 -2 -4 151.62 6.76
-2 -2 4 165.03 5.92
2 -2 -4 163.34 6.13
-2 2 4 158.7 6.22
-2 2 4 160.86 6.35
2 2 -4 160.97 6.2
2 2 -4 170.82 5.91
-1 -2 4 10.86 1.28
1 -2 -4 9.23 1.49
-1 -2 4 8.57 1.22
-1 2 4 11.35 1.48
1 2 -4 11.65 1.37
0 -2 4 178.63 6.2
0 -2 -4 157.06 6.5
0 -2 -4 167.23 6.02
0 -2 4 168.04 6.31
0 2 -4 174.98 6.22
0 2 4 172.46 6.03
0 2 4 155.98 6.46
1 -2 4 39.07 2.07
-1 -2 -4 39.33 1.67
1 -2 4 37.98 2.33
-1 -2 -4 38.14 2.61
1 2 4 41.87 1.66
-1 2 -4 36.42 2.08
1 2 4 38.96 2.52
-1 2 -4 36.46 2.38
2 -2 4 11.24 1.32
-2 -2 -4 12.26 0.8
-2 -2 -4 7.48 1.27
2 -2 4 10.99 1.46
2 2 4 11.18 0.73
-2 2 -4 11.68 1.3
-2 2 -4 9.61 1.59
2 2 4 9.24 1.52
3 -2 4 31.33 2.14
-3 -2 -4 29.68 1.48
3 -2 4 28.1 2.08
-3 -2 -4 23.86 2.17
3 2 4 29.17 2.16
3 2 4 29.54 1.51
-3 2 -4 27.57 2.16
-3 2 -4 30.24 2
-4 -2 -4 6.57 1.33
-4 -2 -4 9.31 1.24
4 -2 4 7.04 1.25
4 -2 4 7.36 1.37
4 2 4 10.04 1.41
-4 2 -4 8.34 1.28
-4 2 -4 6.29 1.28
5 -2 4 144.5 5.91
-5 -2 -4 137.09 6.49
5 -2 4 149.46 6.34
-5 -2 -4 146.43 6.32
-5 2 -4 138.83 6.1
-5 2 -4 140.21 6.2
5 2 4 148.61 5.9
5 2 4 143.64 5.71
-6 -2 -4 19.22 2.55
-6 -2 -4 22.06 2.71
6 -2 4 20.95 2.83
-6 -2 -4 22.63 2.04
6 -2 4 19.78 2.14
-6 2 -4 21.94 2.54
6 2 4 22.52 2.04
-6 2 -4 28.74 2.7
7 -2 4 0.61 1.8
-7 -2 -4 -0.26 1.33
-7 -2 -4 1.94 1.19
-7 -2 -4 4.95 1.77
-7 2 -4 2.49 1.47
-7 2 -4 2.35 1.29
7 2 4 1.51 1.29
-8 -2 -4 3.05 1.48
-8 -2 -4 0.92 1.63
8 -2 4 6.12 2.31
-8 -2 -4 1.69 2.14
-8 2 -4 4.46 1.75
-8 2 -4 2.94 1.71
-9 -2 -4 9.24 1.95
-9 -2 -4 7.04 2.89
-9 -2 -4 9.46 2.3
-9 2 -4 10.01 2.3
-9 2 -4 10 2.48
-10 -2 -4 1.27 1.91
-10 -2 -4 3.15 2.38
-10 2 -4 5.52 2.43
-10 2 -4 4.98 2.81
-10 -3 4 2.49 2.1
-10 3 4 2.1 1.11
-10 3 4 1.18 2.65
-10 3 4 3.57 1.24
-9 -3 4 9.35 2.15
-9 -3 4 7.86 3.08
-9 3 4 8.19 1.39
-9 3 4 7.19 2.45
-9 3 4 8.96 1.53
-8 -3 4 47.61 3.81
-8 -3 4 48.5 4.75
-8 3 4 43.95 3.08
-8 3 4 44.49 4.25
-8 3 4 50.14 2.82
-7 -3 4 7.73 2.14
-7 -3 4 11.24 1.85
-7 3 4 11.63 2.22
-7 3 4 5.35 2.64
-7 3 4 11.41 1.61
-7 3 4 9.9 1.66
-6 -3 4 4.72 1.29
-6 -3 4 4.29 1.77
-6 3 4 3.29 1.15
-6 3 4 6.42 2.16
6 3 -4 7.53 1.68
-6 3 4 7.29 1.1
-6 3 4 7.34 1.91
-5 -3 4 462.21 16.01
-5 3 4 457.38 16.63
-5 3 4 431.31 15.37
-5 3 4 434.81 16.21
5 3 -4 431.94 15.95
-4 -3 4 445.68 15.26
-4 -3 4 468.3 15.91
4 3 -4 449.64 15.9
-4 3 4 451.94 15.83
-4 3 4 435.42 15.39
-4 3 4 440.9 16.08
4 3 -4 437.16 15.03
-4 3 4 458.8 16.39
4 3 -4 436.94 15.03
-3 -3 4 51.78 2.41
-3 -3 4 55.29 2.76
-3 3 4 50.88 3.24
-3 3 4 48.58 2.86
3 3 -4 50.6 3.14
3 3 -4 41.25 2.39
-3 3 4 52.56 2.91
3 3 -4 48.94 2.3
-2 -3 4 263.66 9.59
-2 -3 4 284.25 9.72
2 -3 -4 259.17 9.84
2 3 -4 282.9 9.76
2 3 -4 262.83 9.57
-2 3 4 263.79 9.98
-2 3 4 276.3 10.01
-2 3 4 268.45 9.84
-1 -3 4 188.06 7.24
-1 -3 4 199.97 7.2
-1 3 4 200.69 7.67
-1 3 4 197.43 7.2
1 3 -4 193 7.2
-1 3 4 197.64 7.31
0 -3 -4 575.78 19.46
0 -3 -4 572.28 20.13
0 -3 4 584.29 19.83
0 -3 4 584.3 19.62
0 3 4 584.08 19.46
0 3 4 571.2 20.11
0 3 -4 567.56 19.65
0 3 -4 570.31 19.81
-1 -3 -4 8843.36 293.27
1 -3 4 8618.06 296.52
1 3 4 8628.78 294.06
-1 3 -4 8258.87 295.56
2 -3 4 2578.29 84.6
2 -3 4 2576.14 84.42
2 3 4 2617.62 84.85
-2 3 -4 2473.27 84.74
-2 3 -4 2488.08 84.41
-3 -3 -4 43.09 1.75
-3 -3 -4 48.03 2.98
3 -3 4 47.56 2.71
3 -3 4 43.4 2.62
3 3 4 42.39 1.79
-3 3 -4 43.15 2.5
3 3 4 46.28 2.81
-3 3 -4 34.98 2.61
4 -3 4 934.77 30.47
-4 -3 -4 840.21 29.51
-4 -3 -4 857.94 30.61
-4 -3 -4 884.06 29.65
4 -3 4 905.04 30.3
4 3 4 904.49 30.33
-4 3 -4 886.03 30.52
-4 3 -4 879.41 30.33
5 -3 4 163.04 6.89
-5 -3 -4 159.52 6.13
-5 -3 -4 158.92 5.9
5 -3 4 152.2 6.48
-5 -3 -4 154.42 6.89
-5 3 -4 149.59 6.76
5 3 4 160.97 6.48
-5 3 -4 157.54 6.7
-6 -3 -4 303.04 10.88
6 -3 4 304.44 11.27
6 -3 4 313.11 11.96
-6 -3 -4 313.32 11.22
-6 -3 -4 296.9 11.83
-6 3 -4 306.13 11.73
6 3 4 289.43 11.09
-6 3 -4 303.85 11.73
-7 -3 -4 -0.28 1.02
-7 -3 -4 -0.06 1.46
7 -3 4 2.02 1.95
-7 -3 -4 0.17 1.57
-7 3 -4 0.29 1.46
-7 3 -4 1.81 1.42
-8 -3 -4 276.75 10.47
-8 -3 -4 265.14 11.32
-8 -3 -4 287.75 11.1
-8 3 -4 268.05 11.21
-8 3 -4 286.61 11.47
-9 -3 -4 0.54 2.45
-9 -3 -4 3.2 1.57
-9 -3 -4 7.36 2.3
-9 3 -4 2.59 2.04
-9 3 -4 2.15 2.02
-10 -3 -4 1.92 2.4
-10 -3 -4 2.05 1.88
-10 3 -4 3.42 2.52
-10 3 -4 -0.8 2.42
-10 -4 4 118.01 6.26
-10 4 4 101.78 5.32
-10 4 4 112.99 7.45
-10 4 4 99.54 5.07
-9 -4 4 -1.6 2.71
-9 -4 4 -1.31 1.61
-9 4 4 -1.86 1.45
-9 4 4 -2.74 2.62
-9 4 4 -2.37 1.19
-8 -4 4 35.37 3.43
-8 -4 4 35.1 4.34
-8 4 4 33.73 2.69
-8 4 4 37.54 3.31
-8 4 4 38.91 4.13
-7 -4 4 143.54 6.49
-7 -4 4 149.61 6.94
-7 4 4 136.87 7.84
-7 4 4 137.89 6.91
-7 4 4 143.57 6.38
-7 4 4 144.97 6.01
-6 -4 4 1.96 1.57
-6 4 4 0.63 1.35
6 4 -4 2.92 1.38
-6 4 4 3.27 2.14
-6 4 4 2.77 1.06
-6 4 4 4.95 1.8
-5 -4 4 635.43 21.44
-5 4 4 614.25 22.19
-5 4 4 597.63 21.07
5 4 -4 576.05 20.32
5 4 -4 630.47 20.33
-5 4 4 594.53 21.77
5 4 -4 593.65 21.37
-5 4 4 640.65 21.6
-4 -4 4 15.75 1.96
-4 -4 4 13.92 1.46
4 4 -4 13.56 1.88
-4 4 4 10.78 1.68
-4 4 4 10.63 1.66
4 4 -4 13.31 1.38
-4 4 4 14.68 2.09
-4 4 4 10.58 1.45
4 4 -4 12.1 1.61
-3 -4 4 10.34 1.41
-3 -4 4 6.05 1.1
-3 4 4 4.26 1.26
3 4 -4 7.39 1.21
-3 4 4 6.93 1.25
-3 4 4 9.96 1.71
-2 -4 4 2216.44 73.61
-2 -4 4 2252.05 73.73
2 4 -4 2253.4 73.72
-2 4 4 2339.88 74.25
-2 4 4 2202.4 73.81
2 4 -4 2214.36 73.67
-2 4 4 2056.87 74.44
-1 -4 4 1626.18 53.06
-1 -4 4 1578.68 53.24
-1 4 4 1656.81 53.74
-1 4 4 1574.25 53.04
-1 4 4 1567.76 53.17
1 4 -4 1556.52 53.08
0 -4 4 1553.73 51.16
0 -4 4 1538.17 51.44
0 -4 -4 1506.24 51.75
0 4 4 1534.66 50.92
0 4 -4 1552.98 51.48
0 4 4 1539.57 51
0 4 4 1554.55 51.84
0 4 -4 1505.13 51.29
1 -4 4 560.73 19.02
-1 -4 -4 610.84 19.81
1 -4 4 561.83 19.3
-1 4 -4 522.72 19.27
1 4 4 598.97 19.74
1 4 4 512.63 18.45
-1 4 -4 535.6 19.01
1 4 4 519.81 18.41
2 -4 4 0.33 0.84
-2 -4 -4 1.91 1.03
-2 4 -4 0.71 0.7
2 4 4 -0.07 0.98
-2 4 -4 1.1 0.85
3 -4 4 7.54 1.34
3 -4 4 7.81 1.27
-3 -4 -4 9.71 1.82
3 4 4 7.41 1.42
-3 4 -4 9.06 1.44
-3 4 -4 12.09 1.52
-4 -4 -4 481.95 18.08
-4 -4 -4 494.61 16.67
-4 -4 -4 488.4 16.59
4 -4 4 494.75 17.67
4 -4 4 532.11 17.91
-4 4 -4 502.13 17.91
-4 4 -4 485.35 17.7
4 4 4 499.36 17.78
-5 -4 -4 93.67 3.94
5 -4 4 90.76 4.64
5 -4 4 94.92 5.07
-5 -4 -4 100.42 3.79
-5 -4 -4 98.07 5.17
-5 4 -4 97.51 4.93
5 4 4 99.58 4.69
-5 4 -4 104.84 5.07
-6 -4 -4 102.88 5.67
6 -4 4 115.27 5.88
-6 -4 -4 115.26 4.8
6 -4 4 111.53 5.18
-6 -4 -4 109.56 4.47
-6 4 -4 108.75 5.54
-6 4 -4 110.52 5.59
6 4 4 104.33 5.08
-7 -4 -4 229.61 8.6
-7 -4 -4 230.8 9.93
7 -4 4 227.87 10.08
-7 4 -4 237.71 9.78
-7 4 -4 232.86 9.83
-8 -4 -4 108.37 5.68
-8 -4 -4 107.46 4.99
-8 -4 -4 124.38 6.48
-8 4 -4 122.61 6.25
-8 4 -4 108.88 6.21
8 4 4 107.03 4.58
-9 -4 -4 4.82 2.5
-9 -4 -4 2.9 2.19
-9 -4 -4 2.05 1.46
-9 4 -4 4.31 2.15
-9 4 -4 5.34 2.37
-10 -4 -4 30.83 4.93
-10 -4 -4 30.01 3.45
-10 4 -4 28.25 3.89
-10 4 -4 32.57 5.14
-10 -5 4 27.33 3.87
-10 5 4 25.53 3.77
-10 5 4 16.94 3.45
-10 5 4 22.11 3.5
-9 -5 4 33.69 3.57
-9 -5 4 21.16 3.5
-9 5 4 32.4 4.87
-9 5 4 30.82 3.2
-9 5 4 25.63 3.69
-8 -5 4 25.6 3.07
-8 -5 4 25.71 4.14
-8 5 4 26.55 2.77
-8 5 4 22.13 3.1
-8 5 4 24.01 3.3
-7 -5 4 19.24 2.71
-7 -5 4 13.56 2.25
-7 5 4 13.36 2.54
-7 5 4 15.37 2.39
-7 5 4 10.43 2.17
-6 -5 4 178.01 7.43
-6 5 4 175.31 7.15
6 5 -4 165.77 7.33
-6 5 4 174.6 8.74
-6 5 4 174.78 8.64
-6 5 4 176.88 7.89
-5 -5 4 156.08 6.46
5 5 -4 161.48 5.84
-5 5 4 151.74 6.82
-5 5 4 141.51 7.22
-5 5 4 163.63 7.04
5 5 -4 144.55 5.94
-5 5 4 146.55 6.32
5 5 -4 153.52 6.44
-4 -5 4 28.3 2.27
-4 5 4 22.83 2.04
4 5 -4 26.01 2.01
4 5 -4 26.06 2.18
-4 5 4 23.54 2.42
4 5 -4 22.58 2.26
-4 5 4 26.53 2.94
-3 -5 4 10.34 1.34
3 -5 -4 6.51 1.68
-3 -5 4 8.78 1.27
3 5 -4 9.08 1.28
-3 5 4 8.13 1.74
3 5 -4 9.52 1.53
3 5 -4 8.82 1.34
-3 5 4 7.99 1.84
-3 5 4 7.62 1.48
-2 -5 4 7.28 1.09
2 -5 -4 6.02 1.4
-2 -5 4 6.36 1.15
-2 5 4 6.23 1.67
2 5 -4 6.85 1.28
-2 5 4 5.78 1.09
-1 -5 4 403.76 13.59
-1 -5 4 381.87 13.87
1 -5 -4 395.25 13.64
1 -5 -4 370.1 14.19
-1 5 4 391.92 13.61
-1 5 4 374.88 14.36
0 -5 4 81.08 3.57
0 -5 -4 76.32 4.28
0 -5 4 79.25 3.88
0 5 4 84.07 4.52
0 5 -4 78.72 3.62
0 5 -4 77.49 3.95
0 5 4 76.56 3.44
0 5 4 72.7 3.26
1 -5 4 1439.4 47.42
-1 -5 -4 1374.16 48
1 -5 4 1426.67 47.63
-1 5 -4 1405.96 47.35
-1 5 -4 1429.64 47.73
1 5 4 1366.9 46.67
1 5 4 1417.85 46.78
1 5 4 1434.89 48.09
-2 -5 -4 742.51 26.26
2 -5 4 736.6 25.79
2 -5 4 758.02 25.61
-2 5 -4 746.54 25.94
2 5 4 754.36 26.23
-2 5 -4 729.81 25.6
-3 -5 -4 320.6 12.53
3 -5 4 332.4 11.99
3 -5 4 315.9 12.01
-3 5 -4 307.29 12.13
-3 5 -4 325.18 11.93
3 5 4 329.86 12.4
4 -5 4 229.73 8.9
-4 -5 -4 215.84 9.29
4 -5 4 222 8.98
-4 5 -4 219.91 8.84
4 5 4 223.14 9.05
-4 5 -4 220.47 9.02
5 -5 4 189.36 8.14
5 -5 4 183.46 7.69
-5 -5 -4 184.56 6.41
-5 -5 -4 177.89 8.2
-5 -5 -4 188.16 6.5
-5 5 -4 184.23 7.88
-5 5 -4 192.63 8.06
5 5 4 183.7 7.78
6 -5 4 135.64 6.48
-6 -5 -4 149.17 7.13
-6 -5 -4 141.71 5.51
6 -5 4 139.85 7.02
-6 -5 -4 139.63 5.31
-6 5 -4 144.85 6.72
6 5 4 143.21 6.45
-6 5 -4 152.54 6.99
-7 -5 -4 4.48 1.42
-7 -5 -4 3.62 2.16
-7 -5 -4 2.16 1.44
-7 5 -4 1.59 1.76
-7 5 -4 7.62 2.05
-8 -5 -4 93.91 4.25
-8 -5 -4 81.14 7.07
8 5 4 98.43 4.33
-8 5 -4 99.91 5.89
-9 -5 -4 -0.08 2.15
-9 -5 -4 -0.21 1.26
-9 5 -4 -0.72 2.08
-9 5 -4 -0.59 2.04
-10 -5 -4 -0.43 2.63
-10 5 -4 2.94 3.05
-10 5 -4 0.53 2.5
-10 -6 4 2.67 2.01
-10 6 4 4.18 3.64
-10 6 4 2.36 2.32
-10 6 4 0.09 2.37
-9 -6 4 3.95 2.92
-9 -6 4 2.84 1.87
-9 6 4 2.95 1.72
-9 6 4 2.75 2.12
-9 6 4 2.64 2.6
-8 -6 4 3.2 2.13
-8 -6 4 4.76 1.61
-8 6 4 7.78 3.76
-8 6 4 3 1.87
-8 6 4 5.56 1.98
-7 -6 4 18.87 2.83
-7 -6 4 22.68 3.26
-7 6 4 18.9 2.93
-7 6 4 12.63 2.11
-7 6 4 22.34 3.63
-6 -6 4 1.4 1.45
-6 6 4 2.95 2.32
6 6 -4 1.96 1.27
-6 6 4 -0.7 1.81
-6 6 4 2.9 1.29
-6 6 4 1.91 1.67
6 6 -4 1.23 0.96
6 6 -4 0.79 1.03
-5 -6 4 -0.6 1.16
-5 6 4 0.22 1.61
5 6 -4 0.72 1.04
-5 6 4 1.48 1.03
5 6 -4 -0.88 0.96
-5 6 4 0.75 1.31
-5 6 4 -0.6 1.85
5 6 -4 -1.14 1.16
4 -6 -4 11.45 2.05
-4 -6 4 14.06 2.02
4 6 -4 12.88 1.97
-4 6 4 13.73 1.94
-4 6 4 15.6 2.28
4 6 -4 14.33 2.44
-4 6 4 18.39 2.04
-4 6 4 15.44 2.46
4 6 -4 14.76 2.02
3 -6 -4 115.43 5.42
-3 -6 4 106.98 4.68
-3 -6 4 110.21 4.91
-3 6 4 108.15 5.04
-3 6 4 119.25 5.89
3 6 -4 114.1 4.97
3 6 -4 104.94 4.75
-3 6 4 100.89 4.91
3 6 -4 102.78 5.33
2 -6 -4 165.07 7.07
-2 -6 4 169.91 7.03
-2 -6 4 180.62 6.68
2 6 -4 173.99 6.75
-2 6 4 177.92 7.9
-2 6 4 164.59 6.9
1 -6 -4 281.51 11.04
1 -6 -4 251.5 10.63
-1 -6 4 290.36 10.64
-1 -6 4 285.32 10.15
-1 6 4 286.23 11.29
1 6 -4 284.48 10.29
1 6 -4 275.21 10.59
-1 6 4 279.11 10.16
0 -6 -4 387.19 14.93
0 -6 4 400.24 14.19
0 -6 -4 399.81 13.9
0 -6 4 405.99 14.57
0 6 -4 394.47 14.19
0 6 4 400.24 15.14
0 6 -4 400.36 14.63
0 6 4 401.35 13.84
1 -6 4 3.99 1.13
1 -6 4 3.43 1.28
-1 -6 -4 6.98 1.79
1 6 4 3.95 0.69
-1 6 -4 3.77 1.05
-1 6 -4 2.78 1.32
-2 -6 -4 450.17 17.22
2 -6 4 474.48 16.57
2 -6 4 469.48 16.81
-2 6 -4 455.01 16.51
2 6 4 451.2 15.45
-2 6 -4 473.46 16.97
2 6 4 469.82 17.34
-3 -6 -4 11.39 2.09
3 -6 4 18.61 2.46
3 -6 4 15.45 2.42
-3 6 -4 17.33 2.22
3 6 4 17.34 2.39
-3 6 -4 18.11 2.44
4 -6 4 10.59 1.87
-4 -6 -4 5.44 1.81
4 -6 4 5.89 1.48
-4 6 -4 9.91 1.7
-4 6 -4 7.83 1.65
4 6 4 6.53 1.8
-5 -6 -4 4.03 1.8
5 -6 4 1.38 1.52
5 -6 4 2.57 1.36
-5 6 -4 1.64 1.31
-5 6 -4 3.48 1.59
5 6 4 2.81 1.52
-6 -6 -4 171.6 8.12
6 -6 4 170.37 8.2
-6 6 -4 167.93 7.9
-6 6 -4 168.66 7.76
-7 -6 -4 129.17 7.21
-7 -6 -4 120.89 4.9
-7 -6 -4 118.56 5.09
7 6 4 139.01 5.93
-7 6 -4 138.79 7.09
-7 6 -4 141.34 7.12
-8 -6 -4 63.06 3.54
-8 -6 -4 60.16 3.24
-8 -6 -4 64.14 4.92
8 6 4 64.63 3.66
-8 6 -4 65.98 4.9
-8 6 -4 70.9 5.41
-9 -6 -4 4.52 2.34
-9 -6 -4 3.43 1.34
-9 6 -4 2.82 2.27
-9 6 -4 1.62 2.61
-10 -6 -4 4.39 2.51
-10 6 -4 -1.61 2.59
-10 6 -4 6.31 3.29
-10 -7 4 3.72 2.72
-10 7 4 6.03 2.27
-10 7 4 8.28 2.91
-10 7 4 6.57 3.31
-9 -7 4 109.45 5.82
-9 7 4 123.73 7.46
-9 7 4 108.52 6.84
-9 7 4 113.81 6.23
-8 -7 4 2.36 2.15
-8 -7 4 0.45 1.46
-8 7 4 2.22 2.14
-8 7 4 2.1 1.54
-8 7 4 -0.98 2
-7 -7 4 53.86 4.19
-7 7 4 59.27 4.08
-7 7 4 48.07 4.41
-7 7 4 60.81 4.99
7 7 -4 49.95 3.73
7 7 -4 57.72 2.8
-6 -7 4 2.59 1.45
-6 7 4 2.87 2.14
-6 7 4 1.03 1.7
-6 7 4 0.64 1.29
6 7 -4 3.17 1.27
6 7 -4 1.85 1.25
-5 -7 4 76.48 3.94
5 -7 -4 71.38 4.89
5 7 -4 74.8 3.98
-5 7 4 73.21 4.3
5 7 -4 77 4.49
-5 7 4 75.48 5.2
-5 7 4 66.5 4.42
4 -7 -4 5.67 1.86
-4 7 4 6 1.39
4 7 -4 6.38 1.29
-4 7 4 4.24 1.54
4 7 -4 3.81 1.36
4 7 -4 1.41 1.6
-3 -7 4 165.67 7.22
3 -7 -4 179.37 7.48
-3 -7 4 173.05 7.21
-3 7 4 170.6 7.22
3 7 -4 173.78 7.3
-3 7 4 164.19 8.08
3 7 -4 162.16 7.7
3 7 -4 184.39 6.95
-3 7 4 174.07 7.27
2 -7 -4 13.65 1.91
-2 -7 4 9.63 1.76
-2 -7 4 6.9 2.29
2 7 -4 12.87 1.6
-2 7 4 8.39 2.24
2 7 -4 14.74 2.35
-2 7 4 12 1.65
-1 -7 4 253.42 9.21
1 -7 -4 249.25 9.35
-1 -7 4 250 9.75
1 -7 -4 238.16 10.18
1 7 -4 256.01 9.85
-1 7 4 238.66 10.54
-1 7 4 240.27 9.18
1 7 -4 249.08 9.35
0 -7 4 462.29 15.97
0 -7 4 468.24 16.54
0 -7 -4 455.02 15.75
0 -7 -4 423.06 16.85
0 7 4 457.38 15.64
0 7 -4 450.46 16.05
0 7 4 440.2 17.2
0 7 -4 447.35 16.53
-1 -7 -4 313.91 12.51
1 -7 4 318.6 11.57
-1 -7 -4 306.7 10.94
-1 7 -4 307.88 11.59
1 7 4 329.71 12.84
1 7 4 301.9 10.86
2 -7 4 520.64 18.71
-2 -7 -4 519.32 19.24
2 -7 4 530.1 18.39
-2 7 -4 506.79 18.82
2 7 4 509.56 17.26
2 7 4 528.06 19.35
2 7 4 499.73 17.32
-2 7 -4 507.4 18.38
3 -7 4 5.5 1.63
3 -7 4 4.1 1.49
-3 -7 -4 5.1 2.02
3 7 4 4.1 1.85
-3 7 -4 4.72 1.47
-3 7 -4 8.93 1.86
4 -7 4 17.6 2.66
4 -7 4 18.19 2.82
-4 -7 -4 26.74 3.36
-4 7 -4 19.08 2.6
4 7 4 23.98 3.33
-4 7 -4 22.94 2.97
5 -7 4 94.29 5.49
-5 -7 -4 113.25 6.07
5 -7 4 92.97 5.26
-5 7 -4 96.07 5.24
5 7 4 101.49 5.64
-5 7 -4 98.57 5.54
-6 -7 -4 161.01 8.37
-6 7 -4 176.29 8.22
-6 7 -4 171.58 8.07
-7 -7 -4 36.89 4.43
-7 7 -4 33.18 4.17
-7 7 -4 44.06 4.33
7 7 4 41.16 3.44
-8 -7 -4 -0.49 2.18
-8 7 -4 3 2.33
8 7 4 -1.93 1.54
-8 7 -4 -0.85 2.1
-9 -7 -4 45.83 5.31
-9 7 -4 37.86 5.49
-9 7 -4 48.1 5.48
-10 -7 -4 0.51 2.85
-9 -8 4 0.46 1.71
-9 8 4 2.2 2.73
-9 8 4 0.49 3.02
-9 8 4 0.48 2.23
-8 -8 4 77.32 5.12
-8 -8 4 67.62 4.29
-8 8 4 71.25 5.15
-8 8 4 67.43 5.82
-8 8 4 72.3 5.77
-7 -8 4 160.48 7.06
7 8 -4 164.9 6.96
-7 8 4 160.27 7.63
-7 8 4 128.05 8.9
7 8 -4 158.44 6.44
-7 8 4 160.68 8.16
-6 -8 4 42.56 3.26
-6 8 4 40.97 3.98
6 8 -4 37.86 3.07
-6 8 4 36.35 3.76
6 8 -4 43.81 3.31
-6 8 4 36.73 4.93
5 -8 -4 73.13 5.26
-5 -8 4 76.3 4.01
-5 8 4 74.51 4.61
5 8 -4 73.21 3.92
5 8 -4 73.45 4.25
5 8 -4 71.41 5.01
-5 8 4 68.83 5.22
-5 8 4 72.79 5.46
-5 8 4 73.95 4.49
4 -8 -4 11.49 2.32
-4 -8 4 13.97 2.09
4 8 -4 14.88 2.39
-4 8 4 8.43 2.49
4 8 -4 12.48 1.91
-4 8 4 11.74 2.19
4 8 -4 12.62 2
-4 8 4 13.61 2.05
-3 -8 4 18.76 2.62
3 -8 -4 19.31 2.95
-3 -8 4 20.5 2.12
3 8 -4 26.61 3.59
-3 8 4 19.93 3.08
-3 8 4 21.31 2.68
-3 8 4 23.4 2.68
3 8 -4 23.65 2.28
3 8 -4 17.82 2.65
2 -8 -4 62.71 3.85
-2 -8 4 57.12 3.82
-2 -8 4 62.5 3.3
-2 8 4 60.49 3.77
2 8 -4 65.59 4.67
2 8 -4 58.05 3.4
-2 8 4 57.83 4.85
-2 8 4 58.58 3.42
-1 -8 4 276.22 9.82
-1 -8 4 263.59 10.45
1 -8 -4 266.39 9.99
1 8 -4 255.03 10.49
-1 8 4 251.62 11.36
-1 8 4 255.39 9.76
1 8 -4 256.46 9.93
0 -8 4 -0.36 1.03
0 -8 4 2.53 1.45
0 8 -4 2.45 1.5
0 8 4 4.9 3.3
0 8 -4 0.67 1.09
0 8 4 2.46 0.89
-1 -8 -4 111.45 4.56
1 -8 4 120.09 5.31
1 -8 4 112.61 5.66
-1 -8 -4 101.14 6.01
-1 8 -4 112.56 5.78
1 8 4 111.41 6.56
-1 8 -4 114.65 5.24
1 8 4 109.59 4.44
2 -8 4 25.87 3.04
-2 -8 -4 20.97 2.92
2 -8 4 22.28 2.64
-2 8 -4 22.07 2.84
2 8 4 26.19 1.49
-2 8 -4 21.88 2.52
2 8 4 19.38 2.86
3 -8 4 22.74 2.98
-3 -8 -4 18.26 2.74
3 -8 4 22.83 2.94
-3 8 -4 21.81 2.97
-3 8 -4 15.9 2.52
3 8 4 15.87 2.68
4 -8 4 192.12 8.4
4 -8 4 185.32 8.44
-4 -8 -4 193 9
-4 8 -4 193.34 8.76
4 8 4 190.21 8.96
-4 8 -4 191.22 8.22
5 -8 4 4.06 2.21
5 -8 4 0.63 1.81
-5 -8 -4 1.35 1.83
-5 8 -4 1.55 1.77
-5 8 -4 2.96 1.62
-6 -8 -4 7.85 2.67
-6 8 -4 11.23 2.43
6 8 4 10.72 1.99
-6 8 -4 7.42 2.41
-7 -8 -4 37.21 5.08
-7 8 -4 53.14 5.91
-7 8 -4 36.51 4.51
7 8 4 35.62 3.55
-8 -8 -4 69.62 5.7
-8 8 -4 66.76 5.64
8 8 4 48.32 4.15
-8 8 -4 59.81 5.55
-9 -8 -4 9.98 3.24
-9 8 -4 8.11 3.42
-9 8 -4 13.89 3.63
-9 -9 4 21.12 3.18
-9 9 4 26.33 4.38
-9 9 4 21.6 4.45
-9 9 4 20.55 3.54
-8 -9 4 0.23 1.5
-8 9 4 4.06 2.74
-8 9 4 0.76 2.65
-8 9 4 1.2 1.94
-7 -9 4 58.38 4.06
7 9 -4 54.77 3.66
-7 9 4 55.64 5.01
7 9 -4 56.39 3.98
-7 9 4 54.96 6.34
-6 -9 4 10.7 1.82
6 9 -4 7.3 1.88
6 9 -4 11.84 1.76
-6 9 4 11.93 2.47
-6 9 4 9.26 3.07
-6 9 4 6.87 2.23
-5 -9 4 8.84 1.52
5 9 -4 8.54 1.82
-5 9 4 2.11 2.37
-5 9 4 7.81 1.98
5 9 -4 6.4 1.44
-5 9 4 7.75 1.92
4 -9 -4 7.02 2.05
-4 -9 4 6.69 1.37
4 9 -4 7.29 1.5
-4 9 4 4.2 2.52
4 9 -4 8.07 2.3
-4 9 4 10.19 2.06
-4 9 4 10.1 1.94
4 9 -4 5.75 1.82
-3 -9 4 22.54 2.43
3 -9 -4 30.03 3.37
-3 9 4 31.25 4.42
3 9 -4 30.89 3.23
-3 9 4 33.24 3.2
3 9 -4 22.34 3.78
-3 9 4 33.31 3.04
3 9 -4 23.36 2.63
-2 -9 4 17.39 2.25
2 -9 -4 18.48 2.86
-2 -9 4 17.78 2.74
-2 9 4 21.65 3.42
2 9 -4 17.4 2.35
-2 9 4 18.66 2.84
2 9 -4 17.25 2.78
2 9 -4 23.31 3.31
-2 9 4 17.76 2.39
-1 -9 4 32.33 3.24
-1 -9 4 33.81 2.63
1 -9 -4 32.2 2.9
-1 9 4 34.79 3.25
-1 9 4 28.65 4.37
1 9 -4 30.68 3.37
-1 9 4 33.26 2.6
1 9 -4 30.7 2.75
0 -9 4 197.28 8.69
0 -9 4 204.04 7.99
0 -9 -4 200.74 7.79
0 9 4 202.32 8.53
0 9 4 184.61 9.56
0 9 4 195.44 7.58
0 9 -4 188.4 8.02
0 9 -4 207.63 8.87
1 -9 4 90.55 4.66
1 -9 4 91.72 5.16
-1 -9 -4 82.91 3.97
-1 -9 -4 87.93 5.65
1 9 4 83.18 6.1
1 9 4 91.39 3.84
-1 9 -4 85.39 4.62
-1 9 -4 96.5 5.21
-2 -9 -4 182.12 6.99
2 -9 4 197.17 8.59
-2 -9 -4 202.63 9.25
2 -9 4 193.97 8.19
2 9 4 187.53 6.99
-2 9 -4 183.16 8.04
2 9 4 211 9.81
-2 9 -4 187.17 8.58
3 -9 4 20.38 3.21
3 -9 4 24.54 3.46
-3 -9 -4 23.4 3.68
3 9 4 27.84 4.2
-3 9 -4 23.57 2.75
-3 9 -4 25.29 3.31
4 -9 4 1.25 1.76
4 -9 4 1.02 1.72
-4 -9 -4 -1.28 1.85
4 9 4 -0.36 2.18
-4 9 -4 3.5 1.8
4 9 4 0.7 1.46
-4 9 -4 1.06 1.51
-5 -9 -4 88.56 6.28
5 9 4 86.86 5.18
-5 9 -4 95.28 5.66
-5 9 -4 96.32 5.97
-6 -9 -4 72.36 5.97
-6 9 -4 86.67 5.93
6 9 4 85.26 5.05
-6 9 -4 80.04 5.35
-7 -9 -4 2.32 2.28
-7 9 -4 5.08 2.28
-7 9 -4 2.27 2.27
7 9 4 1.59 1.82
-8 -9 -4 7.51 2.85
8 9 4 5.28 2.46
-8 9 -4 3.32 2.64
-8 9 -4 1.2 2.54
-9 -9 -4 3.21 2.8
-9 9 -4 7.52 3.33
-9 9 -4 5.93 3.08
-9 10 4 4.92 2.68
-9 10 4 1.82 3.58
-8 -10 4 -2.02 1.5
-8 10 4 -2.18 2.65
-8 10 4 5.68 3.42
-8 10 4 -2.2 2.06
-7 -10 4 2.77 1.63
7 10 -4 1.85 1.4
7 10 -4 4.52 1.92
-7 10 4 -4.84 2.29
-7 10 4 1.38 3.06
-7 10 4 0.66 1.94
-6 -10 4 37.14 3.05
-6 10 4 35 4.02
-6 10 4 32.11 4.52
-6 10 4 30.35 4.79
6 10 -4 33.63 3.79
6 10 -4 33.55 3.03
-5 -10 4 2.09 1.26
-5 10 4 1.9 2.01
-5 10 4 -1.05 1.55
5 10 -4 1.22 1.29
-5 10 4 -0.32 2.52
5 10 -4 -0.12 1.62
-4 -10 4 2.58 1.26
4 -10 -4 0.37 2.22
4 10 -4 1.18 1.3
-4 10 4 4.56 2.04
-4 10 4 2.63 2.8
-4 10 4 4.39 1.78
4 10 -4 3.36 1.76
-3 -10 4 2.3 1.23
3 -10 -4 2.58 1.85
3 10 -4 1.2 1.21
-3 10 4 1.54 2.43
-3 10 4 3.38 1.66
3 10 -4 2.53 2.37
-3 10 4 6.04 1.75
2 -10 -4 0.56 1.57
-2 -10 4 -0.85 1.14
-2 10 4 1.5 1.4
2 10 -4 -2.29 2.32
2 10 -4 2.67 1.64
-2 10 4 0.04 2.39
-2 10 4 3.03 1.56
1 -10 -4 33.67 3.08
-1 -10 4 33.91 2.81
-1 -10 4 30.47 3.6
-1 10 4 27.93 4.08
-1 10 4 28.52 3.3
-1 10 4 34.51 2.76
1 10 -4 31.51 3.7
1 10 -4 30.78 2.87
0 -10 4 -1.34 1.3
0 -10 4 4.07 1.76
0 -10 -4 -1.35 1.28
0 10 -4 6.34 2.21
0 10 4 3.28 2.59
0 10 4 4.14 1.75
0 10 4 1.4 1.01
0 10 -4 -0.89 1.41
1 -10 4 40.45 3.79
-1 -10 -4 39.99 4.32
1 -10 4 23.24 3.04
1 10 4 32.47 3.84
1 10 4 38.1 5.35
-1 10 -4 26.84 3.05
-1 10 -4 38.8 3.78
1 10 4 32.48 2.25
-2 -10 -4 -0.6 0.78
-2 -10 -4 -3.11 1.76
2 -10 4 0.03 1.43
2 -10 4 -1.28 1.7
2 10 4 -4.49 2.52
-2 10 -4 -1.62 1.63
2 10 4 1.34 0.8
2 10 4 -1.82 1.54
3 -10 4 0.42 1.84
-3 -10 -4 1.04 2.01
3 -10 4 2.72 1.97
-3 10 -4 -0.69 1.51
3 10 4 0.94 2.73
3 10 4 0.34 0.7
3 10 4 1.48 1.74
3 10 4 1.06 0.74
-3 10 -4 0.58 1.68
4 -10 4 0.96 1.93
-4 -10 -4 0.32 2.08
-4 10 -4 5.22 1.79
-4 10 -4 4.6 2.16
-5 -10 -4 2.26 2.31
-5 10 -4 -1.06 2.03
-5 10 -4 -1.93 1.6
5 10 4 -0.61 1.69
-6 -10 -4 23.44 3.83
-6 10 -4 32.86 4.35
6 10 4 31.35 3.89
-7 -10 -4 -1.81 2.55
7 10 4 -1.73 1.99
-7 10 -4 -1.93 2.44
-7 10 -4 2.45 2.31
-8 -10 -4 1.12 2.87
-8 10 -4 -2.95 2.7
-8 10 -4 1.2 2.88
-9 -10 -4 -0.63 3.33
-9 10 -4 1.6 3.89
-9 10 -4 3.15 3.58
-8 11 4 9.91 3.48
-8 11 4 13.18 3.52
7 11 -4 -2.67 2.42
-7 11 4 -3.45 2.59
7 11 -4 0.62 1.43
-7 11 4 1.29 3.67
-7 11 4 -0.63 2.21
-6 -11 4 22.92 2.73
-6 11 4 16.41 2.95
6 11 -4 17.31 2.79
-6 11 4 21.22 3.59
-6 11 4 13.36 3.83
6 11 -4 18.89 2.68
-5 -11 4 1 1.37
-5 11 4 0.86 2.05
5 11 -4 -1.83 1.27
-5 11 4 -1.88 2.97
5 11 -4 4.64 2.01
-5 11 4 4.64 1.95
-4 -11 4 8.11 1.55
-4 11 4 9.61 2.24
4 11 -4 8.3 1.61
-4 11 4 6.15 2.12
-4 11 4 12.32 3.62
4 11 -4 9.91 2.34
3 -11 -4 207.32 9.46
-3 -11 4 211.16 8.31
3 11 -4 207.76 10.73
-3 11 4 198.93 10.9
3 11 -4 208.47 8.6
-3 11 4 210.58 9.01
-3 11 4 217.13 9.69
2 -11 -4 23.76 3.43
-2 -11 4 24.56 2.64
2 11 -4 17.23 3.41
-2 11 4 27.32 3.62
2 11 -4 23.39 3.59
2 11 -4 23.52 2.82
-2 11 4 23.67 2.87
-1 -11 4 10.88 1.84
1 -11 -4 12.47 2.17
1 11 -4 9.8 1.94
1 11 -4 11.47 2.38
1 11 -4 6.49 3.05
-1 11 4 11.82 1.81
-1 11 4 9.25 3.35
-1 11 4 11.91 2.47
0 -11 4 132.94 6.33
0 -11 4 136.7 7.19
0 -11 -4 133.13 6.1
0 11 4 135.57 6.9
0 11 4 134.15 5.78
0 11 -4 124.87 6.29
0 11 -4 138.32 7.22
1 -11 4 46.94 3.81
1 -11 4 48.5 4.46
-1 -11 -4 46.17 3.12
-1 11 -4 48.91 4.4
1 11 4 40.18 2.78
1 11 4 34.32 5.77
1 11 4 43.52 4.67
-1 11 -4 40.54 3.68
-2 -11 -4 32.26 2.54
2 -11 4 31.55 3.88
2 -11 4 44.02 4.37
-2 -11 -4 37.18 4.73
-2 11 -4 36.95 3.74
2 11 4 33.83 5.65
2 11 4 35.98 2.37
-2 11 -4 47.84 4.47
2 11 4 43.16 4.19
-3 -11 -4 36.81 4.61
3 -11 4 35.26 4.36
3 -11 4 31.15 4.38
-3 11 -4 39.39 3.72
3 11 4 40.82 5.96
3 11 4 33.52 3.87
3 11 4 35.43 2.08
-3 11 -4 29.07 4.16
-4 -11 -4 16.32 3.22
-4 11 -4 11.86 2.9
-4 11 -4 9.11 2.31
-5 -11 -4 64.16 5.82
5 11 4 59.01 4.79
-5 11 -4 55.92 5.17
-5 11 -4 65.15 5.66
-6 -11 -4 49.35 5.91
6 11 4 53.3 4.89
-6 11 -4 53.87 5.29
-6 11 -4 48.13 5.49
-7 -11 -4 21.78 4.01
-7 11 -4 21.35 3.59
-7 11 -4 20.2 3.69
-8 -11 -4 1.52 3.35
-8 11 -4 1 3.82
-8 11 -4 0.8 3.1
-8 12 4 5.29 3.67
-8 12 4 2.31 2.95
-7 12 4 41.72 5.31
-7 12 4 40.76 5.46
7 12 -4 48.25 3.4
-6 -12 4 4.11 1.64
6 12 -4 5.42 1.58
-6 12 4 7.15 2.99
6 12 -4 4.64 2.5
-6 12 4 5.97 3.57
-6 12 4 7.79 2.68
-5 -12 4 33.16 3.04
-5 12 4 39.16 6.5
-5 12 4 29.25 4.35
5 12 -4 35.2 4.54
5 12 -4 30.3 3.04
-4 -12 4 38.79 3.2
4 12 -4 34.32 3.25
4 12 -4 33.26 4.25
-4 12 4 30.13 5.08
-4 12 4 49.18 4.19
-4 12 4 40.88 4.55
3 -12 -4 -0.55 2.17
-3 -12 4 0.43 1.3
-3 12 4 0.87 1.71
3 12 -4 0.29 1.42
3 12 -4 1.18 1.86
-3 12 4 -0.06 3.2
-3 12 4 1.02 2.02
2 -12 -4 151.44 7.4
-2 -12 4 146.37 6.54
-2 12 4 144.68 6.89
2 12 -4 137.94 6.76
-2 12 4 134.35 9.37
2 12 -4 150.41 9.2
-2 12 4 153.27 7.8
2 12 -4 143.89 7.84
1 -12 -4 4.47 1.91
-1 -12 4 4.56 1.65
1 12 -4 7.24 2.36
-1 12 4 5.94 2.09
-1 12 4 12.97 3.86
-1 12 4 7.36 1.68
1 12 -4 5.42 1.73
1 12 -4 4.94 3.28
0 -12 -4 30.78 3.13
0 -12 4 27.14 3.28
0 12 -4 27.29 3.93
0 12 -4 19.89 4.26
0 12 -4 24.91 3.21
0 12 4 26.38 3.78
0 12 4 38.47 6.2
0 12 4 25.88 2.56
-1 -12 -4 27.24 2.95
1 -12 4 29.8 3.69
1 -12 4 33.66 4.28
1 12 4 31.88 2.52
1 12 4 25.1 4.41
-1 12 -4 33.89 4.21
-1 12 -4 28.94 3.45
1 12 4 34.23 4.05
2 -12 4 19.93 3.18
2 -12 4 20.11 3.09
2 12 4 25.95 4.75
-2 12 -4 21.32 3.41
-2 12 -4 23.11 3.34
2 12 4 24.68 2.15
2 12 4 18.36 3.13
3 12 4 -1.08 1.82
-3 12 -4 -3.65 2.02
3 12 4 0.64 0.99
-3 12 -4 -0.93 1.86
-4 -12 -4 73.91 6.48
-4 12 -4 81.88 5.53
-4 12 -4 71.5 6.08
-5 -12 -4 -1.97 2.46
-5 12 -4 0.91 2.39
-5 12 -4 -1.26 1.9
5 12 4 0.02 2.23
-6 -12 -4 7.45 3.19
-6 12 -4 3.84 2.53
6 12 4 1.91 2.58
-6 12 -4 5.86 2.61
-7 12 -4 12.12 3.97
-7 12 -4 12.88 3.46
-8 12 -4 46.97 6.51
-8 12 -4 33.66 5.47
-7 13 4 1.19 2.93
-7 13 4 1.97 3.15
-6 13 4 32.26 4.77
6 13 -4 30.53 3.13
-6 13 4 35.6 5.3
-5 -13 4 -0.39 1.51
-5 13 4 -2.69 3.79
-5 13 4 -0.06 2.41
5 13 -4 -1.25 2.39
-5 13 4 0.4 2.38
5 13 -4 0.32 1.57
-4 -13 4 -0.36 1.5
-4 13 4 1.33 3.95
4 13 -4 1.16 1.53
-4 13 4 4.18 2.45
-4 13 4 3.3 2.22
4 13 -4 1.08 2.31
-3 -13 4 84.6 4.92
-3 13 4 103.4 5.73
-3 13 4 95.18 6.34
-3 13 4 64.69 9.58
3 13 -4 89.19 5.13
3 13 -4 96.64 6.32
-2 -13 4 3.65 1.78
2 -13 -4 1.5 2.1
-2 13 4 3.37 4.02
2 13 -4 1.06 2.34
2 13 -4 1.07 1.71
-2 13 4 3.96 2.43
-2 13 4 5.87 1.85
-1 -13 4 2.66 1.75
1 -13 -4 2.85 2.11
1 13 -4 4.26 1.9
1 13 -4 -3.18 3.41
-1 13 4 1 1.58
-1 13 4 3.57 2.16
-1 13 4 3.3 3.67
1 13 -4 1 2.48
0 -13 -4 49.82 4.04
0 -13 4 41.36 4.1
0 13 4 46.67 3.49
0 13 4 55.43 7.25
0 13 -4 51.29 4.86
0 13 4 49.92 4.87
0 13 -4 45.3 4.06
0 13 -4 50.28 7.1
-1 -13 -4 -2.7 1.47
1 -13 4 2.59 2.14
-1 13 -4 1.86 2.22
-1 13 -4 0.43 1.6
1 13 4 -1.08 1.92
1 13 4 1.16 4.16
-1 13 -4 -4.41 3.37
1 13 4 -1.77 1.12
-2 -13 -4 28.21 3.04
2 13 4 32.35 5.92
2 13 4 36.25 4.84
2 13 4 36.54 2.68
-2 13 -4 36.87 3.98
-2 13 -4 39.68 4.89
-3 13 -4 51.74 4.63
3 13 4 56.87 5.45
-3 13 -4 65.68 5.62
4 13 4 7.02 2.41
-4 13 -4 7.76 2.58
-4 13 -4 8.96 2.9
-5 13 -4 23.01 3.95
-5 13 -4 22.01 3.62
5 13 4 16.97 3.11
-6 13 -4 55.52 6.23
-6 13 -4 49.03 6.54
-7 13 -4 3.53 3.52
-7 13 -4 1.31 2.88
-7 14 4 13.03 4.59
-7 14 4 8.69 3.71
6 14 -4 9.61 1.94
-6 14 4 7 3.36
-6 14 4 7.6 3.73
-5 14 4 0.25 2.71
-5 14 4 4.16 2.78
5 14 -4 1.48 1.68
-4 -14 4 0.5 1.74
-4 14 4 0.23 4.39
-4 14 4 7.02 2.48
4 14 -4 1.89 1.7
-4 14 4 7.22 2.83
-3 -14 4 -2.84 1.78
3 14 -4 -1.26 1.67
-3 14 4 3.43 2
-3 14 4 1.67 4.15
-3 14 4 -0.46 2.27
3 14 -4 2.25 2.63
-2 -14 4 1.53 1.88
2 14 -4 -0.66 2.74
-2 14 4 2.95 4.4
-2 14 4 -1.52 1.6
2 14 -4 1.03 1.73
-2 14 4 -1.59 2.4
1 -14 -4 4.88 2.22
-1 -14 4 6.88 2.17
-1 14 4 -0.98 2.46
1 14 -4 6.14 2.65
-1 14 4 2.09 4.34
-1 14 4 3.14 1.77
1 14 -4 5.37 2.02
0 -14 4 9.64 2.48
0 -14 -4 15.31 2.57
0 14 -4 13.28 4.5
0 14 4 23.34 3.54
0 14 -4 20.17 3.24
0 14 4 15.11 2.23
0 14 4 16.8 4.94
0 14 -4 14.85 2.4
-1 -14 -4 28.18 3.58
1 14 4 27.99 4.29
-1 14 -4 19.58 2.95
-1 14 -4 22.91 4.67
1 14 4 28.74 5.47
-1 14 -4 32.81 4.87
1 14 4 24.41 2.69
-2 -14 -4 -3.41 1.61
-2 14 -4 -4.32 3.96
-2 14 -4 5.42 2.04
2 14 4 6.21 2.45
2 14 4 0.76 1.23
-2 14 -4 4.97 2.56
3 14 4 -0.83 1.1
-3 14 -4 -0.58 2.37
3 14 4 -1.31 1.37
3 14 4 0.28 2.42
-3 14 -4 -4.08 4.37
-4 14 -4 -1.89 2.68
-4 14 -4 -3 2.11
4 14 4 -1.5 2.41
-5 14 -4 17.04 3.39
-5 14 -4 17.95 4.39
-6 14 -4 1.91 3.12
-6 14 -4 12.23 4.06
-6 15 4 1.19 3.28
-6 15 4 -7.21 3.38
-5 15 4 12.3 3.37
5 15 -4 14.03 2.23
-5 15 4 13.67 3.64
4 15 -4 -0.04 1.75
-4 15 4 2.36 2.76
-4 15 4 0.07 2.41
-3 -15 4 1.57 2.11
3 15 -4 -3.45 2.71
-3 15 4 -0.47 5.5
3 15 -4 -0.88 1.83
-3 15 4 7.44 3.16
-2 -15 4 15.17 2.7
-2 15 4 14.62 5.54
2 15 -4 15.97 2.64
2 15 -4 15.05 3.61
-2 15 4 12.98 2.56
-2 15 4 11.55 3.2
-1 -15 4 14.48 2.79
1 -15 -4 13.29 3.04
-1 15 4 20.02 2.62
1 15 -4 14.83 2.64
1 15 -4 15.04 3.23
-1 15 4 14.77 3.42
-1 15 4 24.89 6.02
0 -15 -4 0.61 2.27
0 15 4 6.21 1.76
0 15 -4 1.6 7.53
0 15 -4 3.48 2.96
0 15 4 5.25 2.73
0 15 4 0.92 5.19
0 15 -4 4.09 1.99
-1 -15 -4 52.47 4.72
-1 15 -4 45.01 6.65
1 15 4 63.76 4.05
1 15 4 59.63 5.53
-1 15 -4 61.39 4.92
-1 15 -4 72.85 6.42
2 15 4 87.27 4.71
-2 15 -4 100.5 7.19
-2 15 -4 92.98 9.29
-2 15 -4 73.28 9.88
2 15 4 93.79 6.51
-3 15 -4 -2.42 2.2
-3 15 -4 4.62 3.18
-3 15 -4 0.11 5.43
3 15 4 1.07 1.27
-4 15 -4 13.17 3.59
-4 15 -4 14.42 3.43
-5 15 -4 20.97 4.44
-5 15 -4 9.03 3.84
-6 15 -4 -7.34 3.73
-6 15 -4 6.67 4.5
-5 16 4 10.87 3.74
-5 16 4 12.96 3.83
4 16 -4 1.23 2.04
-4 16 4 12.87 3.2
-4 16 4 4.18 3.36
3 16 -4 5.11 2.27
-3 16 4 6.61 2.71
-3 16 4 7.58 3.22
-2 -16 4 18.32 3.05
2 16 -4 32.65 4.03
-2 16 4 21.66 3.16
2 16 -4 10.57 4.42
-1 16 4 7.95 3.4
-1 16 4 11.25 2.52
1 16 -4 9.53 2.55
1 16 -4 8.04 3.09
-1 16 4 14.75 6.39
0 -16 -4 -2.65 2.43
0 16 -4 0.73 3.03
0 16 4 0.25 1.79
0 16 -4 3.34 2.19
0 16 4 -0.8 2.82
-1 -16 -4 32.34 4.72
-1 16 -4 26 4.36
-1 16 -4 20.41 6.36
1 16 4 30.64 5.21
1 16 4 36.15 3.46
-1 16 -4 35.75 5.58
2 16 4 8.82 1.79
2 16 4 9.76 3.01
-2 16 -4 12.26 9.76
-2 16 -4 12.15 3.01
-2 16 -4 15.04 3.46
3 16 4 2.55 4.88
3 16 4 1.6 1.47
-3 16 -4 -0.21 2.81
-3 16 -4 -0.69 3.06
-4 16 -4 38.5 8.02
-4 16 -4 42.61 6.38
-5 16 -4 0.2 4.11
-5 16 -4 9.64 3.77
-4 17 4 3.79 3.58
-4 17 4 4.89 3.75
4 17 -4 5.96 2.28
-3 17 4 0.63 2.56
3 17 -4 -4.62 2.14
-3 17 4 -6.34 4.3
-2 17 4 25.89 4.48
-2 17 4 15.01 2.81
2 17 -4 14.4 2.96
1 17 -4 22.97 4.05
-1 17 4 25.43 3.91
-1 17 4 22.92 4.5
1 17 -4 24.51 3.4
0 17 -4 2.64 2.84
0 17 4 -5.88 3.24
0 17 -4 3.58 3.41
0 17 4 0.42 1.88
-1 17 -4 12.32 3.14
-1 17 -4 17.53 3.63
1 17 4 15.27 2.36
2 17 4 17.02 2.39
2 17 4 15.59 4.48
-2 17 -4 23.32 3.94
-2 17 -4 19.93 4.2
-3 17 -4 -3.94 3.49
-3 17 -4 -0.75 3.22
-4 17 -4 10.14 3.24
-4 17 -4 4.2 4.25
2 18 -4 7.54 2.73
-2 18 4 4.25 2.76
-2 18 4 5.21 4.15
-1 18 4 0.46 3.93
-1 18 4 -3.52 3.45
1 18 -4 -1.08 3.21
0 18 4 4.38 3.75
0 18 -4 0.33 2.8
0 18 4 1.06 2.25
0 18 -4 9.65 3.97
1 18 4 4.5 6.23
1 18 4 4 2.13
-1 18 -4 7.05 3.57
-1 18 -4 2.14 3.11
-2 18 -4 -0.08 3.1
-2 18 -4 -7.42 3.61
-11 0 5 2.6 3.03
-9 0 5 5.47 2.32
-8 0 5 0.29 1.69
-7 0 5 -0.81 1.49
-7 0 5 -0.66 2.09
-6 0 5 3.25 1.81
-6 0 5 0.34 1.3
-5 0 5 -1.27 1.01
-5 0 5 -0.62 1.35
-4 0 5 6.92 1.52
-4 0 5 6.42 0.84
4 0 -5 5.93 1.46
3 0 -5 0.01 0.31
-3 0 5 0.18 0.47
-3 0 5 -1.67 0.82
3 0 -5 -0.02 0.8
2 0 -5 1.49 0.6
-2 0 5 1.61 0.9
-2 0 5 2.23 0.61
2 0 -5 2.51 0.95
1 0 -5 4.93 0.93
-1 0 5 3.62 0.85
-1 0 5 4.6 0.9
0 0 5 0.85 0.77
-1 0 -5 1.18 0.61
2 0 5 0.24 0.44
-2 0 -5 0.46 0.52
2 0 5 -0.14 0.7
-2 0 -5 -0.5 0.79
3 0 5 1.01 0.66
-3 0 -5 1.72 0.85
3 0 5 1.67 0.86
-3 0 -5 1.17 0.66
-4 0 -5 3.97 0.99
4 0 5 4.5 1.1
5 0 5 0.8 1.27
-6 0 -5 -1.95 1.04
6 0 5 -0.3 1.04
6 0 5 1.89 1.28
-6 0 -5 0.49 0.96
-7 0 -5 -0.23 1.19
7 0 5 0.93 1.62
-7 0 -5 -1.96 1.21
-8 0 -5 -0.22 1.31
-8 0 -5 2.46 2.3
-9 0 -5 1.22 2.88
-9 0 -5 2.58 1.76
-9 0 -5 0.1 2.01
-10 0 -5 4.38 2.49
-10 0 -5 2.75 2.22
-11 -1 5 2.01 3.09
-11 1 5 2.02 3.25
-10 -1 5 34.06 4.57
-10 1 5 44.37 4.83
-9 -1 5 28.68 3.97
-9 1 5 31.63 3.98
-8 -1 5 6.73 1.85
-8 -1 5 3.64 2.53
-8 1 5 2.67 2.65
-8 1 5 5.01 1.99
-7 -1 5 47.15 3.66
-7 -1 5 48.45 4.54
-7 1 5 45.19 4.56
-7 1 5 48 3.78
-6 -1 5 180.96 7.63
-6 -1 5 183.14 7.9
-6 1 5 178.21 8.08
-6 1 5 172.4 6.3
-6 1 5 165.84 6.13
-6 1 5 177.51 7.69
-5 -1 5 149.7 6.48
5 1 -5 140.18 6.38
-5 1 5 132.59 6.25
-5 1 5 148.21 6.69
-5 1 5 143.77 5.29
4 -1 -5 757.98 26.78
-4 -1 5 757.08 25.59
-4 -1 5 797.05 26.69
4 1 -5 756.37 26.64
-4 1 5 806.45 26.88
-4 1 5 750.29 25.89
3 -1 -5 104 4.8
-3 -1 5 114 4.08
-3 -1 5 107.85 4.77
-3 1 5 104.36 4.3
3 1 -5 106.51 4.75
3 1 -5 114.6 3.87
-2 -1 5 126.96 5.08
-2 -1 5 125.69 4.72
2 -1 -5 119.57 5.59
2 -1 -5 126.71 4.87
2 1 -5 128.52 5.14
-2 1 5 126.36 5.14
-2 1 5 123.05 4.88
2 1 -5 125.37 4.67
-1 -1 5 1472.79 48.69
1 -1 -5 1474.81 48.72
-1 -1 5 1456.2 48.64
-1 1 5 1497.6 48.73
1 1 -5 1441.69 48.7
-1 1 5 1429.25 48.74
0 -1 5 2436.4 77.39
0 -1 -5 2110.62 77.37
0 1 5 2443.03 77.47
0 1 -5 2347.62 77.23
1 -1 5 2017.99 67.12
1 -1 5 2050.98 66.85
-1 -1 -5 1974.19 67.19
1 1 5 2054.01 67.18
-1 1 -5 2020.14 66.89
-1 1 -5 1995.7 67.15
-2 -1 -5 2260.97 74.65
-2 -1 -5 2200.93 74.01
2 -1 5 2284.63 74.55
-2 1 -5 2227.35 74.59
-2 1 -5 2201.5 74.23
2 1 5 2274.42 74.56
3 -1 5 139.3 5.39
3 -1 5 132.99 5.59
-3 -1 -5 142.31 5.82
-3 -1 -5 135.36 5.14
-3 1 -5 135.96 5.39
3 1 5 142 5.68
-3 1 -5 138.12 5.76
3 1 5 130.41 5.08
4 -1 5 13.81 2.07
-4 -1 -5 16.84 2.1
4 -1 5 13.63 1.87
-4 -1 -5 15.19 1.65
4 1 5 15.12 1.68
-4 1 -5 13.71 2.15
-4 1 -5 15.92 1.84
4 1 5 18.64 2.03
5 -1 5 139.49 6.06
-5 -1 -5 140.24 6.23
5 -1 5 133.16 5.87
-5 -1 -5 144.89 5.65
-5 1 -5 137.13 6.23
-5 1 -5 140 5.91
5 1 5 143.01 5.9
6 -1 5 13.86 2.07
6 -1 5 13.99 1.99
-6 -1 -5 12.3 1.88
-6 -1 -5 14.66 1.95
6 1 5 14.97 2.04
6 1 5 10.85 1.66
-6 1 -5 16.61 2.42
-6 1 -5 14.52 2.09
-7 -1 -5 19.22 2.92
7 -1 5 19.65 2.57
-7 -1 -5 24.76 3.33
-7 -1 -5 20.27 2.45
-7 1 -5 21.43 2.91
-7 1 -5 22.17 2.73
-8 -1 -5 26.79 3.54
-8 -1 -5 28.5 3.05
-8 -1 -5 24.18 3.13
8 -1 5 30.78 4.09
-8 1 -5 26.84 3.1
-8 1 -5 25.42 3.34
-9 -1 -5 34.42 5.14
-9 -1 -5 38.46 4.22
-9 -1 -5 34.8 3.45
-9 1 -5 36.8 4.21
-9 1 -5 33.26 3.96
-10 -1 -5 3.87 2.01
-10 -1 -5 5.23 2.52
-10 1 -5 2.96 2.43
-10 -2 5 88.25 5.86
-10 2 5 94.15 6.71
-9 -2 5 38.55 3.91
-9 -2 5 27.45 4.23
-9 2 5 39.87 4.48
-8 -2 5 104.78 5.81
-8 -2 5 103.29 6.44
-8 2 5 105.53 4.16
-8 2 5 111.35 4.38
-8 2 5 109.52 6.18
-7 -2 5 65.64 4.76
-7 -2 5 63.54 4.18
-7 2 5 59.25 3.07
-7 2 5 60.61 5.14
-7 2 5 62.99 2.79
-7 2 5 67.97 4.48
-6 -2 5 54.48 3.93
-6 -2 5 50.6 3.47
-6 2 5 50.95 2.4
6 2 -5 47.92 3.59
-6 2 5 50.65 4.35
-6 2 5 49.35 3.72
-6 2 5 49.33 2.71
-5 -2 5 181.92 7.65
-5 2 5 175.59 6.56
-5 2 5 181.12 8.01
5 2 -5 175.71 7.55
-5 2 5 200.64 6.98
-5 2 5 180.33 7.69
-4 -2 5 14.52 2.28
-4 2 5 22.85 2.02
4 2 -5 17.1 2.21
-4 2 5 20.11 2.67
-4 2 5 18.2 2.27
3 -2 -5 1225.72 42.06
-3 -2 5 1275.26 41.87
-3 -2 5 1217.12 41.31
3 2 -5 1275.7 41.21
3 2 -5 1235.32 41.86
-3 2 5 1264.44 42.1
-3 2 5 1206.73 41.65
-2 -2 5 1176.22 37.85
2 -2 -5 1129.42 38.09
2 -2 -5 1064.06 37.73
-2 -2 5 1118.49 37.56
-2 2 5 1160.32 37.99
2 2 -5 1140.1 37.86
-2 2 5 1083.06 37.83
2 2 -5 1131.36 37.55
-1 -2 5 334.95 11.61
-1 -2 5 333.47 11.61
1 -2 -5 313.99 11.6
-1 2 5 348.04 11.9
-1 2 5 321.29 11.61
1 2 -5 323.83 11.63
0 -2 -5 2596.72 86.4
0 -2 5 2625.73 86.19
0 2 -5 2586.55 86.06
0 2 5 2580.06 85.87
0 2 5 2629.81 86.38
0 2 -5 2587.54 86.2
1 -2 5 1519.72 49.81
1 -2 5 1494.46 50.06
-1 -2 -5 1473.44 50.25
-1 -2 -5 1461.46 49.48
-1 2 -5 1501.38 50.12
1 2 5 1459.3 49.46
-1 2 -5 1511.56 49.87
1 2 5 1550.4 50.24
2 -2 5 3.21 1.03
-2 -2 -5 3.8 1.15
2 -2 5 3.75 0.79
-2 -2 -5 5.06 0.77
-2 2 -5 4.17 1.01
2 2 5 2.26 0.98
-2 2 -5 1.9 0.93
2 2 5 4.26 0.65
-3 -2 -5 647.52 22.73
3 -2 5 662.92 22.49
-3 -2 -5 637.52 21.79
-3 2 -5 646.67 22.32
3 2 5 639.07 21.77
3 2 5 676.9 22.58
-3 2 -5 641.07 22.62
4 -2 5 55.63 3.31
-4 -2 -5 55.63 3.54
4 -2 5 64.21 3.37
-4 -2 -5 60.38 2.72
4 2 5 60.24 2.78
-4 2 -5 60.56 3.53
4 2 5 59.37 3.39
-4 2 -5 56.36 3.19
5 -2 5 60.16 3.54
-5 -2 -5 56.37 3.39
5 -2 5 46.53 3.26
-5 -2 -5 64.25 3.73
5 2 5 52.98 2.91
5 2 5 58.12 3.29
-5 2 -5 47.95 3.5
-5 2 -5 53.5 3.25
-6 -2 -5 179.75 7.99
-6 -2 -5 189.57 7.21
-6 -2 -5 185.37 7.56
6 -2 5 182.41 7.44
6 -2 5 192.78 8
-6 2 -5 194.54 7.8
-6 2 -5 183.51 7.91
6 2 5 180.43 7.41
7 -2 5 191.79 8.29
-7 -2 -5 180.5 8.08
-7 -2 -5 171.29 7.74
-7 -2 -5 178.7 7.22
-7 2 -5 179.13 7.81
-7 2 -5 184.93 8.02
-8 -2 -5 54.64 4.42
-8 -2 -5 52.1 4.54
8 -2 5 53.05 4.78
-8 -2 -5 54.63 3.63
-8 2 -5 52.49 4.11
-8 2 -5 54.53 4.21
-9 -2 -5 79.71 6.03
-9 -2 -5 77.87 4.66
-9 -2 -5 80.11 5.5
-9 2 -5 79.8 5.38
-9 2 -5 73.35 5.3
-10 -2 -5 38.65 4.92
-10 -2 -5 31.16 3.76
-10 2 -5 29.23 5.01
-10 2 -5 35.72 5.22
-10 -3 5 36.93 4.55
-10 3 5 38.71 5.49
-9 -3 5 64.89 4.74
-9 -3 5 61.83 5.96
-9 3 5 66.39 6.03
-9 3 5 62.54 3.23
-9 3 5 66.5 3.51
-8 -3 5 3.25 2.36
-8 -3 5 3.89 1.73
-8 3 5 5.44 1.18
-8 3 5 2.58 1.3
-8 3 5 5.13 2.18
-7 -3 5 26.49 3.73
-7 -3 5 35.01 3.28
-7 3 5 34.42 2.24
-7 3 5 32.45 3.3
-7 3 5 34.4 2.68
-7 3 5 27.05 4.34
-6 -3 5 162.93 7.16
-6 3 5 155.7 7.64
6 3 -5 156.44 7.04
-6 3 5 150.19 6.05
-6 3 5 163.67 6.45
-6 3 5 150.66 7.18
-5 -3 5 33.26 2.9
-5 3 5 21.45 2.51
5 3 -5 27.01 2.59
-5 3 5 22.17 1.73
-5 3 5 30.7 3.28
-4 -3 5 1173.36 39.94
-4 -3 5 1235.96 40.61
-4 3 5 1215.44 41.04
4 3 -5 1181.21 39.74
-4 3 5 1182.35 40.46
4 3 -5 1231.19 39.75
4 3 -5 1189.1 40.6
-4 3 5 1177.25 40.79
-3 -3 5 17.28 1.48
-3 -3 5 21.26 1.92
3 3 -5 18.4 1.48
-3 3 5 19.13 2.08
3 3 -5 20.15 1.9
-3 3 5 18.39 2.05
-3 3 5 17.65 2.16
2 -3 -5 897.92 29.59
-2 -3 5 891.22 29.39
-2 -3 5 853.56 29.25
2 -3 -5 837.15 29.54
2 3 -5 860.25 29.5
-2 3 5 857.9 29.65
-2 3 5 841.83 29.42
-2 3 5 888.2 29.62
2 3 -5 877.23 29.26
-1 -3 5 2825.82 93.46
1 -3 -5 2854.3 93.44
-1 -3 5 2850.15 93.39
-1 3 5 2783.02 93.78
-1 3 5 2860.89 93.43
1 3 -5 2758.46 93.4
0 -3 -5 24.75 2.41
0 -3 5 24.69 1.81
0 -3 -5 20.97 1.71
0 -3 5 24.89 2.05
0 3 5 23.43 2.43
0 3 5 27.45 1.74
0 3 -5 21.19 1.96
0 3 -5 24.44 1.9
1 -3 5 647.77 21.47
1 -3 5 637.85 21.73
-1 -3 -5 632.93 22.05
-1 -3 -5 643.53 21
1 3 5 632.8 21.96
-1 3 -5 567.69 21.85
-1 3 -5 629.5 21.76
1 3 5 630.46 20.99
-2 -3 -5 560.15 19.45
-2 -3 -5 538.01 18.01
2 -3 5 538.1 19.04
2 3 5 529.39 17.97
-2 3 -5 541.92 18.74
-3 -3 -5 6.51 0.79
3 -3 5 6.99 1.18
3 -3 5 4.9 1.17
-3 -3 -5 6.39 1.47
3 3 5 5.33 0.74
-3 3 -5 4.74 1.07
3 3 5 4.77 1.14
-3 3 -5 6.92 1.24
-4 -3 -5 27.64 2.77
4 -3 5 27.55 2.47
-4 -3 -5 25.06 1.58
4 -3 5 26.61 2.54
-4 3 -5 28.47 2.35
4 3 5 27.06 1.61
4 3 5 24.96 2.48
-4 3 -5 22.02 2.52
5 -3 5 75.84 4.13
-5 -3 -5 84.9 3.7
5 -3 5 77.12 4.29
-5 -3 -5 81.57 3.44
-5 -3 -5 77.86 4.5
-5 3 -5 79.05 4.44
5 3 5 80.53 4.14
-5 3 -5 78.15 4.16
6 -3 5 3.37 1.79
-6 -3 -5 4.33 1.01
6 -3 5 4.2 1.31
-6 -3 -5 4.59 1.37
-6 -3 -5 5.04 1.62
-6 3 -5 2.68 1.35
-6 3 -5 5.34 1.56
6 3 5 4.63 1.34
-7 -3 -5 1.46 1.07
7 -3 5 -0.91 1.81
-7 -3 -5 1.22 1.63
-7 -3 -5 1.19 1.65
-7 3 -5 0.94 1.56
-7 3 -5 1.22 1.48
-8 -3 -5 31.04 3.94
-8 -3 -5 28.95 2.69
-8 -3 -5 34.9 3.84
-8 3 -5 34.07 3.73
-8 3 -5 29.3 3.67
-9 -3 -5 27.5 4.13
-9 -3 -5 21.06 2.89
-9 -3 -5 18.93 3.09
-9 3 -5 28.05 4.01
-9 3 -5 24.56 3.94
-10 -3 -5 0.24 2.76
-10 -3 -5 1.87 1.9
-10 3 -5 3.11 2.63
-10 3 -5 3.46 2.98
-10 -4 5 2.5 2.25
-10 4 5 -0.94 1.44
-10 4 5 1.58 2.99
-10 4 5 2.1 1.56
-9 -4 5 27.02 3.66
-9 -4 5 23.65 3.58
-9 4 5 25.97 2.58
-9 4 5 24.38 3.04
-9 4 5 27.1 3.61
-8 -4 5 15.81 2.85
-8 -4 5 20.7 3.06
-8 4 5 17.94 2.19
-8 4 5 26.28 2.97
-8 4 5 16.76 2.88
-7 -4 5 11.24 2.26
-7 -4 5 11.83 1.94
-7 4 5 14.69 1.96
-7 4 5 12.37 2.43
-7 4 5 13.45 3.85
-7 4 5 11.45 1.8
-6 -4 5 210.43 8.56
-6 4 5 202.55 7.85
-6 4 5 198.23 8.3
6 4 -5 197.86 8.45
-6 4 5 209.75 9.4
-6 4 5 201.85 8.87
-5 -4 5 46.55 3.33
5 4 -5 47.28 3.2
5 4 -5 48.88 1.95
-5 4 5 47.38 2.67
5 4 -5 45.36 1.94
-5 4 5 37.96 3.3
-5 4 5 46.7 3.52
-5 4 5 48.31 3.85
-4 -4 5 3.68 0.91
-4 -4 5 2.74 1.18
-4 4 5 3.43 1.31
4 4 -5 2.24 0.92
4 4 -5 2.89 1.15
-4 4 5 4.58 1.33
-4 4 5 2.17 1.54
4 4 -5 4.29 0.84
-3 -4 5 22.21 1.87
-3 -4 5 24.63 2.08
3 4 -5 22.66 2.07
-3 4 5 23.09 2.47
-3 4 5 20.53 2.05
3 4 -5 21.39 1.85
3 4 -5 25.79 2.13
-3 4 5 26.49 2.49
-2 -4 5 812.24 26.94
-2 -4 5 796.17 26.97
2 4 -5 784.77 27.41
-2 4 5 771.84 27.71
2 4 -5 806.32 26.97
-2 4 5 792.74 27.06
-2 4 5 775.82 27.44
-1 -4 5 166.85 6.68
-1 -4 5 174.73 6.54
-1 4 5 183.84 6.69
-1 4 5 167.88 6.88
-1 4 5 160.49 7.12
0 -4 5 906.24 30.76
0 -4 5 919.83 30.49
0 -4 -5 886.7 31.13
0 4 5 891.51 30.28
0 4 -5 902.41 30.77
0 4 5 892.98 30.2
0 4 5 893.16 31.14
0 4 -5 922.73 30.6
1 -4 5 808.35 27.38
-1 -4 -5 849.89 27.86
1 -4 5 781.6 27.12
1 4 5 865.06 27.82
1 4 5 738.11 26.51
-1 4 -5 770.08 27.09
-1 4 -5 761.24 27.35
-2 -4 -5 327.72 12.54
2 -4 5 318.29 12.23
-2 4 -5 337.5 12.27
-2 4 -5 327.15 11.94
2 4 5 340.37 12.48
3 -4 5 1.77 1.11
-3 -4 -5 0.64 1.2
3 -4 5 3.28 1.14
-3 4 -5 0.99 1.09
-3 4 -5 0.54 0.9
3 4 5 2.12 1.29
-4 -4 -5 319.4 10.75
4 -4 5 322.55 11.96
-4 -4 -5 325.68 12.45
4 -4 5 331.2 12.03
-4 -4 -5 300.48 10.78
-4 4 -5 309.4 11.88
-4 4 -5 316.58 12.15
4 4 5 321.5 12.06
-5 -4 -5 3.66 1.5
5 -4 5 4.25 1.39
-5 -4 -5 5.53 0.91
-5 -4 -5 4.65 0.76
5 -4 5 3.08 1.49
5 4 5 4.88 1.42
-5 4 -5 7 1.6
-5 4 -5 5.4 1.51
-6 -4 -5 35.98 2.61
6 -4 5 34.69 3.62
-6 -4 -5 35.1 3.56
-6 -4 -5 36.1 2.26
6 -4 5 37.15 3.2
-6 4 -5 38.26 3.49
6 4 5 36.7 3.18
-6 4 -5 39.52 3.36
7 -4 5 45.1 4.39
-7 -4 -5 34.55 2.5
-7 -4 -5 35.73 3.51
-7 -4 -5 35.24 4.05
-7 4 -5 45 3.88
-7 4 -5 42.81 3.84
-8 -4 -5 27.66 3.95
-8 -4 -5 22.37 2.36
-8 -4 -5 17.11 2.44
-8 4 -5 19.88 3.27
-8 4 -5 24.15 3.63
-9 -4 -5 1.71 1.42
-9 -4 -5 2.74 2.32
-9 4 -5 -1.48 2.19
-9 4 -5 3.34 2.11
-10 -4 -5 2.09 3.1
-10 -4 -5 1.28 2.87
-10 4 -5 5.16 3.05
-10 4 -5 8.34 2.96
-10 -5 5 1.27 2.11
-10 5 5 1.68 1.77
-10 5 5 -0.3 2.99
-10 5 5 -0.6 1.96
-9 -5 5 94.24 5.44
-9 -5 5 87.03 6.57
-9 5 5 88.49 5.29
-9 5 5 84.37 6.48
-9 5 5 90.09 4.78
-8 -5 5 14.8 2.81
-8 -5 5 14.99 2.3
-8 5 5 12.72 2.84
-8 5 5 14.37 1.92
-8 5 5 16.22 2.3
-7 -5 5 52.28 4.15
7 5 -5 47.43 3.62
-7 5 5 43.43 3.15
-7 5 5 36.14 4.1
-7 5 5 37.83 3.7
-6 -5 5 359.9 12.93
-6 5 5 349.37 12.54
6 5 -5 334.62 12.84
-6 5 5 332.03 13.75
-6 5 5 321.33 13.07
-6 5 5 334.58 13.37
-5 -5 5 46.66 3.3
-5 5 5 41.64 4.13
5 5 -5 43.55 3.21
5 5 -5 55.04 2.83
-5 5 5 54.06 3.81
-5 5 5 46.35 2.94
5 5 -5 53.17 2.6
-5 5 5 49.07 3.48
-4 -5 5 23.18 2.28
-4 -5 5 17.17 1.91
-4 5 5 20.13 2.78
4 5 -5 20.4 2.24
-4 5 5 21.96 2.79
4 5 -5 19.97 1.94
4 5 -5 25.43 2.23
-4 5 5 18.32 2.46
-3 -5 5 361.69 12.95
-3 -5 5 353.2 12.95
-3 5 5 348.79 13.2
3 5 -5 361.75 12.93
3 5 -5 372.83 13.25
-3 5 5 354.35 13.49
3 5 -5 356.07 13
-3 5 5 372.03 13.67
-2 -5 5 3.12 1.01
-2 -5 5 5.76 1.15
-2 5 5 2.01 1.09
2 5 -5 4.09 1.11
-2 5 5 2.57 1.04
2 5 -5 3.75 1.1
-2 5 5 3.5 1.55
-1 -5 5 202.34 7.98
1 -5 -5 198.33 8.37
-1 -5 5 208.77 7.73
1 5 -5 206.92 7.81
-1 5 5 195.74 8.49
-1 5 5 215.31 7.88
-1 5 5 201.75 7.65
0 -5 -5 1712.19 56.93
0 -5 5 1674.54 56.47
0 5 -5 1669.46 56.52
0 5 5 1747.87 57.03
0 5 -5 1701.29 56.25
0 5 5 1666.52 55.93
0 5 5 1597.6 55.79
1 -5 5 66.92 3.37
1 -5 5 70.06 3.73
-1 -5 -5 56.06 4.05
-1 5 -5 63.84 3.39
-1 5 -5 67.94 3.78
1 5 5 70.94 2.81
1 5 5 63.72 2.67
1 5 5 63.6 4.09
2 -5 5 270.91 9.95
-2 -5 -5 249.61 10.58
2 -5 5 268.17 10.24
-2 5 -5 269.54 10.33
-2 5 -5 259.42 9.92
2 5 5 269.65 10.62
-3 -5 -5 184.82 8.42
3 -5 5 205.89 7.9
3 -5 5 199.08 8.03
3 5 5 199.71 8.36
-3 5 -5 187.54 7.77
-3 5 -5 188.43 8.06
4 -5 5 181.22 7.45
-4 -5 -5 169.72 7.82
4 -5 5 166.63 7.28
-4 5 -5 172.12 7.27
4 5 5 175.1 7.55
-4 5 -5 168.15 7.5
-5 -5 -5 93.43 5.4
5 -5 5 96.13 4.89
5 -5 5 91.69 5.14
5 5 5 90.88 4.94
-5 5 -5 92.77 5.14
-5 5 -5 92.92 4.93
-6 -5 -5 155.24 6.01
6 -5 5 165.66 7.78
-6 -5 -5 154.58 5.86
-6 -5 -5 167.93 7.9
-6 5 -5 166.52 7.48
-6 5 -5 164.16 7.66
-7 -5 -5 300.78 11.1
-7 -5 -5 308.05 12.93
-7 -5 -5 290.57 10.85
-7 5 -5 312.56 12.47
-7 5 -5 325.89 12.68
-8 -5 -5 41.2 4.73
-8 -5 -5 38.97 2.6
-8 -5 -5 34.29 5.61
-8 5 -5 40.92 4.6
-8 5 -5 45.82 4.33
-9 -5 -5 20.48 3.34
-9 -5 -5 14.51 2.3
-9 5 -5 16.68 3.13
-9 5 -5 12.52 2.98
-10 -5 -5 24.85 3.66
-10 5 -5 36.6 5.59
-10 5 -5 21.74 3.43
-10 -6 5 4.3 2.27
-10 6 5 0.09 3.62
-10 6 5 6.59 2.39
-10 6 5 3.87 2.42
-9 -6 5 0.41 2.84
-9 -6 5 4.34 2.02
-9 6 5 5.13 2.3
-9 6 5 2.49 1.73
-9 6 5 4.03 2.69
-8 -6 5 3.86 2.3
-8 -6 5 7.68 1.99
-8 6 5 6.11 1.96
-8 6 5 12.42 2.81
-7 -6 5 35.7 3.64
-7 6 5 28.49 3.24
7 6 -5 40.51 3.49
-7 6 5 32.89 3.94
-7 6 5 34.16 4.14
-6 -6 5 34.62 3.33
-6 6 5 39.11 3.05
-6 6 5 34.05 3.39
-6 6 5 42.23 4.77
-6 6 5 32.17 3.96
6 6 -5 33.83 2.26
6 6 -5 40.73 3.23
6 6 -5 31.28 2.37
-5 -6 5 711.63 24.05
5 6 -5 705.75 23.67
-5 6 5 689.55 24.81
-5 6 5 675.78 24.07
5 6 -5 684.22 23.92
-5 6 5 671.39 24.56
-5 6 5 694.3 25.13
5 6 -5 675.53 24.06
-4 -6 5 1.86 1.03
-4 -6 5 1.57 1.21
-4 6 5 0.66 1.53
4 6 -5 2.55 1.36
-4 6 5 1.62 0.92
-4 6 5 0.77 1.28
4 6 -5 1.19 1.13
4 6 -5 -0.28 0.91
-4 6 5 1.7 1.48
-3 -6 5 15.07 2.01
-3 6 5 13.86 2.15
-3 6 5 10.65 1.7
3 6 -5 11.56 1.9
-3 6 5 5.66 1.89
3 6 -5 8.03 1.33
3 6 -5 10.97 1.6
-2 -6 5 1851.42 61.74
-2 -6 5 1631.19 62.7
-2 6 5 1947.39 61.93
-2 6 5 1815.46 61.6
2 6 -5 1889.76 61.55
-2 6 5 1899.77 62.5
-1 -6 5 33.99 2.67
1 -6 -5 26.95 3.14
-1 -6 5 33.49 2.31
1 6 -5 32.23 2.72
1 6 -5 33.52 2.37
-1 6 5 28.09 3.37
-1 6 5 32.2 2.22
0 -6 5 29.55 2.62
0 -6 -5 23.33 3.11
0 -6 5 28.25 2.22
0 6 -5 26.01 2.2
0 6 -5 26.32 2.69
0 6 5 30.48 2.1
0 6 5 25.64 1.86
-1 -6 -5 711.92 25.05
1 -6 5 686.07 24.43
1 -6 5 721.93 24.11
1 6 5 671.7 23.35
-1 6 -5 678.22 24.12
1 6 5 671.11 23.47
1 6 5 732.17 25.59
-1 6 -5 705.11 24.61
2 -6 5 66.26 3.92
-2 -6 -5 61.83 4.47
2 -6 5 70.05 3.69
-2 6 -5 69.5 4.05
2 6 5 60.51 2.45
-2 6 -5 63.16 3.58
2 6 5 68.24 4.62
3 -6 5 294.11 11.01
-3 -6 -5 288.72 11.77
3 -6 5 288.65 11.18
-3 6 -5 276.13 10.92
-3 6 -5 282.6 11.3
3 6 5 292.81 11.63
4 -6 5 335.16 13.03
4 -6 5 349.84 13.11
-4 -6 -5 340.03 13.65
-4 6 -5 338.74 13.25
4 6 5 355.92 13.42
-4 6 -5 333.36 12.91
5 -6 5 7.33 1.95
-5 -6 -5 6.46 1.93
5 -6 5 4.8 1.55
5 6 5 3.39 1.6
-5 6 -5 5.04 1.7
-5 6 -5 3.23 1.49
-6 -6 -5 57 4.78
6 -6 5 48.49 4.47
-6 6 -5 65.86 4.52
-6 6 -5 63.63 4.69
-7 -6 -5 442.5 16.66
-7 -6 -5 389.77 14.04
-7 -6 -5 399.27 13.98
-7 6 -5 428.67 16.33
-7 6 -5 413.46 16.06
-8 -6 -5 15.13 1.77
-8 -6 -5 10.33 1.54
-8 -6 -5 16.31 2.78
-8 6 -5 22.85 3.61
8 6 5 11.85 1.77
-8 6 -5 12.55 2.56
-9 -6 -5 6.37 2.73
-9 6 -5 9.83 2.76
-9 6 -5 11.01 3.08
-10 -6 -5 64.7 5.96
-10 6 -5 66.85 7.01
-10 6 -5 53.48 6.13
-10 -7 5 0.7 2.14
-10 7 5 1.94 3.27
-10 7 5 0.19 2.58
-9 -7 5 90.39 5.46
-9 7 5 97.25 6.64
-9 7 5 97.62 6.41
-9 7 5 94.76 5.68
-8 -7 5 1.09 2.31
-8 -7 5 2.37 1.72
-8 7 5 2.94 2.42
-8 7 5 1.89 2.09
-8 7 5 2.35 1.5
-7 -7 5 0.21 1.84
7 7 -5 1.8 1.51
7 7 -5 -1.23 0.81
-7 7 5 -0.79 2.02
-7 7 5 1.66 1.53
-7 7 5 -1.48 1.97
-6 -7 5 160.03 6.85
-6 7 5 149.9 7.9
-6 7 5 148.09 6.92
6 7 -5 158.37 6.3
6 7 -5 158.53 6.8
-6 7 5 141.59 7.3
-5 -7 5 7.45 1.61
5 7 -5 9.29 1.62
5 7 -5 10.44 1.86
5 7 -5 5.28 1.39
-5 7 5 5.82 2.22
-5 7 5 7.01 2.19
-5 7 5 4.68 1.84
-5 7 5 7.88 1.68
-4 -7 5 14.31 2.26
-4 -7 5 13.05 2.23
4 7 -5 15.18 2.32
-4 7 5 15.87 2.15
4 7 -5 12.23 2.11
-4 7 5 15.79 2.05
-4 7 5 13.37 2.42
-4 7 5 12.03 2.38
4 7 -5 14.93 1.83
3 -7 -5 597.86 21.84
-3 -7 5 601.66 21.67
-3 -7 5 634.05 21.36
-3 7 5 602.15 21.74
-3 7 5 646.51 22.71
3 7 -5 604.59 21.44
-3 7 5 615.6 22.15
-3 7 5 580.7 21.64
3 7 -5 614.4 22.16
3 7 -5 641.22 21.8
-2 -7 5 137.19 6.33
-2 -7 5 145.68 5.92
2 -7 -5 142.84 6.24
-2 7 5 135.15 6.28
-2 7 5 150.6 7.27
-2 7 5 142.5 6.07
2 7 -5 134.36 5.99
1 -7 -5 25.21 3.29
1 -7 -5 37.06 2.63
-1 -7 5 37.33 3.07
-1 -7 5 33.32 2.48
1 7 -5 29.53 2.49
1 7 -5 36.57 3.12
-1 7 5 30.77 2.34
0 -7 -5 813.67 29.47
0 -7 5 826.78 28.95
0 -7 5 857.53 28.49
0 7 5 814.39 28.07
0 7 -5 825.92 28.59
0 7 -5 818.19 29.04
0 7 5 839.05 29.72
0 7 5 844.98 28.33
-1 -7 -5 5.96 2.07
1 -7 5 4.19 1.83
1 -7 5 5.15 1.38
-1 7 -5 4.24 1.27
1 7 5 3.24 0.82
-1 7 -5 4.32 1.86
1 7 5 4.77 2.1
1 7 5 3.2 0.95
2 -7 5 21.84 2.43
2 -7 5 26.71 2.96
-2 -7 -5 22.35 3.24
-2 7 -5 22.3 2.56
-2 7 -5 27.42 3.04
2 7 5 21.65 1.24
2 7 5 21.72 1.39
2 7 5 24.27 3.46
3 -7 5 694.44 24.38
3 -7 5 700.07 24.61
-3 -7 -5 702.07 25.24
3 7 5 698.77 25.14
-3 7 -5 687.88 24.8
-3 7 -5 662.37 24.3
4 -7 5 77 4.67
-4 -7 -5 78.92 5.21
4 -7 5 77.63 4.51
-4 7 -5 76.02 4.34
-4 7 -5 77.21 4.78
4 7 5 74.37 5
5 -7 5 20.32 2.76
-5 -7 -5 22.12 3.54
5 -7 5 18.09 3.13
-5 7 -5 20.87 2.84
-5 7 -5 22.71 3.18
5 7 5 20.39 3.48
-6 -7 -5 302.1 12.76
-6 7 -5 290.53 12.12
-6 7 -5 293.47 12.36
-7 -7 -5 98.04 6.27
-7 7 -5 85.7 5.82
-7 7 -5 75.96 5.35
-8 -7 -5 15.62 3.05
-8 7 -5 11.85 2.84
-8 7 -5 14.06 2.91
8 7 5 13.45 2.02
-9 -7 -5 -2.54 2.4
-9 7 -5 1.22 2.49
-9 7 -5 -0.34 2.61
-9 -8 5 3.81 1.97
-9 8 5 5.58 3.22
-9 8 5 7.44 2.96
-9 8 5 2.6 2.24
-8 -8 5 0.75 2.24
-8 -8 5 -0.46 1.61
-8 8 5 2.69 2.41
-8 8 5 4.31 1.95
-8 8 5 5.37 2.63
-7 -8 5 33.19 3.73
7 8 -5 25.22 2.72
7 8 -5 34.28 3.31
-7 8 5 23.45 4.68
-7 8 5 30.63 3.6
-6 -8 5 3.53 1.58
-6 8 5 -0.51 1.68
6 8 -5 3.84 1.45
-6 8 5 -0.98 1.97
-6 8 5 0.66 2.33
6 8 -5 3.07 1.56
-5 -8 5 -0.38 1.33
-5 8 5 1.43 1.7
5 8 -5 1.03 2.32
-5 8 5 1.42 1.3
5 8 -5 -0.23 1.18
5 8 -5 0.59 1.55
-5 8 5 2.15 2.01
-5 8 5 -0.01 2.4
4 -8 -5 2.26 1.74
-4 -8 5 1.15 1.23
-4 8 5 2.27 1.57
-4 8 5 0.11 1.87
4 8 -5 3.92 1.81
-4 8 5 1.92 1.43
4 8 -5 0.47 1.27
-4 8 5 -1.35 1.8
4 8 -5 1.5 1.19
3 -8 -5 53.02 4.06
-3 -8 5 58.56 3.76
-3 -8 5 56.79 3.29
3 8 -5 52.59 3.35
-3 8 5 57.23 3.7
3 8 -5 47.04 4.31
-3 8 5 58.02 4.79
-3 8 5 48.75 3.61
3 8 -5 52.91 3.77
-2 -8 5 139.51 5.8
-2 -8 5 129.04 6.3
2 -8 -5 137.19 6.24
-2 8 5 138.89 6.04
-2 8 5 143.5 7.46
2 8 -5 130.11 5.91
-1 -8 5 277.89 10.16
1 -8 -5 258.2 11.21
1 -8 -5 274.27 10.26
-1 -8 5 265.45 10.73
1 8 -5 279.66 10.37
-1 8 5 258.47 11.64
-1 8 5 269.09 10.06
1 8 -5 264.51 10.79
0 -8 5 20.39 2.26
0 -8 5 16.29 2.78
0 -8 -5 12.11 2.55
0 8 -5 13.85 2.14
0 8 5 21.16 3.8
0 8 5 19.21 1.74
0 8 -5 17.94 2.52
-1 -8 -5 6.9 2
1 -8 5 5.68 1.74
1 -8 5 6.55 1.45
1 8 5 5.87 0.93
1 8 5 4.89 1.06
-1 8 -5 3.48 1.27
1 8 5 10.06 2.52
-1 8 -5 5.62 1.62
2 -8 5 -1.26 1.29
-2 -8 -5 2.9 1.85
2 -8 5 -0.94 1.38
2 8 5 1.55 2
2 8 5 1.59 0.67
-2 8 -5 -2.59 1.28
-2 8 -5 -0.39 1.1
2 8 5 0.94 0.53
3 -8 5 3.25 1.63
3 -8 5 1.39 1.56
-3 -8 -5 2.37 1.76
-3 8 -5 3.2 1.71
3 8 5 0.44 1.92
-3 8 -5 4.37 1.47
4 -8 5 80.06 4.9
4 -8 5 74.5 4.67
-4 -8 -5 70.03 5.26
4 8 5 73.79 5.35
-4 8 -5 67.8 4.35
-4 8 -5 83.69 5.07
-5 -8 -5 81.58 5.66
5 -8 5 73.47 5.91
-5 8 -5 76.25 5.27
-5 8 -5 74.45 4.87
-6 -8 -5 250.77 11.33
-6 8 -5 242.49 10.96
-6 8 -5 236.78 10.56
-7 8 -5 64.58 6
7 8 5 61.84 4.29
-8 -8 -5 34.33 4.96
8 8 5 27.61 3.73
-8 8 -5 33.13 4.85
-8 8 -5 32.36 4.97
-9 -8 -5 35.94 5.84
-9 8 -5 25.97 4.56
-9 8 -5 26.58 4.18
-9 -9 5 3.46 1.98
-9 9 5 0.5 3.08
-9 9 5 0.78 2.65
-9 9 5 -1.27 3.48
-8 -9 5 12.51 2.14
-8 9 5 14.3 3.07
-8 9 5 6.3 3.05
-8 9 5 18.75 2.89
-7 -9 5 129.96 6.22
7 9 -5 122.08 5.99
-7 9 5 127.97 7.26
-7 9 5 110.94 7.75
7 9 -5 125.97 5.85
-7 9 5 119.9 8.31
-6 -9 5 14.81 2.12
6 9 -5 18.56 2.66
-6 9 5 11.11 2.52
-6 9 5 22.41 3.83
6 9 -5 18.01 3.01
-6 9 5 15.16 2.56
-5 -9 5 32.45 2.9
5 9 -5 30.49 3.35
-5 9 5 32.32 3.71
-5 9 5 27.56 4.66
5 9 -5 36.77 2.84
-5 9 5 29.6 3.47
-4 -9 5 244.51 9.28
4 -9 -5 232.99 10.24
4 9 -5 221.88 10.46
-4 9 5 249.3 10.6
4 9 -5 246.74 9.99
4 9 -5 243.26 9.46
-4 9 5 238.82 10.05
-4 9 5 243.18 9.98
-4 9 5 239.68 11.19
-3 -9 5 127.82 5.71
3 -9 -5 129.05 6.56
-3 -9 5 123.99 6.28
3 9 -5 119.76 5.85
-3 9 5 128.52 7.55
-3 9 5 138.16 6.49
-3 9 5 133.38 6.27
3 9 -5 136.19 7.18
3 9 -5 135.47 6.49
2 -9 -5 49.38 3.83
-2 -9 5 55.49 4.02
-2 -9 5 55.12 3.31
2 9 -5 56.23 4.02
-2 9 5 53.67 3.56
2 9 -5 49.02 4.78
2 9 -5 54.06 3.48
-2 9 5 50.29 3.83
-2 9 5 53.37 5.41
-1 -9 5 534.64 19.62
-1 -9 5 558.24 18.96
1 -9 -5 538.37 19.05
1 9 -5 529.06 19.73
1 9 -5 542.03 19.16
-1 9 5 520.65 18.78
-1 9 5 512.24 20.62
0 -9 -5 15.79 2.54
0 -9 -5 7.85 1.56
0 -9 5 9.29 1.99
0 -9 5 8.5 1.58
0 9 -5 6.93 1.46
0 9 -5 10.29 2.18
0 9 5 9.86 2.95
0 9 5 9.7 1.33
1 -9 5 3.02 1.43
-1 -9 -5 8.79 2.3
1 -9 5 7.66 1.88
1 9 5 4.39 0.89
-1 9 -5 6.79 1.74
1 9 5 5.64 2.64
-1 9 -5 4.37 1.55
2 -9 5 173.46 7.93
2 -9 5 166.75 7.43
-2 -9 -5 179.54 8.54
2 9 5 163.89 6.13
-2 9 -5 163.61 7.94
2 9 5 170.92 8.83
-2 9 -5 160.83 7.3
2 9 5 165.89 6.28
3 -9 5 23.08 3.4
3 -9 5 24.99 3.2
-3 -9 -5 23.96 3.76
-3 9 -5 20.36 2.68
-3 9 -5 19.52 3.24
3 9 5 13.5 2.84
4 -9 5 2.42 2
4 -9 5 -0.13 1.91
-4 -9 -5 -2.27 1.86
4 9 5 -2.27 2.32
-4 9 -5 1.49 1.73
-4 9 -5 -2.98 1.26
-5 -9 -5 201.29 9.83
-5 9 -5 193.7 8.96
-5 9 -5 193.11 9.34
-6 -9 -5 1.19 2.31
6 9 5 -3.08 1.64
-6 9 -5 -0.05 2.1
-6 9 -5 -0.1 1.96
-7 -9 -5 6.4 2.66
7 9 5 8.09 2.15
-7 9 -5 7.6 2.84
-7 9 -5 8.33 2.56
-8 -9 -5 15.04 3.28
-8 9 -5 22.21 3.81
-8 9 -5 11.92 3.19
-9 -9 -5 -0.18 2.65
-9 9 -5 1.09 3.08
-9 9 -5 3.69 3.17
-9 10 5 -3.52 2.45
-9 10 5 2.61 3.79
-8 10 5 3.79 2.45
-8 10 5 7.93 2.8
-8 10 5 5.7 3.43
-7 -10 5 33.48 3.66
-7 10 5 35.14 4.78
7 10 -5 33.73 3.28
-7 10 5 34.48 4.3
7 10 -5 32.73 3.82
-7 10 5 26.44 4.21
-6 -10 5 32.3 3.26
-6 10 5 28.02 5.24
6 10 -5 33.82 3.72
-6 10 5 29.52 3.97
6 10 -5 32.74 3.17
-5 -10 5 6.25 1.54
5 10 -5 7.03 1.57
-5 10 5 8.38 2.1
-5 10 5 4.86 2
-5 10 5 5.94 2.82
5 10 -5 8.84 2.05
-4 -10 5 22.62 2.59
4 -10 -5 23.78 3.26
-4 10 5 20.59 2.88
-4 10 5 20.51 3.29
4 10 -5 22.73 2.69
4 10 -5 28.56 3.44
-4 10 5 18.22 3.45
3 -10 -5 56.87 4.52
-3 -10 5 62.99 3.61
-3 10 5 58.31 4.06
3 10 -5 54.21 3.72
-3 10 5 55.5 5.87
-3 10 5 60.41 4.38
3 10 -5 53.42 5.34
-2 -10 5 33.07 3.47
2 -10 -5 29.68 3.44
-2 -10 5 33.44 2.82
2 10 -5 31.79 3.71
-2 10 5 41.79 5.3
-2 10 5 31.83 3.52
2 10 -5 28.26 4.59
-2 10 5 30.12 2.92
2 10 -5 35.37 3.1
-1 -10 5 567.71 19.78
1 -10 -5 557.02 19.93
-1 -10 5 550.74 20.55
1 10 -5 563 20.77
1 10 -5 556.7 20.03
-1 10 5 541.13 21.87
-1 10 5 556.82 19.66
-1 10 5 553.39 20.48
0 -10 5 260.02 10.57
0 -10 -5 233.43 9.49
0 -10 5 244.17 9.74
0 10 -5 233.72 9.85
0 10 5 250.29 9.28
0 10 5 244.54 10.33
0 10 5 250.88 11.87
1 -10 5 108.07 5.73
-1 -10 -5 130.7 7.08
1 -10 5 118.24 6.33
-1 10 -5 108.95 5.72
1 10 5 119.11 7.81
-1 10 -5 112 6.24
1 10 5 112.95 4.77
2 -10 5 84.77 4.88
2 -10 5 78.5 5.38
-2 -10 -5 77.79 5.67
2 10 5 70.73 6.55
-2 10 -5 79.42 5.31
2 10 5 81.47 3.67
-2 10 -5 81.73 4.61
2 10 5 81.47 3.51
-3 -10 -5 280.08 12.16
3 -10 5 262.54 10.98
3 -10 5 256.13 11.28
-3 10 -5 267.97 10.93
3 10 5 260.41 12.31
-3 10 -5 278.94 11.73
3 10 5 257.56 9.05
-4 -10 -5 -0.06 2.06
4 -10 5 -1.49 2.13
-4 10 -5 0.91 2
-4 10 -5 -1.03 1.63
-5 -10 -5 18.45 3.24
-5 10 -5 30.45 4.23
-5 10 -5 20.58 3.05
5 10 5 21.8 3.47
-6 -10 -5 175.66 9.49
-6 10 -5 160.07 8.58
6 10 5 167.6 8.09
-6 10 -5 183.52 9.21
-7 -10 -5 14.33 3.3
-7 10 -5 23.93 3.88
-7 10 -5 13.09 2.94
7 10 5 14.48 2.66
-8 -10 -5 12.71 3.56
-8 10 -5 14.33 3.84
-8 10 -5 15.04 3.93
-8 11 5 6.96 3.04
-8 11 5 2.75 2.94
-7 11 5 20.63 4.74
7 11 -5 18.87 2.96
-7 11 5 16.5 3.37
7 11 -5 23.69 3.15
-7 11 5 31.09 4.57
-6 -11 5 -1.67 1.53
-6 11 5 -2.81 3.61
6 11 -5 -0.51 1.52
-6 11 5 0.91 3.03
-6 11 5 -0.14 2.2
6 11 -5 -0.49 1.96
-5 -11 5 6.32 1.69
-5 11 5 -0.02 2.89
-5 11 5 6.28 2.21
5 11 -5 5.43 2.2
-5 11 5 7.51 2.17
5 11 -5 3.19 1.62
-4 -11 5 91.86 4.66
-4 11 5 91.42 5.79
4 11 -5 94.91 5.7
-4 11 5 92.92 7.5
4 11 -5 86.6 4.83
-4 11 5 88.63 5.27
3 -11 -5 20.38 2.98
-3 -11 5 30.99 2.83
3 11 -5 29.53 2.98
-3 11 5 20.43 3.84
3 11 -5 29.41 5.67
-3 11 5 29.96 3.76
-3 11 5 27.21 3
2 -11 -5 10.71 2.22
-2 -11 5 20.48 2.63
-2 -11 5 18.57 2.9
-2 11 5 13.86 2.03
2 11 -5 22.87 3.13
-2 11 5 13.52 3.5
-2 11 5 14.31 2.48
2 11 -5 14.05 2.09
2 11 -5 13.72 3.29
-1 -11 5 293.92 12.2
1 -11 -5 279.86 11.41
-1 -11 5 297.13 11.29
1 11 -5 282.88 13.28
1 11 -5 302.98 12.47
1 11 -5 288.09 11.53
-1 11 5 292.8 13.66
-1 11 5 293.13 12.13
-1 11 5 295.79 11.19
0 -11 -5 14.96 2.13
0 -11 5 14.9 2.16
0 -11 5 13.98 2.7
0 11 5 14.93 2.49
0 11 5 16.08 3.65
0 11 5 18.92 2.19
0 11 -5 15.53 2.66
0 11 -5 18.9 2.5
1 -11 5 7.25 2.14
-1 -11 -5 7.42 1.65
1 -11 5 14.97 2.69
1 11 5 9.41 1.35
1 11 5 5.82 3.05
-1 11 -5 13.37 2.45
1 11 5 11.62 2.21
-1 11 -5 5.63 1.88
2 -11 5 196.73 8.8
2 -11 5 202.78 9.4
-2 -11 -5 206.01 10.08
2 11 5 203.1 7.69
2 11 5 182.56 10.59
-2 11 -5 194.23 9.49
-2 11 -5 189.83 8.59
2 11 5 199.52 9.14
-3 -11 -5 -3.06 2
3 -11 5 -0.91 1.98
3 11 5 -0.84 1.69
-3 11 -5 -1.11 2.02
3 11 5 -1.46 2.85
3 11 5 0.54 0.73
-3 11 -5 -2.78 1.49
3 11 5 0.23 0.68
-4 -11 -5 5.96 2.6
4 11 5 -1.45 1.58
-4 11 -5 0.89 1.97
-4 11 -5 5.84 2.52
-5 -11 -5 90.14 6.74
5 11 5 71.4 5.29
-5 11 -5 85.28 6.35
-5 11 -5 69.82 7.14
-6 -11 -5 40.41 5.35
-6 11 -5 36.77 4.51
-6 11 -5 49.27 6.12
6 11 5 30.47 4.44
-7 -11 -5 4.46 3.27
-7 11 -5 1.03 2.85
-7 11 -5 -0.59 2.73
-8 -11 -5 11.32 3.77
-8 11 -5 9.45 4.18
-8 11 -5 14.54 3.73
-8 12 5 1.76 2.68
-8 12 5 2.74 3.61
7 12 -5 0.21 1.68
-7 12 5 2.26 2.6
-7 12 5 4.11 3.17
-6 -12 5 10.03 1.95
6 12 -5 3.99 2.6
-6 12 5 10.39 3.91
-6 12 5 14.12 3.26
-6 12 5 9.08 2.65
6 12 -5 9.25 1.92
-5 -12 5 80.17 4.59
5 12 -5 80.16 5.85
5 12 -5 83.14 4.74
-5 12 5 86.57 6.04
-5 12 5 74.01 7.73
-4 -12 5 21.27 2.94
-4 12 5 22.43 4.71
4 12 -5 27.87 3.99
4 12 -5 18.75 2.98
-4 12 5 25.99 3.37
-4 12 5 20.86 3.2
-3 -12 5 0.77 1.45
3 -12 -5 -0.45 2.42
3 12 -5 0.78 1.74
-3 12 5 2.73 1.7
-3 12 5 0.04 3.23
-3 12 5 -2.7 1.67
3 12 -5 -2.66 1.4
-2 -12 5 19.04 2.89
2 -12 -5 13.87 2.56
2 12 -5 26.47 4.28
2 12 -5 15.58 3.72
-2 12 5 24.43 3.78
-2 12 5 19.17 3
-2 12 5 15.99 4.21
2 12 -5 20.32 3.07
1 -12 -5 56.47 4.55
-1 -12 5 66.43 5.31
-1 -12 5 64.61 4.36
1 12 -5 66.5 5.66
-1 12 5 67.45 5.04
-1 12 5 69.97 7.31
1 12 -5 60.38 6.7
-1 12 5 70.38 4.16
1 12 -5 64.03 4.54
0 -12 -5 25.38 3.1
0 -12 5 29.93 3.5
0 -12 5 31.32 4.34
0 12 -5 18.46 4.07
0 12 5 20.89 4.45
0 12 -5 23.82 3.96
0 12 5 29.15 2.59
0 12 5 23.14 3.77
0 12 -5 25.23 3.23
-1 -12 -5 6.33 1.68
1 -12 5 5.82 2.04
1 -12 5 6.55 2.64
-1 12 -5 9.2 2.45
1 12 5 1.53 3.39
-1 12 -5 4.25 1.71
1 12 5 8.43 1.33
1 12 5 6.27 2.13
2 -12 5 98.44 6.41
2 12 5 80.23 8.13
-2 12 -5 104.79 6.69
2 12 5 100.45 6.5
2 12 5 97.84 4.9
2 12 5 97.82 4.29
-2 12 -5 93.65 5.61
3 -12 5 80.04 6.14
-3 -12 -5 81.79 6.61
-3 12 -5 82.72 6.27
3 12 5 82.15 3.58
3 12 5 77.59 3.49
-3 12 -5 88.69 5.55
3 12 5 83.4 5.73
-4 -12 -5 2.86 2.58
4 12 5 1.97 1.84
-4 12 -5 0.43 2
-4 12 -5 1.25 2.3
-5 -12 -5 -0.39 2.74
-5 12 -5 -2.4 2.12
5 12 5 -0.27 2.07
-5 12 -5 -0.93 2.32
-6 -12 -5 -1.01 2.72
-6 12 -5 -3.17 2.42
-6 12 -5 5.59 2.75
-7 -12 -5 9.06 3.91
-7 12 -5 12.77 3.65
-7 12 -5 9.22 3.69
-8 -12 -5 14.29 4.11
-8 12 -5 26.46 4.66
-8 12 -5 21.8 4.78
-7 13 5 11.54 3.8
-7 13 5 8.99 3.79
7 13 -5 10.68 2.57
6 13 -5 33.11 3.46
-6 13 5 37.59 4.9
-6 13 5 41.37 5.47
-5 -13 5 3.29 1.75
5 13 -5 2.27 1.72
5 13 -5 3.87 2.8
-5 13 5 3.85 2.92
-5 13 5 3.4 2.61
-5 13 5 -0.26 4.08
-4 -13 5 1 1.61
-4 13 5 7.62 4.36
-4 13 5 1.28 1.98
4 13 -5 0.62 1.62
4 13 -5 3.41 2.4
-4 13 5 -0.38 2.36
-3 -13 5 14.88 2.29
-3 13 5 27.25 4.43
3 13 -5 16.08 2.56
3 13 -5 26.59 4.31
-3 13 5 18.37 2.76
2 -13 -5 13 2.81
-2 -13 5 15.42 2.33
2 13 -5 11.49 2.92
-2 13 5 12.74 2.4
-2 13 5 16.82 4.87
-2 13 5 10.84 2.76
2 13 -5 14.43 2.35
1 -13 -5 50.63 4.54
-1 -13 5 46.5 4.14
1 13 -5 47.6 4.1
-1 13 5 53.51 5.17
1 13 -5 60.38 7.46
-1 13 5 54.5 7.56
1 13 -5 48.27 7.05
-1 13 5 47.72 3.74
0 -13 -5 -0.09 1.73
0 -13 5 1.45 1.98
0 13 5 2.96 3.99
0 13 -5 1.04 3.64
0 13 -5 4.55 2.3
0 13 5 1.47 2.07
0 13 -5 -1.16 1.65
0 13 5 0.52 1.34
1 -13 5 1.04 2.48
1 -13 5 -1.34 2.66
-1 -13 -5 -1.35 1.57
-1 13 -5 1.11 1.7
1 13 5 -2.7 1.85
1 13 5 0.13 1.11
1 13 5 -4.58 3.5
-1 13 -5 2.11 2.11
2 -13 5 0.31 2.65
2 13 5 -3.97 4.63
2 13 5 0.98 1.06
-2 13 -5 2.97 2.56
2 13 5 2.53 1.53
2 13 5 -4.56 3.56
-2 13 -5 0.43 1.98
-3 13 -5 6.3 2.22
3 13 5 11.75 1.45
3 13 5 9.5 1.4
-3 13 -5 12.39 3.21
3 13 5 9.71 3.04
4 13 5 6.4 2.63
-4 13 -5 3.56 2.35
-4 13 -5 7.37 2.82
-5 -13 -5 3.57 3.21
-5 13 -5 7.1 3.19
-5 13 -5 7.77 2.85
5 13 5 5.28 2.7
-6 13 -5 16.66 3.81
-6 13 -5 6.57 3.28
-7 13 -5 9.33 3.38
-7 13 -5 8.26 3.99
-7 14 5 3.94 3.27
-7 14 5 4.57 4.38
-6 14 5 2.18 3.77
-6 14 5 0.66 2.79
6 14 -5 -2.45 1.69
-5 14 5 86.31 6.41
5 14 -5 77.96 4.91
-5 14 5 84.09 6.97
-4 -14 5 -0.95 1.74
-4 14 5 -3.35 5.11
-4 14 5 -0.11 2.23
4 14 -5 -2.92 1.58
4 14 -5 1.92 3.39
-4 14 5 2.8 2.46
-3 -14 5 -2.38 1.75
3 14 -5 -1.21 1.8
3 14 -5 3.69 2.53
-3 14 5 2.11 2.04
-3 14 5 2.57 2.64
-3 14 5 5.98 4.63
-2 -14 5 87.06 5.47
-2 14 5 91.76 5.39
2 14 -5 95.38 5.59
-2 14 5 96.02 6.65
2 14 -5 87.78 6.83
-2 14 5 90.72 9.66
-1 -14 5 52.98 4.49
1 -14 -5 45.52 4.7
-1 14 5 47.65 5.38
-1 14 5 41.26 6.55
-1 14 5 41.58 3.72
1 14 -5 43.92 5.01
1 14 -5 43.07 4.23
0 -14 -5 -0.26 2.07
0 -14 5 4.42 3.49
0 14 5 6.05 4.36
0 14 5 -0.01 2.23
0 14 -5 0.41 1.8
0 14 -5 5.54 4.23
0 14 5 -1.19 1.4
0 14 -5 -0.67 2.25
1 14 5 11.31 5.05
-1 14 -5 7.22 4.15
-1 14 -5 17.23 2.88
-1 14 -5 17.75 3.21
1 14 5 17.59 2.49
1 14 5 16.99 3.2
-2 14 -5 3.26 2.09
2 14 5 1.52 2.56
2 14 5 2.64 1.3
-2 14 -5 0.34 2.7
-3 14 -5 2.29 2.99
-3 14 -5 2.47 2.31
3 14 5 -0.09 2.45
3 14 5 0.03 1.33
4 14 5 4.42 2.66
-4 14 -5 6.11 3.05
-4 14 -5 5.67 2.58
-5 14 -5 8.06 3.9
-5 14 -5 6.69 3.19
-6 14 -5 4.42 3.92
-6 14 -5 2.22 2.98
-6 15 5 23.5 3.97
-6 15 5 15.4 4.25
5 15 -5 -1.57 1.86
-5 15 5 -1.39 3
-5 15 5 6.32 3.26
-4 15 5 -5.56 4.09
4 15 -5 -2.99 1.84
-4 15 5 -0.42 2.59
-3 -15 5 27.85 4.16
-3 15 5 34.09 5.25
-3 15 5 24.71 5.22
3 15 -5 22.28 4.01
3 15 -5 24.29 3.62
-2 -15 5 4.94 2.26
-2 15 5 -0.18 1.87
-2 15 5 -1.83 4.82
2 15 -5 1.53 3
2 15 -5 -1.51 1.88
1 -15 -5 -1.08 2.6
-1 15 5 -0.76 4.94
-1 15 5 -0.63 1.64
1 15 -5 4.55 2.78
1 15 -5 -3.17 1.92
0 -15 -5 14.83 2.94
0 15 5 18.22 3.68
0 15 -5 15.76 2.76
0 15 5 16.24 2.29
0 15 5 14.91 5.65
1 15 5 -0.14 1.49
-1 15 -5 1.63 4.56
-1 15 -5 6.48 2.75
1 15 5 3.97 2.54
-1 15 -5 -0.24 2.08
-2 15 -5 8.96 3.09
-2 15 -5 18.5 5.16
-2 15 -5 7.02 3.01
2 15 5 2.68 2.02
2 15 5 9.2 1.64
2 15 5 9.17 2.66
3 15 5 3.38 3.12
3 15 5 3.25 1.3
-3 15 -5 2.22 2.89
-3 15 -5 4.6 2.48
-3 15 -5 9.98 7.88
-4 15 -5 3.55 3.23
-4 15 -5 4.56 2.88
-5 15 -5 7.86 3.62
-5 15 -5 -0.31 3.63
-6 15 -5 -2.99 4.12
-6 15 -5 -0.83 3.99
5 16 -5 -4.8 2.47
-5 16 5 -2.84 3.39
-5 16 5 2.91 3.26
-4 16 5 -5.63 2.54
4 16 -5 -0.56 1.97
-4 16 5 1.19 3.45
3 16 -5 -0.73 2.13
-3 16 5 0.4 2.41
-3 16 5 1.36 2.96
-2 16 5 -2.41 2.69
2 16 -5 -1.76 2.2
-2 16 5 1.58 2.2
-1 16 5 5.86 3.2
1 16 -5 4.78 2.38
-1 16 5 7.26 5.82
-1 16 5 6.6 2.17
1 16 -5 11.75 3.35
0 16 5 5.41 1.88
0 16 -5 6.22 2.41
0 16 5 5.9 3.15
0 16 -5 11.13 3.36
1 16 5 1.49 1.75
-1 16 -5 6.56 3.33
-1 16 -5 1.38 3.09
1 16 5 8.64 2.69
1 16 5 4.44 2.93
2 16 5 -2.9 2.7
-2 16 -5 0.58 3.25
2 16 5 2.3 1.6
-2 16 -5 0.54 2.51
-3 16 -5 16.69 3.88
3 16 5 16.39 2.4
-3 16 -5 16.36 3.54
-4 16 -5 -7.86 5.52
-4 16 -5 -2.97 3.24
-5 16 -5 5.79 4.07
-5 16 -5 2.39 3.95
-4 17 5 -1.36 3.61
-4 17 5 -2.95 3.43
4 17 -5 0.85 2.35
-3 17 5 0.29 6.04
3 17 -5 -3.01 2.34
-3 17 5 2.15 2.78
-2 17 5 6.79 3.67
2 17 -5 7.55 2.83
-2 17 5 6.23 2.49
1 17 -5 6.28 3.5
-1 17 5 9.96 2.33
-1 17 5 13.44 4.02
1 17 -5 8.24 2.64
0 17 -5 -1.34 2.82
0 17 5 0.72 1.87
0 17 5 -5.03 3.11
0 17 -5 11.27 3.73
-1 17 -5 -1.52 3.21
-1 17 -5 1.04 2.54
1 17 5 -0.02 3.01
1 17 5 0.37 1.75
2 17 5 5.68 5.15
-2 17 -5 6.44 4.04
2 17 5 9.41 1.98
-2 17 -5 16.69 3.51
-3 17 -5 5.72 3.63
-3 17 -5 2.3 3.7
-2 18 5 4.28 2.79
-2 18 5 7.28 4.37
2 18 -5 1.46 2.87
1 18 -5 6.65 2.99
-1 18 5 -2.63 3.9
0 18 5 4.39 2.23
0 18 5 1.65 3.91
0 18 -5 1.72 2.96
0 18 -5 -4.79 4
-1 18 -5 6.32 3.73
-1 18 -5 6.79 3.13
1 18 5 9.59 2.23
-11 0 6 108.8 7.83
-9 0 6 3.2 2.12
-8 0 6 303.72 12.42
-8 0 6 308.05 13.05
-7 0 6 -2.07 1.95
-7 0 6 0.06 1.57
-6 0 6 -1.31 1.24
-6 0 6 -1.39 1.72
-5 0 6 152.95 6.83
5 0 -6 143.38 6.73
-5 0 6 148.19 5.25
4 0 -6 42.74 3.05
-4 0 6 48.74 3.18
3 0 -6 672.42 22.2
-3 0 6 655.15 23.04
-3 0 6 656.82 22.3
3 0 -6 659.64 22.97
-2 0 6 3627.33 119.98
-1 0 6 9999 333.5
1 0 -6 9642.96 332.83
1 0 6 11.07 1.2
-1 0 -6 9.94 1.41
1 0 6 11.67 1.76
-1 0 -6 12.02 1.27
2 0 6 243.48 9.33
-2 0 -6 247.46 9.48
2 0 6 252.59 8.87
-2 0 -6 255.52 8.95
3 0 6 65.59 3.03
3 0 6 69.18 3.51
-3 0 -6 68.71 3.64
-3 0 -6 66.38 3.15
-4 0 -6 3765.61 129.29
4 0 6 4070.57 129.73
4 0 6 3882.45 129.4
-4 0 -6 3938.16 129.93
5 0 6 2558.92 86.82
-5 0 -6 2605.05 86.64
-5 0 -6 2575.26 87.22
5 0 6 2689.43 86.72
6 0 6 82.76 4.21
-6 0 -6 68.08 4.29
6 0 6 71.05 4.01
-6 0 -6 77.72 3.95
-7 0 -6 121.63 5.74
-7 0 -6 123.4 6.28
7 0 6 128.02 6.08
8 0 6 3.38 1.95
-8 0 -6 0.03 1.45
-9 0 -6 15.39 3.43
-9 0 -6 24.06 4.02
-9 0 -6 21.45 3.41
-10 0 -6 57.32 5.79
-10 0 -6 45.76 4.8
-10 -1 6 10.98 2.96
-10 1 6 13.84 2.83
-9 -1 6 16.58 2.85
-9 1 6 16.03 2.82
-8 -1 6 17.39 3.12
-8 -1 6 21.9 3.35
-8 1 6 24.41 3.51
-7 -1 6 111.44 5.75
-7 -1 6 113.2 6.29
-7 1 6 103.54 5.75
-7 1 6 105.51 6.43
-6 -1 6 1.15 1.75
-6 -1 6 -0.85 1.2
-6 1 6 -1.18 0.58
-6 1 6 -0.05 1.74
-6 1 6 -0.43 1.35
-6 1 6 -0.15 0.5
6 1 -6 1.42 1.47
-5 -1 6 99.1 3.53
-5 -1 6 103.12 5.13
-5 1 6 98.99 5.29
-5 1 6 100.29 4.95
5 1 -6 89.75 4.96
-5 1 6 95.03 3.89
4 -1 -6 753.22 27.93
-4 -1 6 834.47 27.96
-4 1 6 809.2 27.16
4 1 -6 808.06 27.93
-4 1 6 823.41 28.07
-3 -1 6 14.11 1.25
3 -1 -6 11.26 1.27
3 -1 -6 10.93 1.71
3 1 -6 14.94 1.14
3 1 -6 11.81 1.85
-3 1 6 11.98 1.82
-3 1 6 10.57 1.41
-2 -1 6 10.26 1.25
2 -1 -6 11.97 1.68
-2 -1 6 12.63 1.54
2 -1 -6 5.41 0.95
-2 1 6 9.77 1.55
2 1 -6 6.22 1.31
2 1 -6 9.74 1.19
-2 1 6 6.81 1.06
1 -1 -6 325.82 11.86
-1 -1 6 327.52 11.85
-1 -1 6 349.86 11.92
1 1 -6 342.72 11.92
-1 1 6 335.44 11.88
-1 1 6 330.81 11.96
0 -1 6 2505.19 83.04
0 -1 6 2519.89 82.85
0 -1 -6 2462.16 83.13
0 1 -6 2537.01 83.07
0 1 6 2535.63 83.12
0 1 -6 2457.58 82.86
-1 -1 -6 3758.59 125.64
-1 1 -6 3833.56 125.61
2 -1 6 1110.78 36.51
2 -1 6 1119.15 36.93
-2 -1 -6 1042.34 37.58
-2 -1 -6 1069.78 36.34
2 1 6 1047.06 36.25
2 1 6 1150.56 36.98
-2 1 -6 1107.61 37.16
-2 1 -6 1068.87 36.63
3 -1 6 2.34 0.95
-3 -1 -6 3.76 1.08
3 -1 6 1.4 0.79
-3 -1 -6 3.09 0.75
-3 1 -6 1.75 0.74
3 1 6 3.07 1.1
-3 1 -6 0.47 0.86
3 1 6 2.6 0.69
-4 -1 -6 20.64 2.47
4 -1 6 13.91 2.19
4 -1 6 17.83 2.03
4 1 6 18.21 1.72
-4 1 -6 15.03 2.43
4 1 6 18.2 2.29
-4 1 -6 15.75 1.86
-5 -1 -6 892.5 30.64
5 -1 6 921.74 30.22
-5 -1 -6 876.7 29.83
5 -1 6 884.67 30.22
-5 1 -6 895.56 30.14
-5 1 -6 895.04 30.62
5 1 6 881.58 30.22
5 1 6 780.75 30.87
-6 -1 -6 45.01 3.54
6 -1 6 50.11 3.56
-6 -1 -6 47.46 2.99
6 -1 6 47.79 3.25
-6 1 -6 49.54 3.65
-6 1 -6 56.22 3.37
6 1 6 45.4 3.17
6 1 6 50.73 3.18
-7 -1 -6 63.61 3.82
-7 -1 -6 64.27 4.5
7 -1 6 68.03 4.55
7 1 6 76.96 4.35
-7 1 -6 74.36 4.25
-7 1 -6 65.24 4.46
8 -1 6 118.55 6.4
-8 -1 -6 113.73 5.61
-8 -1 -6 111.84 6.31
-8 -1 -6 115.91 6.54
-8 1 -6 119.43 6.35
-8 1 -6 110.38 5.86
-9 -1 -6 7.36 3.03
-9 -1 -6 2.96 2.22
-9 -1 -6 2.61 1.74
-9 1 -6 3.69 1.98
-9 1 -6 5.84 2.26
-10 -1 -6 49.91 4.44
-10 -1 -6 46.18 5.61
-10 1 -6 46.86 4.74
-10 1 -6 40.89 5.73
-10 -2 6 7.49 2.55
-10 2 6 10.69 3.13
-9 -2 6 6.21 2.12
-9 2 6 3.74 2.48
-8 -2 6 3.24 2.65
-8 -2 6 3.89 1.84
-8 2 6 2.79 2.07
-8 2 6 5.8 0.84
-8 2 6 7.7 1.05
-7 -2 6 20.66 2.94
-7 -2 6 31.63 3.27
-7 2 6 17.21 3.25
-7 2 6 24.42 1.95
-7 2 6 23.02 1.6
-7 2 6 26.03 3.3
-6 -2 6 129.25 6.61
-6 2 6 137.29 5.13
-6 2 6 134.3 6.94
6 2 -6 133.72 6.54
-6 2 6 144.09 6.61
-6 2 6 133.86 5.44
-5 -2 6 9.39 1.81
-5 -2 6 9.93 0.94
5 2 -6 6.77 1.59
-5 2 6 8.9 1.53
-5 2 6 9.34 1.92
-5 2 6 5.87 1.51
-4 -2 6 18.79 2.48
-4 -2 6 22.01 1.55
4 -2 -6 24.38 2.49
-4 2 6 21.88 2.6
-4 2 6 25.03 2.15
-4 2 6 22.46 2.31
4 2 -6 22.52 2.37
3 -2 -6 119.04 5.05
-3 -2 6 129.3 4.94
3 -2 -6 133.73 5.72
-3 2 6 134.39 5.69
-3 2 6 117.16 5.24
3 2 -6 133.03 5.5
3 2 -6 129.95 4.83
-2 -2 6 1607.22 53.66
2 -2 -6 1561.27 53.96
2 -2 -6 1646.64 53.92
-2 -2 6 1647.66 53.89
-2 2 6 1614.9 54
2 2 -6 1559.83 53.99
-2 2 6 1627.78 53.95
2 2 -6 1629.39 53.64
1 -2 -6 24.76 1.88
-1 -2 6 23.32 1.82
-1 -2 6 25.2 1.92
-1 2 6 24.09 1.94
1 2 -6 26.54 1.9
-1 2 6 20.15 2.09
0 -2 6 323.76 11.18
0 -2 6 311.97 11.33
0 -2 -6 318.8 11.01
0 -2 -6 306.71 11.55
0 2 -6 308.91 11.19
0 2 6 313.51 11.53
0 2 -6 304.85 11.33
0 2 6 317.9 11
1 -2 6 2363.47 77.39
-1 -2 -6 2321.52 76.78
1 -2 6 2336.69 77.07
-1 -2 -6 2282.47 77.54
-1 2 -6 2335.14 77.43
1 2 6 2407.02 77.53
-1 2 -6 2227.92 77.47
2 -2 6 7.23 1.03
-2 -2 -6 5.3 0.71
2 -2 6 3.59 1.01
-2 2 -6 6.1 0.99
2 2 6 5.09 1.47
2 2 6 5.93 0.79
3 -2 6 129.01 5.5
-3 -2 -6 127.28 5.72
3 -2 6 127.14 5.23
-3 -2 -6 125.24 4.75
-3 2 -6 130.17 5.63
3 2 6 119.64 4.63
-3 2 -6 117.41 5.18
3 2 6 130.97 5.57
-4 -2 -6 176.78 6.28
-4 -2 -6 159.83 7.2
4 -2 6 165.05 6.92
4 -2 6 180.1 6.85
-4 2 -6 155.47 7.08
-4 2 -6 170.29 6.77
4 2 6 162.18 6.96
4 2 6 169.51 6.23
-5 -2 -6 92.78 4.15
-5 -2 -6 92.02 5.02
5 -2 6 95.77 4.69
5 -2 6 92.17 4.74
-5 2 -6 94.44 4.58
5 2 6 96.94 4.17
5 2 6 100.19 4.74
-5 2 -6 93.33 5.05
-6 -2 -6 67.39 3.43
-6 -2 -6 63.45 4.3
6 -2 6 68.74 3.86
6 -2 6 65.36 4.25
-6 2 -6 73.12 4.1
6 2 6 66.59 3.87
6 2 6 66.25 3.62
-6 2 -6 66.63 4.25
7 -2 6 21.52 3.36
-7 -2 -6 17.24 2.53
-7 -2 -6 20.88 2.29
-7 -2 -6 17.21 2.43
-7 2 -6 18.93 3.04
-7 2 -6 22.07 2.89
-8 -2 -6 3.99 2.21
-8 -2 -6 2.75 2
8 -2 6 4.77 2.29
-8 -2 -6 5.66 1.55
-8 2 -6 2.88 1.94
-8 2 -6 3.43 1.79
-9 -2 -6 6.99 2.99
-9 -2 -6 10.64 2.61
-9 -2 -6 11.28 2.03
-9 2 -6 13.02 2.71
-9 2 -6 5.95 2.32
-10 -2 -6 11.86 2.28
-10 -2 -6 8.91 3.3
-10 2 -6 8.65 3.24
-10 2 -6 9.44 3.3
-10 -3 6 24.09 3.31
-10 3 6 38.16 5.23
-9 -3 6 13.86 3.54
-9 -3 6 26.66 3.8
-9 3 6 25.34 2.27
-9 3 6 20.74 1.98
-8 -3 6 2.54 2.49
-8 -3 6 4.21 1.86
-8 3 6 4.22 2.07
-8 3 6 5.83 1.37
-7 -3 6 11.44 2.06
-7 -3 6 4.28 2.04
-7 3 6 12.55 2.37
-7 3 6 7.74 1.15
-7 3 6 7.46 1.5
-7 3 6 0.76 2.61
-6 -3 6 63.11 4.18
-6 3 6 46.63 3.18
-6 3 6 61.12 4.48
-6 3 6 55.89 2.83
-6 3 6 55.04 4.05
6 3 -6 54.16 3.81
-5 -3 6 2.29 1.44
-5 -3 6 3.68 0.74
5 3 -6 4.21 1.38
-5 3 6 4.26 1.42
-5 3 6 2.88 1.73
-4 -3 6 448.43 15.68
-4 -3 6 464.02 16.37
4 3 -6 471.24 15.52
-4 3 6 470.91 16.79
4 3 -6 458.91 16.39
4 3 -6 453.02 15.73
-4 3 6 428.16 16.17
-4 3 6 447.31 16.49
3 -3 -6 11.99 1.73
-3 -3 6 15.11 1.59
-3 3 6 17.45 2.22
-3 3 6 11.71 1.99
3 3 -6 16.29 1.57
3 3 -6 15.44 1.87
-3 3 6 19.4 2.11
-2 -3 6 1314.73 43.14
-2 -3 6 1265.12 42.98
2 -3 -6 1279.69 43.3
2 -3 -6 1286.34 43.31
2 3 -6 1281.95 43.16
2 3 -6 1296.46 43
-2 3 6 1255.87 43.37
-1 -3 6 97.68 4.2
-1 -3 6 98.62 4.13
1 -3 -6 88.38 4.16
-1 3 6 111.5 4.72
-1 3 6 92.16 4.12
1 3 -6 80.15 4.71
0 -3 -6 403.89 15.57
0 -3 6 436.77 15.31
0 -3 -6 441.46 14.91
0 -3 6 452.06 15.14
0 3 -6 447.98 15.39
0 3 -6 432.71 15.62
0 3 6 447.64 14.91
0 3 6 390.22 15.47
-1 -3 -6 999.52 33.77
1 -3 6 983.91 33.12
-1 -3 -6 946.11 32.67
1 -3 6 990.28 33.42
1 3 6 1057.08 33.77
-1 3 -6 978.82 33.49
1 3 6 960.93 32.68
-1 3 -6 937 33.16
-2 -3 -6 35.78 1.64
-2 -3 -6 42.45 2.94
2 3 6 38.01 2.79
-2 3 -6 30.42 2.15
2 3 6 35.51 1.56
-2 3 -6 28.22 2.5
3 -3 6 12.78 1.72
3 -3 6 12.44 1.99
-3 -3 -6 13.91 1.12
-3 -3 -6 15.99 2.38
3 3 6 12.06 0.99
-3 3 -6 14.76 2.18
-3 3 -6 12.64 1.8
3 3 6 15.14 2.22
4 -3 6 100.4 4.91
-4 -3 -6 86 5.06
4 -3 6 105.7 4.8
-4 -3 -6 104.27 3.98
-4 3 -6 101.16 5.13
4 3 6 104.49 3.94
4 3 6 100.42 4.96
-4 3 -6 107.02 4.8
5 -3 6 45.83 3.13
-5 -3 -6 42.23 2.3
-5 -3 -6 41.59 3.42
5 -3 6 34.29 3.12
-5 3 -6 42.36 3.3
-5 3 -6 35.89 2.96
5 3 6 35.47 3.04
5 3 6 43.08 2.31
-6 -3 -6 9.36 1.95
6 -3 6 5.12 1.5
-6 -3 -6 7.97 1.17
6 -3 6 6.91 1.89
-6 -3 -6 5.94 1.39
-6 3 -6 6.92 1.7
6 3 6 7.13 1.65
-6 3 -6 4.85 1.49
-7 -3 -6 105.59 5.44
-7 -3 -6 112.22 4.92
7 -3 6 108.89 6.2
-7 -3 -6 102.57 6.19
-7 3 -6 114.71 6.09
-7 3 -6 122.9 5.98
-8 -3 -6 11.87 1.68
-8 -3 -6 12.69 2.53
-8 -3 -6 11.78 2.34
-8 3 -6 15.23 2.61
-8 3 -6 10.68 2.31
-9 -3 -6 3.78 2.77
-9 -3 -6 6.6 1.62
-9 -3 -6 7.16 2.51
-9 3 -6 6.43 2.27
-9 3 -6 3 2.1
-10 -3 -6 46.93 4.1
-10 -3 -6 55.16 6.11
-10 3 -6 43.21 5.4
-10 3 -6 46.69 5.67
-10 -4 6 13.39 2.95
-10 4 6 20.92 3.94
-10 4 6 17.57 2.48
-10 4 6 13.46 1.74
-9 -4 6 52.49 4.54
-9 -4 6 45.04 5.7
-9 4 6 53.22 3.66
-9 4 6 57.73 5.33
-9 4 6 54.11 3.2
-8 -4 6 2.51 1.7
-8 -4 6 -0.69 2.28
-8 4 6 3.5 1.16
-8 4 6 2.37 1.51
-8 4 6 3.72 2.07
-7 -4 6 323.94 12.34
-7 4 6 304.79 11.19
7 4 -6 307.9 12.16
-7 4 6 295.38 11.6
-7 4 6 291.78 12.38
-6 -4 6 710.13 24.44
-6 4 6 674.4 23.62
-6 4 6 698.1 24.16
6 4 -6 668.3 24.36
-6 4 6 683.43 25.12
-6 4 6 685.69 24.72
-5 -4 6 1.3 1.34
-5 -4 6 0.5 0.69
-5 4 6 -0.87 1.6
5 4 -6 -0.2 0.53
5 4 -6 -0.26 0.53
-5 4 6 -0.81 1.41
-5 4 6 1.76 1.37
5 4 -6 -1.54 1.07
-4 -4 6 7.02 1.46
-4 -4 6 5.94 1.1
-4 4 6 5.78 1.49
-4 4 6 8.3 1.6
-4 4 6 8.02 1.97
4 4 -6 4.63 1.31
4 4 -6 7.2 1.14
4 4 -6 5.5 0.99
3 -4 -6 1071.5 36.05
-3 -4 6 1013.92 36.35
-3 -4 6 1032.54 35.71
3 4 -6 1100.62 35.73
-3 4 6 1087.87 36.37
-3 4 6 1044.87 36.11
3 4 -6 1070.71 36.01
-3 4 6 1047.31 36.29
-2 -4 6 155.21 6.23
-2 -4 6 162.36 6.27
-2 4 6 146.4 6.44
-2 4 6 161.08 6.78
2 4 -6 155.95 6.28
2 4 -6 155.55 6.24
-2 4 6 151.97 6.31
-1 -4 6 439.69 15.42
-1 -4 6 447.39 15.26
1 -4 -6 393.9 15.63
-1 4 6 452.11 15.3
1 4 -6 426.66 15.29
-1 4 6 439.17 15.87
0 -4 -6 1269.72 41.65
0 -4 6 1242.94 42.13
0 -4 6 1269.96 41.88
0 -4 -6 1226.07 42.52
0 4 6 1272.06 41.65
0 4 -6 1258.57 41.98
0 4 6 1220.81 42.49
0 4 -6 1205.48 42.12
1 -4 6 1109.63 37.07
-1 -4 -6 1114.65 37.82
1 -4 6 1104.78 37.38
-1 -4 -6 1064.85 36.51
1 4 6 1073.45 36.52
1 4 6 1133.11 37.76
-1 4 -6 1081.26 37.42
-1 4 -6 1103.73 37.15
2 -4 6 533.96 18.86
-2 -4 -6 521.76 19.23
-2 -4 -6 523.76 17.68
2 -4 6 553.03 18.59
-2 4 -6 526.09 18.92
2 4 6 548.19 19.17
2 4 6 517.36 17.66
-2 4 -6 518.77 18.57
-3 -4 -6 563.95 20.64
3 -4 6 599.84 20.02
-3 -4 -6 567.66 18.83
3 -4 6 571.72 20.2
-3 4 -6 539.31 20.26
-3 4 -6 567.51 20
3 4 6 549.81 18.81
3 4 6 588.08 20.42
-4 -4 -6 131.73 6.43
-4 -4 -6 126.74 4.67
4 -4 6 133.27 5.99
4 -4 6 132.98 5.83
-4 4 -6 125.77 5.81
4 4 6 134.72 6.13
-4 4 -6 132.67 6.2
-5 -4 -6 36.67 3.52
-5 -4 -6 38.31 1.98
5 -4 6 35.97 3.11
-5 -4 -6 36.87 2.1
5 -4 6 36.71 3.22
-5 4 -6 36.69 3.33
-5 4 -6 38.57 3.09
5 4 6 37.32 3.2
-6 -4 -6 329.61 12.08
-6 -4 -6 342.15 13.62
6 -4 6 350.35 13.34
-6 -4 -6 340.27 11.92
6 -4 6 339.03 13.44
-6 4 -6 351.48 13.16
6 4 6 329.3 13
-6 4 -6 339.73 13.4
-7 -4 -6 16.29 2.03
-7 -4 -6 17.58 2.06
7 -4 6 14.39 2.76
-7 4 -6 20.8 3.39
-7 4 -6 26.17 3.4
-8 -4 -6 26.3 3.42
-8 -4 -6 32.32 2.61
-8 4 -6 38.48 4
-9 -4 -6 107.2 5.27
-9 -4 -6 120.79 7.23
-9 4 -6 124.65 9.34
-9 4 -6 110.98 6.9
-10 -4 -6 1.12 2.85
-10 4 -6 4.08 2.95
-10 4 -6 2.96 2.69
-10 -5 6 25.83 4.12
-10 5 6 19.18 3.16
-10 5 6 23.9 3.62
-10 5 6 20.32 3.95
-9 -5 6 11.19 3.29
-9 -5 6 9.98 2.16
-9 5 6 10.29 2.9
-9 5 6 12.77 2.26
-9 5 6 9.36 1.81
-8 -5 6 3.36 1.85
-8 -5 6 -2.36 2.32
-8 5 6 0.08 2.12
-8 5 6 3.36 1.77
-8 5 6 0.33 1.19
-7 -5 6 101.05 5.6
-7 5 6 93.25 5.29
-7 5 6 93.25 4.63
7 5 -6 85.74 5.2
-7 5 6 86.79 5.92
-6 -5 6 52.25 3.85
-6 5 6 46.83 4.07
-6 5 6 49.71 3.9
-6 5 6 48.04 3.08
6 5 -6 48.56 3.66
-6 5 6 43.11 4.39
-5 -5 6 5.85 1.26
-5 -5 6 1.41 1.43
5 5 -6 3.84 0.94
-5 5 6 7.61 2.21
5 5 -6 3.05 1.04
-5 5 6 2.9 1.46
-5 5 6 4.3 1.74
5 5 -6 1.29 1.32
-5 5 6 4.18 1.07
-4 -5 6 25 2.2
-4 -5 6 25.59 2.51
4 5 -6 20.65 2.29
-4 5 6 17.34 2.56
-4 5 6 31.64 3.11
4 5 -6 23.18 2.11
4 5 -6 23.79 2.44
-4 5 6 20.97 3.19
-3 -5 6 157.82 6.41
-3 -5 6 155.75 6.45
-3 5 6 156.62 7.01
3 5 -6 155.05 6.49
-3 5 6 149.41 6.57
3 5 -6 156.25 6.37
-3 5 6 165.8 7.18
-2 -5 6 211.63 8.37
-2 5 6 207.72 8.98
2 5 -6 218.66 8.4
2 5 -6 222.79 8.35
-2 5 6 221.33 8.6
-2 5 6 211.59 8.31
1 -5 -6 5.76 1.59
-1 -5 6 6.38 1.33
-1 5 6 5.05 1.17
1 5 -6 5.02 1.1
-1 5 6 6.46 1.69
-1 5 6 4.87 1.01
0 -5 6 1193.11 39.45
0 -5 -6 1149.91 40.22
0 -5 6 1178.74 39.78
0 5 6 1162.13 39.2
0 5 -6 1163.74 39.8
0 5 6 1195.33 40.31
0 5 -6 1163.81 39.55
0 5 6 1145.38 39.08
1 -5 6 683.72 24.49
1 -5 6 731.85 24.21
-1 -5 -6 682.49 25.2
1 5 6 717.92 25.03
1 5 6 707.17 23.53
-1 5 -6 700.08 24.61
-1 5 -6 700.51 24.27
1 5 6 689.69 23.59
2 -5 6 185.93 7.62
-2 -5 -6 176.28 8.05
2 -5 6 191.37 7.32
2 5 6 179.31 6.19
-2 5 -6 178.39 7.62
-2 5 -6 174.58 7.23
2 5 6 177.32 7.94
-3 -5 -6 46.25 3.83
3 -5 6 48.87 3.14
3 -5 6 52.52 3.49
-3 5 -6 46.22 3.14
3 5 6 50.02 3.75
-3 5 -6 49.68 3.44
4 -5 6 168.17 7.15
4 -5 6 161.48 7.16
-4 -5 -6 156.32 7.62
-4 5 -6 167.15 7.03
4 5 6 164.35 7.37
-4 5 -6 163.54 7.4
5 -5 6 74.34 4.3
-5 -5 -6 67.69 4.77
5 -5 6 65.16 4.2
5 5 6 67.07 4.36
-5 5 -6 71.99 4.58
-5 5 -6 71.69 4.28
6 -5 6 9.33 2.21
-6 -5 -6 17.39 2.72
-6 -5 -6 11.07 1.39
-6 -5 -6 11.12 1.58
-6 5 -6 11.45 2.21
-6 5 -6 15.44 2.42
-7 -5 -6 336.52 14.18
-7 -5 -6 325.71 12.16
-7 -5 -6 330.89 12.01
-7 5 -6 364.12 13.8
-7 5 -6 360.98 14.01
-8 -5 -6 11.22 2.01
-8 -5 -6 17.29 2.87
-8 -5 -6 12.71 1.88
-8 5 -6 13.09 2.6
-8 5 -6 18.34 2.82
-9 -5 -6 1.35 1.22
-9 -5 -6 -2.26 2.47
-9 5 -6 0.32 2.37
-9 5 -6 0.02 2.32
-10 -5 -6 24.43 3.74
-10 5 -6 35.45 5.53
-10 5 -6 22.87 3.53
-10 -6 6 -0.38 2.15
-10 6 6 -2.66 3.48
-10 6 6 -0.17 2.13
-10 6 6 2.09 2.37
-9 -6 6 13.53 3.23
-9 -6 6 23.53 3.5
-9 6 6 13.05 3.17
-9 6 6 13.86 2.62
-9 6 6 11.91 2.16
-8 -6 6 37.7 3.9
-8 -6 6 41.7 4.67
-8 6 6 43.52 4.16
-8 6 6 44.93 5.33
-7 -6 6 6.88 2.11
7 6 -6 8.71 1.92
-7 6 6 3.81 2.11
-7 6 6 4.77 2.2
-7 6 6 3.62 1.63
-6 -6 6 27.1 3.14
-6 6 6 24.26 3.73
6 6 -6 16.76 2.05
-6 6 6 26.66 4.12
6 6 -6 27.11 2.91
6 6 -6 21.98 1.92
-6 6 6 24.78 3.41
-6 6 6 20.37 2.58
-5 -6 6 24.85 2.47
-5 -6 6 24.98 2.96
-5 6 6 30.77 3.73
-5 6 6 24.73 3.22
-5 6 6 24.04 2.39
5 6 -6 16.39 2.58
5 6 -6 23.53 2.37
-5 6 6 26.79 3.95
5 6 -6 22.7 2.72
-4 -6 6 445.45 15.95
-4 -6 6 440.59 15.89
-4 6 6 446.49 16.41
-4 6 6 441.25 16.76
4 6 -6 429.56 16.11
4 6 -6 438.36 16.01
-4 6 6 453.16 16.8
4 6 -6 450.76 15.83
-3 -6 6 265.96 10.13
-3 -6 6 273.25 10.04
-3 6 6 274.38 10.68
-3 6 6 255.33 10.89
3 6 -6 261.99 10.07
-3 6 6 253.87 10.2
3 6 -6 266.02 10.09
-2 -6 6 291.29 10.5
-2 -6 6 283.11 10.75
-2 6 6 271.93 10.55
-2 6 6 292.07 10.86
-2 6 6 260.13 11.35
2 6 -6 286.95 10.63
1 -6 -6 7.65 1.81
-1 -6 6 9.43 1.64
-1 -6 6 9.38 1.43
1 6 -6 7.22 1.45
-1 6 6 8.04 1.6
-1 6 6 8.91 1.29
1 6 -6 6.44 1.28
-1 6 6 5.65 1.98
0 -6 6 50.01 3.43
0 -6 6 53.86 3
0 -6 -6 41.92 3.76
0 6 6 45.24 4.07
0 6 6 54.27 2.84
0 6 6 44.82 2.86
0 6 -6 51.3 3.1
0 6 -6 48.56 3.46
1 -6 6 1143.87 36.79
-1 -6 -6 1087.58 37.68
1 -6 6 1091.31 37.16
1 6 6 1022.14 35.96
-1 6 -6 1061.31 36.8
1 6 6 1040.52 36.08
1 6 6 1114.07 37.8
-1 6 -6 1083.72 37.27
2 -6 6 1224.62 40.34
-2 -6 -6 1205.13 41.26
2 -6 6 1233.26 40.71
-2 6 -6 1218.72 40.8
-2 6 -6 1151.41 40.31
2 6 6 1081.36 39.07
2 6 6 1243.29 41.22
2 6 6 1126.63 39.15
3 -6 6 156.54 6.88
3 -6 6 146.79 6.56
-3 -6 -6 149.31 7.4
-3 6 -6 139.7 6.43
-3 6 -6 155.36 6.97
3 6 6 149.35 7.24
-4 -6 -6 18.85 3.19
4 -6 6 10.36 2.12
4 -6 6 8.08 1.82
-4 6 -6 10 2.07
-4 6 -6 10.59 1.92
4 6 6 13.14 2.31
5 -6 6 61.24 4.26
-5 -6 -6 62.3 4.77
5 -6 6 66.99 4.3
-5 6 -6 66.43 4.51
5 6 6 61.19 4.47
-5 6 -6 62.55 4.22
6 -6 6 24.5 3.37
-6 -6 -6 35.66 4.41
-6 6 -6 31.89 3.89
-6 6 -6 25.39 3.55
-7 -6 -6 113.89 6.77
-7 6 -6 101.48 6.29
-7 6 -6 92.14 6.06
-8 -6 -6 6.84 1.04
-8 -6 -6 5.97 2.68
-8 -6 -6 4.75 1.22
-8 6 -6 7.5 2.49
-9 -6 -6 5.45 2.87
-9 6 -6 4.05 2.83
-9 6 -6 7.63 2.91
-10 -6 -6 2.76 3.21
-10 6 -6 2.77 3.59
-10 6 -6 3.04 3.61
-10 -7 6 8.13 2.52
-10 7 6 1.01 3.14
-10 7 6 4.41 2.76
-10 7 6 4.74 2.23
-9 7 6 23.22 3.69
-9 7 6 14.4 3.31
-9 7 6 16.44 3.08
-8 -7 6 4.44 2.54
-8 7 6 6.71 1.78
-8 7 6 4.64 2.63
-8 7 6 5.47 2.4
-7 -7 6 63.75 4.7
-7 7 6 49.83 4.87
-7 7 6 51 4.96
-7 7 6 58.06 4.04
7 7 -6 61.89 4.19
-6 -7 6 32.15 3.3
-6 7 6 32.95 3.12
-6 7 6 26.94 3.72
6 7 -6 31.16 3.06
6 7 -6 28.64 2.63
-5 -7 6 6.06 1.72
-5 7 6 7.89 2.37
-5 7 6 4.61 1.83
-5 7 6 8.27 1.68
5 7 -6 3.54 1.38
5 7 -6 6.51 1.56
5 7 -6 6.24 1.7
-5 7 6 6.29 2.26
-4 -7 6 237.59 9.4
-4 -7 6 242.72 9.33
-4 7 6 237.19 10.26
-4 7 6 237 9.79
4 7 -6 229.72 9.78
-4 7 6 232.22 9.45
-4 7 6 237.9 10.46
4 7 -6 239.15 9.38
4 7 -6 247.65 9.46
-3 -7 6 75.54 3.99
-3 -7 6 67.83 4.17
-3 7 6 77.31 4.37
3 7 -6 74.23 4.73
3 7 -6 73.49 4.28
-3 7 6 82.72 5.3
3 7 -6 74.28 3.99
-3 7 6 76.25 4.76
2 -7 -6 72.8 4.73
-2 -7 6 74.16 3.89
-2 -7 6 76.85 4.36
2 7 -6 72.15 4.01
-2 7 6 75.18 3.97
-2 7 6 77.52 5.25
-2 7 6 77.88 4.39
-1 -7 6 267.94 10.52
-1 -7 6 271.45 10.01
1 -7 -6 244.11 10.94
-1 7 6 277.81 10.21
1 7 -6 269.44 10.56
-1 7 6 246.61 11.23
-1 7 6 269.88 9.93
1 7 -6 270.99 10.21
0 -7 -6 8.99 2.37
0 -7 6 13.23 2.06
0 -7 6 13.46 2.11
0 7 -6 12.61 2.14
0 7 6 11.7 1.62
0 7 6 13.98 1.93
0 7 -6 12.71 1.98
1 -7 6 233.18 9.86
-1 -7 -6 250.88 10.41
1 -7 6 235.07 9.28
1 7 6 258.21 10.67
-1 7 -6 236.32 10.05
-1 7 -6 238.19 9.43
1 7 6 230.86 8.48
1 7 6 229.06 8.65
2 -7 6 104.09 5.39
-2 -7 -6 97 5.82
2 -7 6 109.43 5.03
-2 7 -6 101.39 5.49
2 7 6 102.33 3.82
2 7 6 100.19 6
-2 7 -6 99.72 4.96
2 7 6 97.75 3.68
3 -7 6 187.38 7.93
-3 -7 -6 182.06 8.77
3 -7 6 190.94 8.2
3 7 6 183.92 8.73
-3 7 -6 181.22 7.89
-3 7 -6 185.28 8.3
-4 -7 -6 2.6 1.84
4 -7 6 0.97 1.56
4 -7 6 2 1.55
-4 7 -6 -2.6 1.43
4 7 6 1.67 1.77
-4 7 -6 1.47 1.25
5 -7 6 226.47 9.75
5 -7 6 219.8 9.6
-5 -7 -6 232.11 10.38
5 7 6 217.22 10.02
-5 7 -6 223.15 9.5
-5 7 -6 227.04 9.95
-6 -7 -6 112.38 7.12
-6 7 -6 118.37 6.47
-6 7 -6 127.46 6.96
-7 -7 -6 1.24 2.44
-7 7 -6 -0.28 2.14
-7 7 -6 1.82 2.29
-8 -7 -6 13.22 3.07
-8 7 -6 11.52 2.92
-8 7 -6 15.91 3.13
8 7 6 9.23 2.04
-9 -7 -6 4.4 3.23
-9 7 -6 0.92 2.92
-9 7 -6 -2.13 3.04
-9 -8 6 4.59 2.15
-9 8 6 4.48 2.22
-9 8 6 7.74 2.85
-9 8 6 4.9 3.27
-8 -8 6 146.44 7.56
-8 8 6 142.58 8.17
-8 8 6 147.22 7.32
-8 8 6 143.8 8.23
8 8 -6 143.23 7.07
-7 -8 6 9.37 2.28
7 8 -6 4.33 1.69
7 8 -6 4.84 1.41
-7 8 6 5.33 1.95
-7 8 6 3.34 4.42
-6 -8 6 55.43 3.93
-6 8 6 53.5 4.68
6 8 -6 58.68 3.87
-6 8 6 54.21 5.5
6 8 -6 51.84 3.72
-6 8 6 45.68 4.08
-5 -8 6 106.28 5.22
5 8 -6 102.63 5.26
-5 8 6 101.36 6.57
-5 8 6 105.28 5.75
-5 8 6 103.59 6.84
-5 8 6 110.63 5.54
-4 -8 6 5.46 1.66
-4 -8 6 3.63 1.39
-4 8 6 3.76 2.05
-4 8 6 5.33 2.22
4 8 -6 1.41 1.74
4 8 -6 2.93 1.48
-4 8 6 4.77 1.6
-4 8 6 3.16 1.39
4 8 -6 3.05 1.32
-3 -8 6 266.85 10.39
-3 -8 6 264.58 10.82
3 8 -6 287.74 11.5
3 8 -6 279.07 10.95
-3 8 6 264.16 11.83
3 8 -6 266.86 10.54
-3 8 6 279.34 11.29
-3 8 6 282.52 10.84
-2 -8 6 121.43 5.2
-2 -8 6 109.61 5.67
-2 8 6 114.44 5.28
2 8 -6 114.17 5.34
-2 8 6 96.83 6.48
-2 8 6 116.65 5.75
-1 -8 6 39.62 2.81
-1 -8 6 35.83 3.35
1 -8 -6 37.61 3.97
1 8 -6 43.9 3.56
-1 8 6 38.93 2.63
1 8 -6 36.53 2.95
-1 8 6 31.86 4.3
-1 8 6 42.05 3.15
0 -8 6 167.3 7.55
0 -8 6 170.91 7
0 8 -6 168.73 7.78
0 8 -6 162.93 7.11
0 8 6 164.15 6.49
0 8 6 168.6 8.77
1 -8 6 0.36 1.48
-1 -8 -6 2.45 1.8
1 -8 6 2.43 1.33
1 8 6 2.82 0.77
-1 8 -6 0.73 1.18
1 8 6 2.57 0.92
-1 8 -6 2.59 1.55
1 8 6 0.63 2.03
-2 -8 -6 -0.1 1.65
2 -8 6 -0.82 1.15
2 -8 6 0.11 1.49
2 8 6 0.91 0.61
2 8 6 -0.55 0.47
-2 8 -6 -0.04 1.48
2 8 6 -0.1 1.94
-2 8 -6 -1.01 1.11
3 -8 6 382.27 14.43
-3 -8 -6 385.91 15.46
3 -8 6 380.3 14.78
-3 8 -6 397.72 15.06
-3 8 -6 364.6 14.39
3 8 6 383.19 15.44
-4 -8 -6 23.2 3.75
4 -8 6 26.24 3.49
4 -8 6 21.09 2.82
-4 8 -6 22.7 3.35
-4 8 -6 22.32 2.84
4 8 6 18.63 2.99
-5 -8 -6 156.52 8.68
-5 8 -6 175.37 8.4
-5 8 -6 170.53 7.85
-6 -8 -6 4.45 2.54
-6 8 -6 2.09 2.14
-6 8 -6 3.93 1.95
-7 -8 -6 46.84 7.55
-7 8 -6 46.15 5.83
-8 -8 -6 1.04 2.57
-8 8 -6 4.57 2.82
-8 8 -6 -0.43 2.44
8 8 6 0.33 1.92
-9 -8 -6 54.99 6.26
-9 8 -6 44.28 6.35
-9 8 -6 46.39 6.34
-9 -9 6 33.6 4.03
-9 9 6 28.36 5.19
-9 9 6 45.27 5.29
-9 9 6 38.02 4.92
-8 -9 6 0.24 3.97
-8 9 6 2.54 2.84
8 9 -6 0.03 1.92
-8 9 6 4.21 2.52
-8 9 6 4.04 2.16
-7 -9 6 35.78 4.1
-7 9 6 49.74 6.34
7 9 -6 43.86 3.75
-7 9 6 43.35 4.95
-7 9 6 44.38 4.27
7 9 -6 41.54 3.48
-6 -9 6 3.1 1.72
-6 9 6 0.54 1.95
6 9 -6 3.09 1.55
6 9 -6 2.53 1.77
-6 9 6 3.31 2.8
-6 9 6 0.89 1.71
-5 -9 6 1.08 1.42
5 9 -6 -0.05 1.51
-5 9 6 -0.97 1.33
5 9 -6 2.27 1.35
-5 9 6 1.24 2.44
-5 9 6 -0.14 1.6
-4 -9 6 102.94 4.94
-4 -9 6 97.64 5.33
-4 9 6 96.29 6.2
4 9 -6 94.45 5
4 9 -6 88.11 6.07
-4 9 6 103.07 5.43
4 9 -6 93.57 5.43
-4 9 6 106.41 6.79
-4 9 6 102.3 5.52
-3 -9 6 2.32 1.32
-3 -9 6 -0.57 1.52
3 9 -6 2.52 1.81
3 9 -6 2.73 2.09
-3 9 6 1.95 1.61
3 9 -6 5.42 1.51
-3 9 6 0.05 1.89
-3 9 6 3.16 1.48
-3 9 6 3.42 2.4
-2 -9 6 171.64 7.1
-2 -9 6 170.28 7.72
-2 9 6 163.27 7.19
2 9 -6 163.03 7.29
-2 9 6 169.44 9.02
-2 9 6 176.84 7.79
2 9 -6 170.91 7.83
-1 -9 6 185.95 8.38
-1 -9 6 191.55 7.72
1 -9 -6 182.91 9.01
-1 9 6 185.29 7.5
1 9 -6 176.31 7.88
-1 9 6 192.98 8
1 9 -6 185.13 8.5
-1 9 6 189.74 9.63
0 -9 6 29.08 2.61
0 -9 6 29.44 3.68
0 -9 -6 23.82 3.76
0 9 -6 27.68 2.88
0 9 6 34.7 2.29
0 9 -6 33.69 3.72
0 9 6 34.62 2.81
0 9 6 27.14 4.58
1 -9 6 99.24 5.5
-1 -9 -6 93.82 5.94
1 -9 6 90.89 4.81
1 9 6 89.68 3.85
1 9 6 88.98 6.41
1 9 6 84.4 4.14
-1 9 -6 85.05 4.84
-1 9 -6 89.75 5.44
2 -9 6 240.61 10.23
2 -9 6 238.81 9.66
-2 -9 -6 244.11 10.88
-2 9 -6 228.99 9.64
2 9 6 228.45 10.95
2 9 6 240.66 8.51
-2 9 -6 239.1 10.33
2 9 6 232.65 8.33
3 -9 6 104.68 5.59
3 -9 6 99.44 5.96
-3 -9 -6 100.4 6.53
-3 9 -6 103 6.06
3 9 6 96.46 6.51
-3 9 -6 102.36 5.42
4 -9 6 126.89 6.84
-4 -9 -6 131.19 7.48
4 -9 6 124.02 6.88
-4 9 -6 126.97 7
4 9 6 119.29 7.52
-4 9 -6 119.62 6.32
-5 -9 -6 62 5.4
-5 9 -6 59.84 4.46
-5 9 -6 52.44 4.85
-6 -9 -6 0.22 2.25
-6 9 -6 0.33 1.88
-6 9 -6 1.27 2.1
-7 -9 -6 14.09 3.49
-7 9 -6 15.09 3.06
-7 9 -6 12.3 2.83
7 9 6 9.61 2.27
-8 -9 -6 3.11 2.87
-8 9 -6 -1.07 2.71
-8 9 -6 -2.81 2.66
-9 -9 -6 2 3.09
-9 9 -6 0.58 3.01
-9 9 -6 -0.11 2.96
-9 10 6 21.55 4.53
-9 10 6 11.53 3.05
-8 10 6 0.8 2.36
-8 10 6 -2.35 3.28
-8 10 6 0.12 2.71
8 10 -6 -1.13 1.79
-7 -10 6 0.07 1.9
-7 10 6 -1.35 1.97
7 10 -6 1.86 1.7
-7 10 6 6.16 3.19
7 10 -6 -1.77 1.98
-7 10 6 0.38 2.55
-6 -10 6 20.31 3.21
-6 10 6 22.69 4.1
6 10 -6 19.2 3.06
6 10 -6 21.48 3.49
-6 10 6 16.07 2.59
-5 -10 6 12.9 1.95
-5 10 6 15.62 2.55
-5 10 6 6.73 3.14
5 10 -6 9.95 2.21
-5 10 6 11.91 2.41
5 10 -6 13.71 2.08
-4 -10 6 5.47 1.55
4 10 -6 3.23 1.51
-4 10 6 7.92 2.09
-4 10 6 5.54 2.74
-4 10 6 3.62 3
-4 10 6 2.94 1.94
4 10 -6 4.39 1.89
-3 -10 6 10.44 1.75
-3 -10 6 8.65 2.09
3 10 -6 6.91 1.74
-3 10 6 9.38 2.57
-3 10 6 9.06 3.04
3 10 -6 11.1 3.11
-3 10 6 8.91 1.91
-3 10 6 8.85 2.09
-2 -10 6 -0.54 1.54
-2 -10 6 -0.15 1.22
-2 10 6 1.27 2.48
-2 10 6 2.56 1.76
-2 10 6 0.51 1.66
-2 10 6 1.51 1.34
2 10 -6 1.49 1.41
2 10 -6 -2.24 2.21
2 10 -6 1.21 1.74
-1 -10 6 64.9 4.84
-1 -10 6 60.76 4.01
-1 10 6 58.94 5.96
1 10 -6 63.4 4.24
-1 10 6 68.06 3.78
-1 10 6 81 4.55
1 10 -6 64.9 4.86
0 -10 6 52.17 4.42
0 -10 -6 68.49 5.18
0 -10 6 54.4 3.83
0 10 -6 56.63 4
0 10 6 52.48 5.94
0 10 6 58.69 3.78
0 10 6 57.87 3.21
1 -10 6 0 1.68
-1 -10 -6 -3.32 1.72
1 -10 6 -1.24 1.39
-1 10 -6 1.35 1.76
1 10 6 0.37 2.58
1 10 6 1.07 0.79
-1 10 -6 0.36 1.3
1 10 6 0.11 1.27
-2 -10 -6 5.1 2.43
2 -10 6 5.11 1.8
2 -10 6 3.07 2.01
2 10 6 4.21 0.92
-2 10 -6 3.25 1.64
-2 10 -6 1.94 1.97
2 10 6 3.4 1.04
2 10 6 7.05 3.08
3 -10 6 13.86 2.76
-3 -10 -6 14.44 3.09
3 -10 6 7.52 2.16
-3 10 -6 12.78 2.74
-3 10 -6 6.78 2.02
3 10 6 10.71 3.09
4 -10 6 11.46 2.75
-4 -10 -6 15.27 3
-4 10 -6 14.79 2.79
-4 10 -6 13.84 2.36
-5 -10 -6 27.32 4.24
-5 10 -6 17.8 2.88
-5 10 -6 21.53 3.34
-6 -10 -6 0.81 2.75
-6 10 -6 8.43 2.35
-6 10 -6 6.11 2.5
6 10 6 7.33 2.3
-7 -10 -6 -0.73 2.94
-7 10 -6 3.99 2.81
7 10 6 1.96 2.52
-7 10 -6 2.1 2.62
-8 -10 -6 11.85 3.75
-8 10 -6 7.88 3.83
-8 10 -6 10.18 3.4
8 11 -6 0.34 1.91
-8 11 6 0.51 3.17
-8 11 6 4.12 3.09
-7 11 6 5.7 4.22
-7 11 6 7.1 2.58
7 11 -6 3.07 1.84
7 11 -6 7.17 2.54
-7 11 6 6.18 2.77
-6 -11 6 -1.34 1.62
6 11 -6 -0.45 1.51
-6 11 6 -4.82 3.78
-6 11 6 0.2 2.99
-6 11 6 3.03 2.34
6 11 -6 0.09 2.03
-5 -11 6 -0.67 1.5
5 11 -6 2.17 2.01
-5 11 6 1.37 2.15
-5 11 6 -1.96 1.86
-5 11 6 4.37 3.11
5 11 -6 0.29 1.49
-4 -11 6 17.18 2.69
-4 11 6 11.51 2.35
-4 11 6 17.22 2.83
4 11 -6 10.81 2.33
-4 11 6 10.74 3.58
4 11 -6 13.79 2.09
-3 -11 6 33.87 3.13
-3 -11 6 31.43 3.92
-3 11 6 37.02 4.35
-3 11 6 21.14 4.15
-3 11 6 33.05 3.73
-3 11 6 34.53 3.4
3 11 -6 24.56 3.2
2 -11 -6 2.05 1.9
-2 -11 6 2.07 1.5
-2 -11 6 0.07 1.9
2 11 -6 2.48 1.89
-2 11 6 6.44 1.64
2 11 -6 1.35 1.58
-2 11 6 4.28 1.86
-2 11 6 4.93 2.13
2 11 -6 8.79 3.26
-2 11 6 5.59 3.15
-1 -11 6 82.9 5.68
-1 -11 6 94.28 4.87
-1 11 6 89.02 5.18
-1 11 6 84.08 4.53
1 11 -6 82.94 5
-1 11 6 87.63 5.41
-1 11 6 67.09 6.74
1 11 -6 82.97 5.89
0 -11 6 54.57 4.06
0 -11 6 54.84 4.75
0 11 6 51.71 6.27
0 11 -6 56.57 4.64
0 11 -6 52.39 4.1
0 11 6 59.92 4.61
0 11 6 68.92 4.13
0 11 6 55.37 3.31
-1 -11 -6 54.14 5.21
1 -11 6 42.41 4.04
1 -11 6 60.41 4.86
1 11 6 54.74 6.22
-1 11 -6 39.92 3.94
1 11 6 44.96 2.78
-1 11 -6 54.89 4.6
1 11 6 47.43 3.41
-2 -11 -6 50.78 5.46
2 -11 6 49.82 4.24
2 -11 6 41.84 4.64
2 11 6 60.48 6.7
-2 11 -6 47.96 4.94
2 11 6 47.63 2.95
-2 11 -6 49.95 4.16
-3 -11 -6 -1.53 2.17
3 -11 6 -0.69 2.28
-3 11 -6 -2.13 1.92
3 11 6 0.29 0.58
3 11 6 -0.48 3.02
-3 11 -6 -0.38 1.61
-4 -11 -6 12.13 3.07
4 11 6 4.53 1.72
-4 11 -6 8.44 2.21
-4 11 -6 10.1 2.6
-5 -11 -6 75.95 6.52
-5 11 -6 93.23 6.45
-5 11 -6 68.39 8.42
5 11 6 71.89 5.34
-6 -11 -6 9.31 2.89
-6 11 -6 7.37 4.98
-6 11 -6 3.06 2.53
6 11 6 4.35 2.32
-7 -11 -6 21.66 3.95
-7 11 -6 35.26 5.66
-8 -11 -6 0.56 3.38
-8 11 -6 0.04 3.49
-8 11 -6 3.06 3.24
-8 12 6 23.42 3.78
-8 12 6 26.75 4.99
7 12 -6 8.45 2.07
-7 12 6 15.39 3.13
-7 12 6 10.32 3.77
-6 -12 6 6.66 1.97
6 12 -6 4.32 2.58
6 12 -6 3.65 1.79
-6 12 6 5.46 4.05
-6 12 6 9.14 3.01
-6 12 6 7.95 2.86
-5 -12 6 25.87 3.23
5 12 -6 22.1 3.15
-5 12 6 17.49 2.95
-5 12 6 16.22 4.86
-5 12 6 27.17 4.65
5 12 -6 13.43 2.86
-4 -12 6 1.43 1.68
4 12 -6 -0.72 1.62
4 12 -6 3.87 2.32
-4 12 6 3.52 3.77
-4 12 6 1.67 2.23
-4 12 6 6.03 1.97
-3 -12 6 6.69 1.87
3 12 -6 8.84 2.01
-3 12 6 10.71 4.16
-3 12 6 10.33 2.39
-3 12 6 7.29 3.11
-3 12 6 10.68 2.12
-2 -12 6 144.09 7.81
-2 -12 6 132.47 6.64
2 -12 -6 134.79 7.3
-2 12 6 146.26 7.71
-2 12 6 143.34 6.82
2 12 -6 150.38 7.11
-2 12 6 144.02 7.61
2 12 -6 147.38 9.32
-2 12 6 157.54 10.04
2 12 -6 152.15 8.08
-1 -12 6 29.79 4.27
-1 12 6 35.16 4.16
1 12 -6 24.54 3.54
-1 12 6 28.62 3.79
-1 12 6 33.22 3.08
-1 12 6 21.92 4.26
1 12 -6 20.31 3.89
1 12 -6 28.52 4.79
0 -12 6 9.32 2.22
0 -12 6 6.84 2.54
0 12 6 10.6 1.61
0 12 6 9.87 2.34
0 12 6 2.35 3.21
0 12 -6 7.21 2.29
0 12 -6 10.78 2.19
0 12 6 13.41 2.23
1 -12 6 124.27 7.42
1 -12 6 126.68 6.76
1 12 6 129.97 5.52
-1 12 -6 123.38 7.51
1 12 6 132.53 6.17
-1 12 -6 135.1 6.81
1 12 6 138.86 9.39
1 12 6 137.31 7.25
2 -12 6 3.54 2.39
-2 -12 -6 -2.92 2.33
-2 12 -6 -0.57 2.19
2 12 6 1.44 1.23
2 12 6 2.79 2.14
-2 12 -6 4.71 2.1
2 12 6 1.28 0.92
2 12 6 -1.52 3.36
3 -12 6 28.65 4.69
-3 -12 -6 21.98 3.8
3 12 6 30.43 1.84
-3 12 -6 36.78 3.7
3 12 6 31.31 1.93
3 12 6 31.51 4.5
-3 12 -6 27.3 4.55
-4 -12 -6 32.81 5.27
-4 12 -6 23.07 3.78
4 12 6 27.58 4.06
-4 12 -6 24.27 3.94
-5 -12 -6 0.31 2.88
5 12 6 -0.7 2.23
-5 12 -6 1.61 2.61
-5 12 -6 -1.75 2.33
-6 -12 -6 57.35 6.63
-6 12 -6 58.97 6.04
-6 12 -6 57.1 5.91
-7 -12 -6 36.42 5.46
-7 12 -6 44.62 6.55
-7 12 -6 44.91 6.17
7 13 -6 7.45 2.09
-7 13 6 8.07 3.44
-7 13 6 6.23 3.39
-6 13 6 12.03 3.23
6 13 -6 8.85 2
-6 13 6 11.66 3.35
-5 -13 6 3.02 1.86
-5 13 6 -0.11 2.56
5 13 -6 -1.72 2.53
-5 13 6 2.42 4.65
5 13 -6 -2.35 1.65
-4 -13 6 20.56 3.3
-4 13 6 31.18 4.63
4 13 -6 23.82 3.53
4 13 -6 17.98 2.59
-4 13 6 19.52 4.48
-4 13 6 27.41 3.97
-3 -13 6 22.53 3.46
3 13 -6 21.46 2.79
-3 13 6 29.63 4.42
-3 13 6 30.5 3.86
3 13 -6 29.22 4.56
2 -13 -6 31.38 4.42
-2 -13 6 28.43 3.54
2 13 -6 32.55 5.1
-2 13 6 27.83 4.38
-2 13 6 34.22 3.53
-2 13 6 37.43 4.81
2 13 -6 29.11 3.69
-2 13 6 27.43 4.93
-1 -13 6 26.16 3.57
-1 -13 6 23.78 3.68
1 13 -6 25.29 3.56
-1 13 6 25.97 3.26
-1 13 6 41.8 6.04
1 13 -6 29.56 5.04
1 13 -6 24.04 6.22
-1 13 6 38.21 4.51
-1 13 6 31.23 4.26
0 -13 6 6.76 2.86
0 -13 6 4.61 2.17
0 13 -6 5.28 2.38
0 13 6 3.95 2.29
0 13 -6 3.79 2.06
0 13 6 1.18 3.66
0 13 -6 5.14 3.68
0 13 6 4.29 2.16
0 13 6 4.01 1.41
1 -13 6 0.96 2.78
1 13 6 3.03 2.03
1 13 6 1.15 4.05
1 13 6 0.41 1.73
-1 13 -6 0.96 2.31
1 13 6 0.24 1.1
-1 13 -6 0.39 1.88
2 -13 6 159.21 8.96
2 13 6 149.49 8.6
2 13 6 167.35 6.46
-2 13 -6 168.83 9.08
-2 13 -6 171.71 8.14
2 13 6 145.99 7.56
-3 -13 -6 12.69 3.21
-3 13 -6 12.18 2.68
3 13 6 8.26 2.65
3 13 6 10.53 1.68
-3 13 -6 15.1 2.95
3 13 6 12.44 1.84
-4 -13 -6 6.8 2.89
4 13 6 4.24 2.41
-4 13 -6 6.09 2.88
-4 13 -6 4.66 2.47
-5 -13 -6 42.6 5.89
-5 13 -6 39.54 5.29
-5 13 -6 48.1 5.87
-6 -13 -6 1.74 3.53
-6 13 -6 4.37 3.42
-6 13 -6 -0.38 3.04
-7 -13 -6 3.15 3.89
-7 13 -6 2.12 4.09
-7 13 -6 4.41 3.38
-7 14 6 4.65 4.32
-7 14 6 0.87 3.04
-6 14 6 -1.62 3.36
6 14 -6 -0.85 1.92
-6 14 6 -0.08 2.89
5 14 -6 8.28 2.16
-5 14 6 17.61 3.2
-5 14 6 11.19 3.16
-4 -14 6 15.67 2.48
-4 14 6 18.45 3.08
4 14 -6 17.25 3.58
-4 14 6 6.08 6.87
4 14 -6 16.21 2.48
-4 14 6 10.82 2.99
-3 -14 6 1.6 2.04
3 14 -6 0.15 2.49
-3 14 6 3.86 4.39
-3 14 6 2.73 2.31
3 14 -6 3.49 2.02
-3 14 6 1.61 1.97
-2 -14 6 17.18 2.71
2 14 -6 15.88 3.36
-2 14 6 25.57 4.21
2 14 -6 22.47 3.58
-2 14 6 21.85 3
-2 14 6 29.59 5.95
-1 -14 6 1.1 2.15
-1 14 6 1.99 1.68
-1 14 6 2.82 2.55
1 14 -6 5.19 2.11
-1 14 6 8.18 2.88
1 14 -6 7.79 2.62
-1 14 6 2.21 4.58
0 14 6 1.41 2.21
0 14 -6 3.62 2.36
0 14 6 1.43 2.3
0 14 -6 -2.46 1.8
0 14 6 4.76 4.51
0 14 -6 0.11 4.09
0 14 6 -0.72 1.36
1 -14 6 1.2 2.89
1 14 6 1.7 4.49
1 14 6 5.81 1.41
-1 14 -6 2.19 2.44
1 14 6 2.72 1.87
1 14 6 4.04 2.44
-1 14 -6 2.14 2.07
2 -14 6 2.02 3
2 14 6 1 1.65
-2 14 -6 0.33 1.95
2 14 6 0.51 1.14
-2 14 -6 -0.39 2.55
2 14 6 6.53 2.52
3 14 6 2.23 2.7
3 14 6 3.04 1.27
3 14 6 0.84 1.17
-3 14 -6 1.05 2.3
-3 14 -6 4.94 2.8
4 14 6 6.9 2.96
-4 14 -6 9.73 3.09
-4 14 -6 15.23 2.94
-5 14 -6 2.74 3.06
-5 14 -6 -0.63 2.72
-6 14 -6 4.46 3
-6 14 -6 4.87 3.69
-6 15 6 1.17 3.27
-6 15 6 7.37 4.23
-5 15 6 -0.38 3.16
-5 15 6 2.71 3.27
5 15 -6 -3.35 1.95
4 15 -6 1.44 1.95
-4 15 6 -2.13 5
-4 15 6 2.01 2.73
-3 -15 6 13.2 2.59
3 15 -6 13.18 2.61
-3 15 6 14.43 3.24
3 15 -6 9.5 3.45
-2 -15 6 2.09 2.37
2 15 -6 0.24 3.35
-2 15 6 1.18 5.65
2 15 -6 -0.2 2.06
-2 15 6 -3.51 2.53
-2 15 6 -1.9 1.74
1 15 -6 11.86 2.7
-1 15 6 12.19 5.97
-1 15 6 13.19 3.34
-1 15 6 14.47 3.32
1 15 -6 6.75 2.92
-1 15 6 13.76 2.35
0 15 6 33.65 6.32
0 15 -6 52.21 5.97
0 15 6 46.02 5.01
0 15 6 43.03 3.62
0 15 6 44.33 5.62
0 15 -6 48.93 4.77
-1 15 -6 -2.95 2.23
-1 15 -6 -1.8 2.8
-1 15 -6 1.18 4.7
1 15 6 -0.99 2.54
1 15 6 1.08 2.18
1 15 6 -1.25 1.32
2 15 6 15.85 2.41
2 15 6 9.12 2.06
-2 15 -6 12.76 3.46
-2 15 -6 8.78 2.47
-2 15 -6 4.72 5.39
2 15 6 7.72 2.79
-3 15 -6 3.57 2.43
3 15 6 -1.66 2.83
-3 15 -6 -2.92 2.83
-4 15 -6 8.07 3.3
-4 15 -6 8.6 3.48
-5 15 -6 12.01 3.93
-5 15 -6 6.66 3.28
5 16 -6 0.69 2.16
-5 16 6 3.36 3.76
-5 16 6 -0.8 3.12
-4 16 6 14.42 3.33
4 16 -6 13.84 2.64
-4 16 6 16.54 4.37
-3 16 6 15.09 2.94
-3 16 6 11.93 3.51
3 16 -6 10.51 2.69
-2 16 6 3.15 2.25
-2 16 6 -3.22 2.81
-1 16 6 8.62 3.31
1 16 -6 14.54 2.87
-1 16 6 13.6 2.52
1 16 -6 14.08 3.54
-1 16 6 16.15 6.26
0 16 6 56.77 6.12
0 16 6 76.52 6.91
0 16 -6 56.98 6.27
0 16 6 61.52 4.34
0 16 -6 72.75 5.67
-1 16 -6 0.85 2.26
1 16 6 3.46 2.85
-1 16 -6 0.85 3.23
1 16 6 -0.59 1.56
1 16 6 0.42 2.65
2 16 6 8.48 2.98
2 16 6 5.66 1.62
-2 16 -6 4.06 2.84
-2 16 -6 2.39 3.26
-3 16 -6 45.61 5.86
-3 16 -6 34.29 5.38
-4 16 -6 -7.3 3.8
-4 16 -6 -2.68 2.85
-3 17 6 10.18 2.91
3 17 -6 4.31 2.76
-3 17 6 7.77 3.75
-2 17 6 3.83 3.42
-2 17 6 11.83 2.6
2 17 -6 12.5 2.97
1 17 -6 3.45 2.7
-1 17 6 1.66 3.24
1 17 -6 -5.04 3.56
-1 17 6 -0.72 2.04
0 17 -6 0.22 3.56
0 17 -6 8.58 2.78
0 17 6 9.61 3.52
0 17 6 7.7 2.14
-1 17 -6 8.69 2.96
-1 17 -6 -5.53 3.25
1 17 6 -0.48 1.67
1 17 6 -4.57 3.01
-2 17 -6 2.92 2.91
2 17 6 2.77 1.87
-2 17 -6 0.73 3.83
-3 17 -6 19.37 4.43
-3 17 -6 13.96 4.04
1 18 -6 8.07 3.12
-1 18 6 0.81 3.76
0 18 6 12.28 4.01
0 18 -6 8.77 5.51
0 18 6 8.36 2.32
0 18 -6 16.84 3.66
-1 18 -6 6.92 3.52
-1 18 -6 -2.51 3.81
1 18 6 3.75 2.11
-10 0 7 3.09 2.46
-9 0 7 -2.6 1.96
-8 0 7 -3.23 2.88
-8 0 7 -2.81 1.63
-7 0 7 -0.31 1.57
-7 0 7 -0.55 2.12
-6 0 7 -0.72 1.29
-6 0 7 -1.27 1.75
5 0 -7 -1.52 1.2
-5 0 7 0.33 1.52
-5 0 7 0.52 0.54
4 0 -7 0.91 1.21
-4 0 7 0.99 1.35
-4 0 7 -0.18 0.7
3 0 -7 1.84 0.68
-3 0 7 2.1 0.79
-3 0 7 1.19 1.15
3 0 -7 1.71 1.1
-2 0 7 1.63 0.73
2 0 -7 1.47 0.71
2 0 -7 1.06 0.82
-2 0 7 2.43 1.04
-1 0 7 2.91 0.87
-1 0 7 2.49 0.97
1 0 -7 3.63 1.12
0 0 7 1.14 6.11
0 0 -7 4.43 4.86
1 0 7 3.33 1.06
-1 0 -7 4.26 0.86
-1 0 -7 3.75 1.11
2 0 7 0.7 0.95
-2 0 -7 0.2 0.69
2 0 7 1.31 0.62
-3 0 -7 2.84 1.06
3 0 7 3.24 0.87
3 0 7 3.45 1.08
-3 0 -7 2.46 0.86
4 0 7 3.3 1.35
-4 0 -7 4.38 1.4
-4 0 -7 3.42 1.05
-5 0 -7 0.28 1.04
5 0 7 1.28 1.22
5 0 7 -0.92 1.04
-5 0 -7 2.52 1.37
-6 0 -7 -0.57 1.02
6 0 7 0.68 1.36
6 0 7 1.51 1.31
-6 0 -7 0.71 1.31
-7 0 -7 0.15 1.24
-7 0 -7 1.1 1.61
7 0 7 -0.65 1.54
8 0 7 1.28 1.87
-8 0 -7 1.07 1.89
-8 0 -7 0.8 1.49
-9 0 -7 1.92 2.25
-9 0 -7 1.21 1.79
-9 0 -7 5.51 3.06
-10 0 -7 2.35 2.32
-10 0 -7 3.18 3.13
-10 -1 7 33.73 6.1
-10 1 7 33.7 5.24
-9 -1 7 7.47 2.46
-9 1 7 12.1 2.71
-8 -1 7 12.93 3.02
-8 -1 7 16.99 2.74
-8 1 7 17.22 2.65
-7 -1 7 90.4 5.31
-7 -1 7 91.77 5.89
-7 1 7 85.94 6.08
-7 1 7 92.33 5.4
-6 -1 7 84.27 5.05
-6 1 7 83.28 3.4
-6 1 7 80.71 5.09
6 1 -7 76.48 4.87
-6 1 7 83.83 4.91
-5 -1 7 148.14 5.06
5 -1 -7 130.69 6.4
-5 -1 7 136.19 6.51
-5 1 7 134.66 6.62
-5 1 7 145.65 5.35
5 1 -7 128.54 6.4
4 -1 -7 195.42 8.38
-4 -1 7 211.5 8.45
-4 -1 7 205.6 7.51
-4 1 7 212.42 8.56
4 1 -7 206.55 8.42
-4 1 7 203.26 7.66
3 -1 -7 74.81 3.82
-3 -1 7 71.83 3.82
-3 -1 7 72.34 3.18
3 -1 -7 64.92 3.21
3 1 -7 71.61 3.06
3 1 -7 69.15 3.68
-3 1 7 74.44 3.83
-3 1 7 64.38 3.3
2 -1 -7 19.47 1.88
-2 -1 7 24.16 1.95
-2 -1 7 22.28 1.71
-2 1 7 24.35 2.12
2 1 -7 22 1.68
-2 1 7 16.18 1.76
-1 -1 7 152.37 5.92
-1 -1 7 146.48 5.91
1 -1 -7 146.99 5.96
-1 1 7 161.98 5.99
-1 1 7 137.83 5.95
0 -1 7 361.79 13.06
0 -1 7 376.29 12.85
0 -1 -7 375.55 12.79
0 -1 -7 349.34 13.14
0 1 -7 358.16 13.08
0 1 -7 374.57 12.89
0 1 7 366.22 12.74
0 1 7 346.09 13.07
-1 -1 -7 338.99 11.98
1 -1 7 329.51 11.44
-1 -1 -7 315.6 11.29
1 -1 7 308.81 11.74
1 1 7 326.87 11.27
-1 1 -7 314.8 11.83
-1 1 -7 310.79 11.48
1 1 7 330 11.87
2 -1 7 46.24 2.44
-2 -1 -7 48.61 3.45
2 -1 7 44.82 2.93
-2 -1 -7 47.36 2.37
-2 1 -7 46.91 2.6
2 1 7 47.35 2.26
2 1 7 43.06 3.5
3 -1 7 6.87 1.34
-3 -1 -7 6.88 1.04
-3 -1 -7 8.57 1.48
-3 1 -7 6.18 1.41
-3 1 -7 5.22 1.09
3 1 7 6.81 0.94
3 1 7 7.77 1.43
-4 -1 -7 414.33 15.74
-4 -1 -7 435.12 14.93
4 -1 7 440.09 15.14
4 -1 7 416 15.45
-4 1 -7 429.31 15.17
4 1 7 433.96 14.85
-4 1 -7 407.55 15.68
4 1 7 431.94 15.52
5 -1 7 87.58 4.52
-5 -1 -7 81.71 3.91
-5 -1 -7 88.26 4.87
5 -1 7 85.09 4.32
-5 1 -7 80.44 4.19
5 1 7 83.62 3.96
-5 1 -7 85 4.83
5 1 7 79.04 4.38
6 -1 7 22.71 2.86
-6 -1 -7 19.96 2.91
-6 -1 -7 24.02 2.24
-6 1 -7 22.61 2.48
-6 1 -7 19.75 2.91
6 1 7 21.89 2.64
6 1 7 22.71 2.43
7 -1 7 106.23 5.61
-7 -1 -7 93.09 5.76
-7 -1 -7 99.51 4.94
7 1 7 103.11 5.24
-7 1 -7 102.75 5.24
-7 1 -7 100.45 5.74
-8 -1 -7 1.49 1.53
8 -1 7 2.72 2.16
-8 -1 -7 0.03 2.22
-8 -1 -7 4.56 2.05
-8 1 -7 1.98 1.86
-8 1 -7 7.66 1.92
-9 -1 -7 3.83 1.74
-9 -1 -7 0.39 2.8
-9 -1 -7 2.7 2.38
-9 1 -7 3.38 2
-9 1 -7 2.47 2.19
-10 -1 -7 26.14 3.98
-10 -1 -7 29.23 4.24
-10 1 -7 23.76 4.01
-10 1 -7 31.55 4.46
-10 -2 7 0.06 2.66
-10 2 7 3.68 2.89
-9 -2 7 108.18 6.44
-9 2 7 108.36 6.97
-8 -2 7 9.52 2.39
-8 -2 7 10.82 2.98
-8 2 7 8.62 1.15
-8 2 7 10.92 1.4
-8 2 7 10.64 2.6
-7 -2 7 5.76 2.33
-7 -2 7 6.63 1.98
-7 2 7 7.68 2.02
-7 2 7 9.92 1.62
-7 2 7 8.41 1.22
-7 2 7 3.58 2.4
-6 -2 7 46.09 1.86
-6 -2 7 41.52 3.83
-6 2 7 38.15 4.02
-6 2 7 46.82 2.65
-6 2 7 38.74 3.59
6 2 -7 40.15 3.54
-5 -2 7 180.01 7.6
-5 -2 7 172.43 6.26
-5 2 7 170.7 7.49
5 2 -7 177.63 7.56
-5 2 7 171.49 6.78
-5 2 7 168.3 7.72
-4 -2 7 117.63 5.41
-4 -2 7 114.51 4.49
4 -2 -7 103.26 5.4
4 2 -7 120.46 4.19
4 2 -7 110.54 5.33
-4 2 7 113.12 4.96
-4 2 7 109.03 5.47
3 -2 -7 1365.62 47.21
3 -2 -7 1338.07 46.7
-3 -2 7 1370.74 46.56
-3 -2 7 1458.15 47.12
3 2 -7 1388.81 47.08
-3 2 7 1382.52 46.89
3 2 -7 1431.77 46.49
-3 2 7 1424.14 47.26
2 -2 -7 212.51 8.24
-2 -2 7 219.04 7.99
2 -2 -7 199.04 8.17
-2 -2 7 219.22 8.21
-2 2 7 202.89 8.19
2 2 -7 224.34 7.99
2 2 -7 218.12 8.23
-1 -2 7 569.04 19.37
-1 -2 7 564.79 19.42
-1 2 7 579.71 19.38
-1 2 7 531.91 19.56
1 2 -7 549.83 19.37
0 -2 7 2905.33 94.45
0 -2 -7 2773.49 94.83
0 -2 7 2892.78 94.66
0 2 -7 2894.26 94.69
0 2 -7 2700.56 94.7
0 2 7 2893.02 94.28
0 2 7 2893.05 94.83
1 -2 7 1875.85 62.21
-1 -2 -7 1832.51 61.92
-1 -2 -7 1860.36 62.76
1 -2 7 1865.38 62.56
-1 2 -7 1904.15 62.32
1 2 7 1940.88 62.72
-1 2 -7 1855.67 62.6
1 2 7 1814.37 61.9
2 -2 7 182.97 7.58
-2 -2 -7 196.62 7.87
-2 -2 -7 192.28 6.87
2 2 7 193.09 8.27
-2 2 -7 196.02 7.33
-2 2 -7 171.01 7.73
2 2 7 196.48 6.81
-3 -2 -7 3.04 0.77
3 -2 7 3.88 1.19
-3 -2 -7 4.38 1.26
3 -2 7 1.82 1
-3 2 -7 3.6 1.1
3 2 7 4.37 1.22
-3 2 -7 7.19 1.56
3 2 7 3.74 0.7
4 -2 7 482.78 17.12
-4 -2 -7 481.38 17.48
-4 -2 -7 473.88 16.34
4 -2 7 473 16.81
-4 2 -7 453.97 16.8
-4 2 -7 461.53 17.31
4 2 7 469.99 16.26
4 2 7 495.92 17.2
5 -2 7 176.48 7.58
-5 -2 -7 173.24 7.99
-5 -2 -7 181.11 6.94
5 -2 7 198.69 7.61
5 2 7 179.85 7.6
-5 2 -7 170.65 7.86
5 2 7 179.24 6.94
-5 2 -7 188.24 7.5
6 -2 7 231.17 9.71
6 -2 7 250.27 9.89
-6 -2 -7 243.86 10.32
-6 -2 -7 248.02 9.18
6 2 7 253.4 9.31
-6 2 -7 249.25 9.8
6 2 7 230.45 9.67
-6 2 -7 253.83 10.3
-7 -2 -7 72.48 3.92
7 -2 7 75.51 4.94
-7 -2 -7 70.39 5.13
-7 2 -7 74.13 4.58
-7 2 -7 72.53 4.92
7 2 7 78.87 4.22
-8 -2 -7 36.63 4.56
-8 -2 -7 38.93 4.29
-8 -2 -7 44.13 3.2
8 -2 7 30.44 4.41
-8 2 -7 34.49 3.66
-8 2 -7 33.15 4.39
-9 -2 -7 86.34 6.01
-9 -2 -7 79.08 4.64
-9 -2 -7 67.45 5.97
-9 2 -7 68.45 5.34
-9 2 -7 74.06 5.68
-10 -2 -7 4.37 2.09
-10 -2 -7 8.55 3.17
-10 2 -7 6.79 2.85
-10 -3 7 4.11 2.44
-10 3 7 8.58 3.13
-9 -3 7 25.52 3.91
-9 3 7 31.97 2.28
-9 3 7 29.52 2.06
-9 3 7 26.34 3.84
-8 -3 7 54.33 4.4
-8 -3 7 56.65 5.39
-8 3 7 54.4 4.86
-8 3 7 58.82 3.31
-8 3 7 54.18 3.27
-7 -3 7 127.09 6.98
-7 3 7 137.85 6.78
7 3 -7 126.99 6.71
-7 3 7 124.8 7.42
-7 3 7 140.11 5.78
-7 3 7 132.16 5.31
-6 -3 7 43 3.83
6 3 -7 40.89 3.68
-6 3 7 48.1 3.75
-6 3 7 46.06 4.11
-6 3 7 45.21 2.47
-6 3 7 43.23 3.01
-5 -3 7 208.21 7.7
-5 -3 7 218.54 8.82
-5 3 7 215.5 9.27
5 3 -7 210.99 8.76
-5 3 7 210.69 8.85
-4 -3 7 132.08 5.17
-4 -3 7 128.56 5.82
-4 3 7 118.38 6.15
4 3 -7 122.97 4.95
-4 3 7 130.46 5.96
4 3 -7 126.31 5.79
-4 3 7 140.5 5.8
3 -3 -7 7.02 1.46
3 -3 -7 6.78 1.24
-3 -3 7 7.44 1.15
-3 -3 7 13.05 2.03
3 3 -7 10.67 1.61
-3 3 7 10.78 1.69
-3 3 7 10.01 1.55
3 3 -7 10.21 1.27
2 -3 -7 953.33 33.27
-2 -3 7 950.9 33
2 -3 -7 1011.91 33.43
2 3 -7 962.86 33.02
-2 3 7 997.06 33.48
2 3 -7 967.91 33.19
-2 3 7 983.72 33.3
1 -3 -7 70.24 3.99
-1 -3 7 74.41 3.65
-1 -3 7 77.99 3.75
1 3 -7 78.47 3.76
-1 3 7 82.4 4.15
-1 3 7 77.74 3.66
0 -3 7 102.54 4.64
0 -3 -7 99.95 4.96
0 -3 7 107.03 4.51
0 -3 -7 98.72 4.25
0 3 7 100.35 4.23
0 3 -7 99.97 4.68
0 3 7 106.12 4.99
0 3 -7 103.94 4.5
-1 -3 -7 679.18 24.19
-1 -3 -7 753.87 25.37
1 -3 7 717.67 24.94
-1 3 -7 732.32 24.75
1 3 7 762.14 25.29
1 3 7 686.03 24.18
-1 3 -7 707.04 25.01
2 -3 7 29.15 2.57
2 -3 7 32.62 2.29
-2 -3 -7 34.18 1.74
-2 -3 -7 29.19 2.81
2 3 7 29.85 2.75
-2 3 -7 31.61 2.26
2 3 7 32.25 1.63
-2 3 -7 34.03 2.64
-3 -3 -7 34.55 3.19
-3 -3 -7 32.35 1.86
3 -3 7 36.88 2.62
3 -3 7 37.07 2.88
3 3 7 40.45 3.07
-3 3 -7 36.34 2.97
3 3 7 32.37 1.7
-3 3 -7 35.08 2.57
4 -3 7 3.14 1.2
-4 -3 -7 2.57 1.4
-4 -3 -7 2.7 0.79
4 -3 7 5.61 1.57
4 3 7 1.78 1.29
-4 3 -7 3.97 1.19
-4 3 -7 2.48 1.28
4 3 7 3.97 0.73
-5 -3 -7 0.29 0.88
5 -3 7 1.05 1.35
5 -3 7 0.87 1.3
-5 -3 -7 1.87 1.51
5 3 7 1.94 0.86
-5 3 -7 2.84 1.55
5 3 7 2.82 1.47
-5 3 -7 1.24 1.27
6 -3 7 9.5 1.87
6 -3 7 5.63 1.85
-6 -3 -7 10.09 2.2
-6 -3 -7 8.11 1.22
6 3 7 8.69 1.3
6 3 7 7.78 1.89
-6 3 -7 6.9 2
-6 3 -7 8.67 1.83
-7 -3 -7 60.67 4.18
-7 -3 -7 63.68 3.54
-7 -3 -7 61.3 5.1
7 -3 7 66.78 4.92
-7 3 -7 71.79 4.88
-7 3 -7 65.03 4.56
-8 -3 -7 14.86 2.42
-8 -3 -7 12 1.73
-8 3 -7 9.31 2.24
-9 -3 -7 45.24 5.08
-9 -3 -7 38.82 3.32
-9 3 -7 36.7 4.5
-9 3 -7 33.01 4.75
-10 -3 -7 36.45 4.24
-10 -3 -7 46.43 5.72
-10 3 -7 44.23 5.48
-10 3 -7 43.34 5.6
-10 -4 7 4.08 2.41
-10 4 7 0.38 1.27
-10 4 7 7.1 1.44
-10 4 7 4.01 3.16
-9 -4 7 -2.15 3.19
-9 -4 7 3.83 2.09
-9 4 7 2.28 1.19
-9 4 7 4.11 2.72
-9 4 7 1.66 1.51
-8 -4 7 29.83 4.61
-8 -4 7 33 3.64
-8 4 7 34.3 4.16
-8 4 7 29.82 3.17
-8 4 7 31.6 2.52
-7 -4 7 49.92 4.57
-7 4 7 44.64 3.49
-7 4 7 46.76 4.42
-7 4 7 49.5 2.99
7 4 -7 50.96 4.06
-6 -4 7 5.78 1.83
-6 4 7 5.88 1.97
-6 4 7 1.55 2.04
-6 4 7 3.48 1.06
-6 4 7 0.12 1.39
6 4 -7 3.8 1.67
-5 -4 7 2.19 0.82
-5 -4 7 2.7 1.44
5 4 -7 0.78 0.6
-5 4 7 2.06 1.85
5 4 -7 0.59 0.68
-5 4 7 0.42 1.45
5 4 -7 0.22 1.25
-5 4 7 0.15 1.3
-4 -4 7 104.64 4.87
-4 -4 7 95.57 4.31
4 4 -7 96.8 4.79
4 4 -7 91.95 4.11
-4 4 7 98.47 5.22
-4 4 7 92.32 4.94
4 4 -7 90.47 4.22
-4 4 7 104.69 5.08
-3 -4 7 54.77 3.09
3 -4 -7 64.23 3.58
-3 -4 7 57.64 3.35
-3 4 7 65.72 3.84
3 4 -7 57.05 3.4
3 4 -7 57.88 3.09
-3 4 7 54.9 3.52
-3 4 7 45.76 3.52
2 -4 -7 17.84 2.18
-2 -4 7 15.01 1.88
-2 -4 7 13.36 1.88
-2 4 7 17.51 2.24
-2 4 7 11.57 1.81
2 4 -7 15.5 1.94
2 4 -7 12.82 1.88
-1 -4 7 219.15 8.42
1 -4 -7 221.5 8.84
1 -4 -7 214.06 8.23
-1 -4 7 204.09 8.67
-1 4 7 218.2 8.24
-1 4 7 225.47 8.93
1 4 -7 209.96 8.27
0 -4 7 149.65 6.33
0 -4 -7 145.73 5.85
0 -4 7 153.84 6.11
0 -4 -7 149.84 6.84
0 4 -7 153.6 6.43
0 4 -7 148 6.16
0 4 7 147.69 5.81
0 4 7 150.31 6.76
-1 -4 -7 302.43 12
-1 -4 -7 304.98 10.73
1 -4 7 313.81 11.61
1 -4 7 314.03 11.25
-1 4 -7 302.62 11.32
1 4 7 318.88 11.97
1 4 7 300.46 10.71
-1 4 -7 301.03 11.63
-2 -4 -7 226.8 9.46
2 -4 7 228.15 8.68
-2 -4 -7 221.3 7.87
2 -4 7 235.5 9.13
-2 4 -7 222.73 9.14
2 4 7 230.7 7.85
-2 4 -7 214.73 8.67
2 4 7 230.26 9.35
-3 -4 -7 58.89 4.08
3 -4 7 66.23 3.61
3 -4 7 64.21 3.84
-3 -4 -7 61.39 2.46
-3 4 -7 58.33 3.42
3 4 7 63.24 4
-3 4 -7 61.95 3.88
3 4 7 60.69 2.35
-4 -4 -7 6.72 1.68
4 -4 7 6.1 1.59
4 -4 7 9.18 1.59
-4 -4 -7 9.03 1.07
-4 4 -7 14.24 2.15
-4 4 -7 6.63 1.66
4 4 7 9.32 1.77
-5 -4 -7 86 3.66
5 -4 7 91.86 4.97
-5 -4 -7 97.33 5.53
5 -4 7 87.14 4.86
-5 4 -7 90.47 5.2
5 4 7 89.87 5.02
-5 4 -7 91.32 4.82
6 -4 7 2.11 1.7
-6 -4 -7 -0.09 0.98
-6 -4 -7 -0.13 1.13
-6 -4 -7 1.14 1.72
-6 4 -7 -0.77 1.49
-6 4 -7 5.18 1.62
-7 -4 -7 55.89 3.58
-7 -4 -7 59.93 3.13
-7 -4 -7 44.76 4.89
7 -4 7 50.5 4.84
-7 4 -7 62.8 4.53
-7 4 -7 63.78 4.77
-8 -4 -7 1.09 1.84
-8 -4 -7 3.8 1.25
-8 -4 -7 1.59 2.04
-8 4 -7 4.91 2.06
-8 4 -7 2.08 1.95
-9 -4 -7 0.26 1.4
-9 -4 -7 -1.16 2.38
-9 4 -7 -1.33 2.3
-10 -4 -7 3.85 3
-10 4 -7 2.03 2.88
-10 4 -7 3.32 2.73
-10 -5 7 90.02 6.22
-10 5 7 93.08 5.24
-10 5 7 87.75 7.66
-10 5 7 93.09 4.8
-9 -5 7 6.2 2.13
-9 -5 7 1.26 3.1
-9 5 7 4.35 2.8
-9 5 7 6.67 1.99
-9 5 7 2.85 1.54
-8 -5 7 2.33 1.81
-8 -5 7 -5.38 2.29
-8 5 7 -1.7 1.22
-8 5 7 -0.61 2.34
-8 5 7 1.45 1.69
-7 -5 7 57.06 4.61
-7 5 7 46.55 4.66
-7 5 7 44.24 4.01
-7 5 7 52.87 3.35
7 5 -7 42.53 3.99
-6 -5 7 21.6 3.12
-6 5 7 22.25 2.24
-6 5 7 17.69 2.93
-6 5 7 18.68 2.49
-6 5 7 20.03 2.74
6 5 -7 18.82 3.03
-5 -5 7 33.48 2.68
-5 -5 7 24.59 2.95
5 5 -7 27.49 2.28
-5 5 7 30.46 3.8
5 5 -7 31.32 3.06
-5 5 7 32.99 3.31
-5 5 7 27.06 3.36
5 5 -7 29.2 2.12
-4 -5 7 209.88 8.53
-4 -5 7 229.84 8.91
4 5 -7 217.96 8.88
-4 5 7 227.01 9.55
4 5 -7 231.76 8.52
-4 5 7 202.63 9.23
-4 5 7 225.79 9.19
4 5 -7 240.19 8.75
-3 -5 7 2.43 1.03
-3 -5 7 2.94 1.24
3 -5 -7 1.39 1.23
-3 5 7 4.64 1.67
-3 5 7 2.78 1.57
-3 5 7 3.83 1.25
3 5 -7 2.75 1.19
3 5 -7 1.29 1.03
-2 -5 7 74.93 3.93
-2 -5 7 79.46 3.9
-2 5 7 70.28 3.82
2 5 -7 79.05 4.04
2 5 -7 72.12 3.89
-2 5 7 82.45 4.23
-1 -5 7 1261.52 43.07
1 -5 -7 1312.9 43.61
-1 -5 7 1314.21 42.88
-1 5 7 1154.99 43.26
1 5 -7 1260.43 42.94
-1 5 7 1313.86 43.7
-1 5 7 1266.05 42.68
0 -5 -7 75.47 4.51
0 -5 7 65.02 3.32
0 -5 7 64.07 3.76
0 5 -7 60.13 3.71
0 5 -7 58.13 3.45
0 5 7 66.92 4.33
0 5 7 60.54 3.04
0 5 7 61 3.13
1 -5 7 68.6 3.63
1 -5 7 75.43 4.12
-1 5 -7 66.56 3.69
-1 5 -7 72.32 4.22
1 5 7 63.71 3
1 5 7 64.71 5.13
-2 -5 -7 124.07 6.35
2 -5 7 122.73 5.85
2 -5 7 128.61 5.54
2 5 7 129.86 6.38
-2 5 -7 116.81 5.46
2 5 7 125.98 4.51
-2 5 -7 126.81 5.99
-3 -5 -7 17.54 2.63
3 -5 7 15.86 2.51
3 -5 7 16.46 2.22
-3 5 -7 17.39 2.5
-3 5 -7 15.06 1.98
3 5 7 17.94 2.46
-4 -5 -7 39.32 3.71
4 -5 7 41.3 3.22
4 -5 7 38.26 3.35
-4 5 -7 31.52 3.26
4 5 7 37.46 3.54
-4 5 -7 41.28 3.18
5 -5 7 233.48 10.04
-5 -5 -7 256.47 10.86
5 -5 7 252.29 10.21
-5 5 -7 253.82 10.53
-5 5 -7 243.43 10.09
5 5 7 248.09 10.23
-6 -5 -7 254.7 9.01
-6 -5 -7 270.45 11.48
-6 -5 -7 242.39 9.03
6 -5 7 255.63 10.88
-6 5 -7 256.31 11.07
-6 5 -7 277.16 10.83
-7 -5 -7 1.71 1.32
-7 -5 -7 0.42 1.15
-7 -5 -7 2.25 2.23
-7 5 -7 5.14 2.19
-7 5 -7 5.83 2.28
-8 -5 -7 56.24 5.26
-8 -5 -7 44.42 3.38
-8 5 -7 56.03 4.83
-8 5 -7 47.99 4.79
-9 -5 -7 15.92 2.45
-9 -5 -7 14.78 3.32
-9 5 -7 10 2.96
-10 -5 -7 8.88 3.38
-10 5 -7 4.45 3.11
-10 5 -7 -0.78 3.02
-10 -6 7 -2.5 2.31
-10 6 7 -1.18 2.94
-10 6 7 -2.1 2.18
-10 6 7 1.28 2.17
-9 -6 7 38 4.24
-9 -6 7 44.68 5.68
-9 6 7 48.59 3.86
-9 6 7 40.06 5.38
-9 6 7 38.65 4.55
-8 -6 7 7.56 2.65
-8 6 7 10.29 2.69
8 6 -7 6.63 2.11
-8 6 7 8.61 2.53
-8 6 7 8.74 2.3
-7 -6 7 7.72 2.33
-7 6 7 5.88 2.18
-7 6 7 8.11 2.58
7 6 -7 11.2 2.25
-7 6 7 8.49 1.78
-6 -6 7 251.54 10.09
-6 6 7 255.36 10.67
6 6 -7 252.9 8.89
-6 6 7 241.53 9.68
6 6 -7 251.66 10.1
6 6 -7 234.07 8.95
-6 6 7 236.72 10.84
-5 -6 7 113.5 5.19
-5 -6 7 118.81 5.66
-5 6 7 110.86 5.83
5 6 -7 119.41 5.04
-5 6 7 107.7 6.45
5 6 -7 107.93 5.24
-5 6 7 111.32 5.21
5 6 -7 115.22 5.59
-5 6 7 101.17 6.17
-4 -6 7 26.44 2.87
-4 -6 7 34.19 2.73
4 6 -7 23.28 2.8
-4 6 7 41.69 3.77
-4 6 7 32.58 3.42
4 6 -7 33.49 2.65
-4 6 7 32.34 3.15
4 6 -7 27.21 2.69
-3 -6 7 345.8 13.2
-3 -6 7 369.96 13.21
3 6 -7 360.32 13.28
-3 6 7 362.69 13.41
-3 6 7 371.57 13.75
-3 6 7 328.05 13.92
3 6 -7 363.44 13.24
-2 -6 7 13.41 2.17
-2 -6 7 20.1 2.5
-2 6 7 21.9 2.2
-2 6 7 18.95 2.62
2 6 -7 15.42 2.38
-2 6 7 26.08 3.35
-1 -6 7 53.13 3.45
1 -6 -7 44.33 3.9
-1 -6 7 47.66 3.06
1 6 -7 49.19 3.21
-1 6 7 37.16 3.87
-1 6 7 55.56 3.19
1 6 -7 51.02 3.38
-1 6 7 47.9 2.89
0 -6 7 54.58 3.11
0 -6 -7 47 4.19
0 -6 7 45.43 3.38
0 6 -7 50.09 3.61
0 6 7 45.76 2.96
0 6 -7 48.18 3.14
0 6 7 53.17 4.17
0 6 7 47.88 2.82
1 -6 7 187.1 8.06
1 -6 7 185.48 7.46
-1 -6 -7 176.86 8.41
-1 6 -7 180.76 8.12
-1 6 -7 177.53 7.56
1 6 7 176.6 8.44
1 6 7 192.68 6.81
1 6 7 181.01 6.68
2 -6 7 312.98 11.54
2 -6 7 304.43 11.92
-2 -6 -7 294.97 12.49
-2 6 -7 297.47 11.61
2 6 7 317.2 12.52
-2 6 -7 312.07 12.08
2 6 7 302.92 10.41
2 6 7 300.33 10.34
3 -6 7 109.66 5.29
-3 -6 -7 102.56 6.04
3 -6 7 109.2 5.56
-3 6 -7 104.21 5.58
-3 6 -7 106.55 5.22
3 6 7 104.35 5.99
-4 -6 -7 103.21 6.3
4 -6 7 109.59 5.82
4 -6 7 117.24 5.68
-4 6 -7 116.54 5.58
-4 6 -7 106.96 5.94
4 6 7 113.88 6.08
5 -6 7 70.89 4.86
-5 -6 -7 90.27 5.73
5 -6 7 88.56 5.14
-5 6 -7 83.18 5.24
-5 6 -7 82.9 4.97
5 6 7 81.76 5.23
-6 -6 -7 234.58 10.81
-6 6 -7 229.79 10.07
-6 6 -7 235.63 10.47
-7 -6 -7 47.63 5.22
-7 6 -7 52.18 4.85
-7 6 -7 51.69 4.7
-8 -6 -7 26.34 3.87
-8 6 -7 27.12 4.54
-9 -6 -7 82.22 7.1
-9 6 -7 81.27 6.67
-9 6 -7 75.3 6.38
-10 -7 7 29.67 4.54
-10 7 7 21.88 2.81
-10 7 7 26.81 4.55
-10 7 7 24.51 3.42
-9 7 7 -0.79 2.95
-9 7 7 0.84 1.85
-9 7 7 1.76 2.43
-8 -7 7 -1.35 2.41
-8 7 7 -2.46 1.48
-8 7 7 4.37 2.64
-8 7 7 0.35 2.22
8 7 -7 0.97 1.94
-7 -7 7 190.99 8.64
7 7 -7 189.05 8.39
-7 7 7 176.31 8.95
-7 7 7 188.08 9.17
-7 7 7 188.6 8.16
-6 -7 7 9.83 2.09
-6 7 7 10.69 2.73
6 7 -7 7.38 1.81
-6 7 7 6.28 2.42
6 7 -7 9.03 1.55
-6 7 7 10.62 1.93
-5 -7 7 12.33 2.07
-5 -7 7 10.75 1.77
-5 7 7 5.53 1.95
-5 7 7 9.63 1.77
-5 7 7 11.11 2.46
-5 7 7 9.08 2.45
5 7 -7 5.68 1.9
5 7 -7 15.49 2.42
5 7 -7 11.7 1.91
-4 -7 7 522.1 17.99
-4 -7 7 486.4 17.98
4 7 -7 498.46 17.96
-4 7 7 499.1 18.4
-4 7 7 491.2 18.71
4 7 -7 505.06 18.09
4 7 -7 482.58 18.3
-4 7 7 506.23 19.09
-3 -7 7 7.14 1.56
-3 -7 7 4.44 1.52
-3 7 7 2.5 1.47
-3 7 7 4.57 1.93
3 7 -7 3.79 1.54
-3 7 7 2.4 1.77
3 7 -7 5.08 1.47
-2 -7 7 149.79 6.28
-2 -7 7 149.09 6.68
2 -7 -7 134.75 6.97
-2 7 7 135.15 7.29
-2 7 7 146.69 6.33
-2 7 7 157.2 6.73
2 7 -7 145.28 6.42
-1 -7 7 396.95 15.17
-1 -7 7 421.24 14.82
1 -7 -7 411.15 15.84
-1 7 7 412.82 14.86
1 7 -7 393.56 14.93
1 7 -7 424.96 15.36
-1 7 7 393.24 15.98
-1 7 7 408.67 14.62
0 -7 7 317.71 11.73
0 -7 7 314.36 12.25
0 -7 -7 337.49 13.07
0 7 7 308.45 11.49
0 7 -7 305.57 11.87
0 7 7 307.29 11.3
0 7 -7 308.21 12.33
0 7 7 319.82 13.03
1 -7 7 261.32 10
-1 -7 -7 237.22 10.91
1 -7 7 273.22 10.61
1 7 7 250.76 11.18
1 7 7 254.76 9.2
-1 7 -7 261.82 10.2
1 7 7 260.34 9.36
-1 7 -7 267.54 10.66
-2 -7 -7 304.79 12.37
2 -7 7 295.19 11.72
2 7 7 281.33 10.07
-2 7 -7 292.09 11.37
2 7 7 300.71 12.3
2 7 7 281.98 9.96
-2 7 -7 297.78 11.86
3 -7 7 237.68 9.87
-3 -7 -7 231.17 10.53
3 -7 7 236.86 9.51
-3 7 -7 232.4 9.56
-3 7 -7 226.85 9.95
3 7 7 235.76 10.38
4 -7 7 2.04 1.63
-4 -7 -7 3.77 1.86
4 -7 7 2.03 1.72
-4 7 -7 0 1.4
-4 7 -7 1.1 1.59
4 7 7 2.34 1.94
5 -7 7 161.16 7.88
5 -7 7 148.5 7.56
-5 -7 -7 173.68 8.61
-5 7 -7 166.83 7.63
-5 7 -7 161.46 8.07
-6 -7 -7 34.69 4.99
-6 7 -7 38.08 4.46
-6 7 -7 36.06 4.32
-7 -7 -7 31.04 5.26
-7 7 -7 31.63 4.3
-7 7 -7 32.16 4.56
-8 -7 -7 30.95 5.12
-8 7 -7 20.43 3.43
-8 7 -7 31.66 4.82
-9 -7 -7 55.48 6.82
-9 7 -7 50.07 6.6
-9 7 -7 42.43 5.95
-9 -8 7 -0.49 2.09
-9 8 7 4.22 2.19
-9 8 7 1.48 2.74
-9 8 7 7.02 3.64
-8 -8 7 2.79 2.64
8 8 -7 -0.72 1.94
-8 8 7 4.54 1.97
-8 8 7 6.17 2.61
-8 8 7 -0.85 2.49
-7 -8 7 6.96 2.32
-7 8 7 4.89 2.06
7 8 -7 6.77 1.45
7 8 -7 5.82 1.94
-7 8 7 7.35 2.88
-7 8 7 5.67 3.11
-6 -8 7 -0.94 1.63
-6 8 7 0.34 2.4
6 8 -7 -1.31 1.48
-6 8 7 -2.21 1.77
-6 8 7 -2.13 1.38
6 8 -7 -2.49 1.45
-5 -8 7 10.06 1.86
-5 -8 7 17.95 2.77
-5 8 7 10.06 3.06
-5 8 7 13.71 3.08
-5 8 7 14.32 2.53
-5 8 7 17.39 2.69
5 8 -7 12.77 2
-4 -8 7 -1.72 1.22
-4 -8 7 0.31 1.4
4 8 -7 -2.26 1.64
-4 8 7 0.61 1.98
4 8 -7 0.8 1.25
-4 8 7 -0.24 1.57
-4 8 7 0.08 2.09
-4 8 7 -0.98 1.24
-3 -8 7 0.42 1.39
-3 -8 7 -1.73 1.2
-3 8 7 -0.22 1.94
3 8 -7 -1.18 1.32
-3 8 7 0.68 1.46
-3 8 7 -0.34 1.57
3 8 -7 -0.13 1.26
2 -8 -7 331.3 13.99
-2 -8 7 368.56 13.1
-2 -8 7 348.12 13.52
2 8 -7 356.55 13.28
-2 8 7 360.05 13.16
-2 8 7 368.03 13.56
-2 8 7 330.23 14.42
-1 -8 7 99.11 4.83
1 -8 -7 92.55 5.99
-1 -8 7 100.62 5.42
-1 8 7 107.5 5.02
-1 8 7 91.18 6.26
-1 8 7 101.71 4.63
1 8 -7 101.43 5.49
1 8 -7 96.85 4.99
0 -8 7 24.34 3.25
0 -8 -7 22.84 3.69
0 -8 7 27.28 2.59
0 8 -7 23.99 2.52
0 8 7 20.03 3.16
0 8 7 29.14 2.79
0 8 7 25.19 2.08
0 8 -7 26.09 3.41
1 -8 7 5.35 1.49
1 -8 7 6.78 1.79
-1 -8 -7 5.62 1.98
1 8 7 5.48 0.98
1 8 7 7.99 1.19
-1 8 -7 5.79 1.59
1 8 7 7.18 2.35
-1 8 -7 8.12 2.02
-2 -8 -7 55.27 4.65
2 -8 7 56.83 4.22
2 -8 7 60.79 3.88
-2 8 -7 56.37 4.16
2 8 7 53.86 2.36
2 8 7 53.28 2.5
-2 8 -7 54.47 3.82
2 8 7 55.95 5.06
-3 -8 -7 69.43 5.35
3 -8 7 63.98 4.34
3 -8 7 64.74 4.63
-3 8 -7 61.67 4.07
3 8 7 64.84 5.31
-3 8 -7 67.09 4.72
4 -8 7 2.03 2.03
4 -8 7 1.94 1.85
-4 -8 -7 3.1 2.18
-4 8 -7 2.54 1.65
4 8 7 -0.28 2.15
-4 8 -7 6 2.06
-5 -8 -7 11.75 2.98
-5 8 -7 12.62 2.65
-5 8 -7 13.59 2.49
-6 -8 -7 48.57 5.29
-6 8 -7 59.66 5.21
-6 8 -7 47.41 4.61
-7 -8 -7 9.12 2.76
-7 8 -7 4.92 2.24
-7 8 -7 7.68 3.99
-8 -8 -7 8.01 3.31
-8 8 -7 2.28 2.9
-8 8 -7 4.33 2.76
-9 -8 -7 10.27 3.38
-9 8 -7 9.63 4.13
-9 8 -7 13.06 3.68
-9 -9 7 36.86 4.42
-9 9 7 42.48 5.85
-9 9 7 48.32 4.89
-9 9 7 37.72 6.77
-8 -9 7 29.44 4.32
-8 9 7 27.81 4.03
-8 9 7 46.34 5.77
8 9 -7 32.96 4.03
-8 9 7 43.64 4.54
-7 -9 7 -1.47 2.08
7 9 -7 2.32 1.71
7 9 -7 -0.76 1.79
-7 9 7 2.79 3.12
-7 9 7 2.83 2.65
-7 9 7 2.04 1.74
-6 -9 7 102.46 5.68
6 9 -7 106.27 5.59
6 9 -7 107.53 5.56
-6 9 7 106.87 5.96
-6 9 7 94.02 7.38
-6 9 7 106.92 6.29
-5 -9 7 175.37 7.47
-5 9 7 159.23 9.12
-5 9 7 174.16 8.2
5 9 -7 175.94 7.73
5 9 -7 165 7.47
-5 9 7 172.07 7.9
-4 -9 7 -2.75 1.27
-4 -9 7 -1 1.34
-4 9 7 -1.09 2.26
-4 9 7 -1.92 1.46
-4 9 7 -1.64 1.23
4 9 -7 -2.49 1.42
-4 9 7 0.75 2.29
4 9 -7 -1.1 2.44
4 9 -7 -0.72 1.27
-3 -9 7 182.63 8.34
-3 -9 7 199.62 7.87
3 9 -7 192.86 8.05
-3 9 7 187.75 8.18
-3 9 7 192.36 8.74
3 9 -7 177.69 8.35
-3 9 7 188.45 9.68
3 9 -7 177.94 8.91
-2 -9 7 181.81 7.48
-2 -9 7 180.33 8.12
2 9 -7 181.61 8.15
-2 9 7 183.19 8.04
-2 9 7 164.63 9.13
-2 9 7 168.14 7.44
2 9 -7 181.77 7.74
-1 -9 7 0.83 1.3
-1 -9 7 2.87 1.67
1 -9 -7 4.78 2.25
-1 9 7 4.05 1.56
-1 9 7 1.17 2.36
-1 9 7 3.04 1.13
1 9 -7 1.74 1.84
1 9 -7 -1.05 1.37
0 -9 7 24.87 4.07
0 -9 7 31.69 2.96
0 -9 -7 25.29 3.87
0 9 -7 28.04 3.05
0 9 7 34.1 2.77
0 9 7 29.88 4
0 9 -7 30.19 3.66
0 9 7 35.92 2.41
1 -9 7 206.52 8.74
-1 -9 -7 214.65 9.97
1 -9 7 211.5 9.33
1 9 7 200.56 10.23
1 9 7 214.88 8.06
-1 9 -7 214.27 9.41
1 9 7 206.36 7.71
-1 9 -7 206.59 8.84
-2 -9 -7 48.31 4.54
2 -9 7 38.37 3.99
2 -9 7 38.9 3.5
-2 9 -7 42.63 4.05
2 9 7 43.07 4.98
2 9 7 35.06 2.15
2 9 7 35.8 1.95
-2 9 -7 39.21 3.27
-3 -9 -7 63.59 5.35
3 -9 7 65.97 5.03
3 -9 7 61.23 4.3
-3 9 -7 61.3 4.86
3 9 7 63.44 5.77
-3 9 -7 70.23 4.55
-4 -9 -7 235.53 11.27
4 -9 7 231.7 10.59
4 9 7 239.54 11.48
-4 9 -7 244.41 10.35
-4 9 -7 251.9 10.96
-5 -9 -7 19.48 3.38
-5 9 -7 30.84 4.22
-5 9 -7 27.51 3.74
-6 -9 -7 15.21 3.46
-6 9 -7 12.75 3.58
-6 9 -7 17.4 3.3
-7 -9 -7 52.09 6.08
-7 9 -7 51.92 5.42
-7 9 -7 47.55 5.48
-8 -9 -7 -5.8 2.88
-8 9 -7 1.48 3.13
-8 9 -7 3.36 2.81
-9 -9 -7 -1.65 3.27
-9 9 -7 2.49 3.45
-9 9 -7 -3.42 2.92
-9 10 7 25.85 5.06
-9 10 7 22.56 3.61
-8 10 7 10.05 3.93
-8 10 7 14.45 3.95
-8 10 7 17.3 3.23
8 10 -7 14.1 2.41
-7 -10 7 18.32 2.77
-7 10 7 14.19 3.24
-7 10 7 25.85 4.13
-7 10 7 23.96 4.25
7 10 -7 24.16 3.72
7 10 -7 23.15 3.49
-6 -10 7 42.81 4.13
6 10 -7 42.77 3.83
-6 10 7 50.02 4.54
-6 10 7 56.96 6.39
6 10 -7 50.92 4.29
-5 -10 7 1.32 1.61
-5 10 7 -0.1 2.73
-5 10 7 0.76 1.86
5 10 -7 -0.75 1.47
5 10 -7 0.69 1.74
-5 10 7 0.76 1.69
-4 -10 7 -1.15 1.55
-4 -10 7 -1.94 1.36
-4 10 7 1.78 2.66
-4 10 7 0.53 1.74
-4 10 7 -2.41 1.53
4 10 -7 -3.36 1.69
-4 10 7 -0.19 2.5
-3 -10 7 186.05 7.75
-3 -10 7 181.41 8.45
-3 10 7 179.5 8.77
-3 10 7 193.07 10.11
3 10 -7 189.1 8.08
-3 10 7 184.8 8.16
-3 10 7 186.16 8.49
3 10 -7 169.09 9.19
-2 -10 7 116.88 5.51
-2 -10 7 107.43 6.15
2 10 -7 110.03 6.26
-2 10 7 114.73 5.56
-2 10 7 118.12 6.16
2 10 -7 112.29 5.74
-2 10 7 100 7.61
-1 -10 7 1.68 1.84
-1 -10 7 1.04 1.43
1 10 -7 1.2 1.58
-1 10 7 1.28 2.7
1 10 -7 1.88 2.08
-1 10 7 4.71 1.71
-1 10 7 2.26 1.23
0 -10 -7 248.09 11.09
0 -10 7 242.9 10.53
0 -10 7 235.24 9.7
0 10 7 244.96 9.55
0 10 7 249.98 11.83
0 10 -7 223.01 11.57
0 10 7 233.04 9.06
0 10 -7 243.12 10.02
1 -10 7 14.56 2.75
-1 -10 -7 11.77 2.87
1 -10 7 14.15 2.25
-1 10 -7 12.93 2.52
1 10 7 12.89 2.21
1 10 7 14.83 3.41
-1 10 -7 14.78 2.35
1 10 7 17.57 1.69
-2 -10 -7 7.15 2.57
2 -10 7 7.05 2.06
2 -10 7 10.34 2.57
2 10 7 10.4 1.3
2 10 7 7.88 1.09
-2 10 -7 9.6 2.09
2 10 7 11.09 3.41
-2 10 -7 9.1 2.48
-3 -10 -7 133.63 7.96
3 -10 7 147.32 7.76
3 -10 7 130.27 7.3
3 10 7 132.51 8.42
-3 10 -7 128.32 6.83
-3 10 -7 136.96 7.6
4 -10 7 4.25 2.59
-4 -10 -7 4.77 2.52
-4 10 -7 7.41 2.33
-4 10 -7 4.55 2.15
-5 -10 -7 80.73 6.5
-5 10 -7 68.86 5.68
-5 10 -7 71.32 5.48
-6 -10 -7 61.76 9.57
-6 10 -7 51.03 5.5
-6 10 -7 50.07 5.13
-7 -10 -7 57.75 6.54
-7 10 -7 69.14 6.17
-7 10 -7 61.04 6.36
-8 -10 -7 33.19 5.34
-8 10 -7 42.41 6.58
-8 10 -7 39.83 6.74
-8 11 7 46.29 5.95
8 11 -7 36.65 4.13
-8 11 7 39.03 5.85
-7 11 7 -2.65 2.66
7 11 -7 -1.35 1.84
-7 11 7 3.46 4.5
-7 11 7 2.96 2.35
7 11 -7 0.5 2.5
-6 -11 7 49.25 4.22
-6 11 7 47.24 5.19
-6 11 7 62.62 5.36
6 11 -7 51.41 4.1
6 11 -7 54.21 4.84
-6 11 7 46.98 6.64
-5 -11 7 33.07 3.57
-5 11 7 39.67 6.4
5 11 -7 32.96 3.58
-5 11 7 33.22 4.08
5 11 -7 38.12 4.23
-5 11 7 37.17 4.33
-4 -11 7 8.24 1.92
-4 11 7 8.24 2.35
-4 11 7 9.05 2.3
4 11 -7 8.47 1.89
-4 11 7 2.06 3
4 11 -7 2.64 2.14
-3 -11 7 58.78 4.06
-3 -11 7 58.97 4.8
-3 11 7 65.6 6.85
3 11 -7 58.24 4.33
-3 11 7 61.45 4.28
-3 11 7 66.32 4.81
-3 11 7 66.73 5.37
-2 -11 7 304.01 13.04
-2 -11 7 318.04 12.24
2 11 -7 289.94 13.93
-2 11 7 319.44 15.01
2 11 -7 337.93 13.42
-2 11 7 325.59 13.15
-2 11 7 319.91 12.32
-2 11 7 328.44 13.02
2 11 -7 316.82 12.56
-1 -11 7 2.45 1.57
-1 -11 7 0.4 2
1 11 -7 0.31 2.03
-1 11 7 0.81 1.8
1 11 -7 -0.6 1.48
-1 11 7 0.7 1.3
-1 11 7 -0.17 2.86
0 -11 7 101.62 6.35
0 -11 -7 89.81 6.46
0 -11 7 99.48 5.39
0 11 -7 104.72 6.25
0 11 7 98.86 7.72
0 11 7 103.15 4.73
0 11 -7 97.26 5.63
0 11 7 106.94 5.33
-1 -11 -7 250.97 11.57
1 -11 7 251.54 11
1 -11 7 225.4 9.99
-1 11 -7 248.18 11.01
-1 11 -7 242.32 10.32
1 11 7 241.32 9.47
1 11 7 242.98 12.19
1 11 7 240.75 9.02
2 -11 7 -0.02 1.97
-2 -11 -7 -3.3 2.41
2 -11 7 -1.84 2.32
2 11 7 0.33 1.03
-2 11 -7 1.41 1.7
2 11 7 0.16 3.13
2 11 7 -1.15 1.05
-2 11 -7 -2.77 2.11
3 -11 7 38.16 4.65
-3 -11 -7 40.16 5.17
3 11 7 35.65 5.21
-3 11 -7 46.9 4.26
-3 11 -7 37.36 4.81
-4 -11 -7 199.22 10.34
-4 11 -7 194.56 9.74
-4 11 -7 181.17 9.06
-5 -11 -7 0.18 2.5
-5 11 -7 0.79 2.28
-5 11 -7 -1.33 2.11
-6 -11 -7 9.81 3.15
-6 11 -7 7.02 2.8
6 11 7 8.23 2.73
-7 11 -7 60.91 6.45
-7 11 -7 44.08 6.36
-8 -11 -7 -5.02 3.09
-8 11 -7 -0.74 3.51
-8 11 -7 -4.18 3.37
-8 12 7 4.8 2.99
-8 12 7 0.87 3.81
7 12 -7 -1.72 1.84
-7 12 7 0.59 3.25
-7 12 7 -0.42 2.59
-6 -12 7 17.01 2.52
-6 12 7 15.49 2.99
-6 12 7 17.3 3.15
6 12 -7 23.55 3.46
6 12 -7 15.95 3.16
-6 12 7 13.64 5.33
-5 -12 7 15.97 2.4
5 12 -7 19.38 3.11
5 12 -7 18.17 2.58
-5 12 7 18.72 4.52
-5 12 7 21.72 3.42
-5 12 7 22.54 3.51
-4 -12 7 7.56 2.01
4 12 -7 9.02 2.49
4 12 -7 8.74 2.09
-4 12 7 8.13 2.22
-4 12 7 11.47 4.38
-4 12 7 5.61 2.29
-3 -12 7 19.86 3.28
-3 -12 7 13.71 2.23
-3 12 7 18.69 5.11
3 12 -7 18 2.71
-3 12 7 22.15 3.22
-3 12 7 21.44 4.75
-3 12 7 14.99 2.92
-2 -12 7 14.69 2.91
-2 -12 7 15.35 2.28
-2 12 7 14.23 4.46
2 12 -7 13.08 2.8
-2 12 7 12.04 2.7
-2 12 7 13.83 2.25
2 12 -7 14.05 2.57
-1 -12 7 6.51 1.99
-1 -12 7 8.47 2.69
-1 12 7 5.67 2.26
1 12 -7 5.35 1.94
-1 12 7 5.86 1.67
-1 12 7 5.87 3.72
1 12 -7 5.68 3
-1 12 7 9.45 2.4
0 -12 7 -0.33 2.34
0 -12 7 -0.66 1.68
0 12 7 1.14 1.87
0 12 7 3.42 1.84
0 12 -7 -2.89 1.58
0 12 7 4.11 3.58
0 12 -7 -1.24 2.01
0 12 7 0.59 1.15
1 -12 7 -0.6 1.98
1 -12 7 1.16 2.55
-1 -12 -7 0.23 2.46
-1 12 -7 -0.37 1.74
1 12 7 -2.41 3.51
1 12 7 2.58 1.55
1 12 7 1.17 0.98
-1 12 -7 -1.38 2.29
-2 -12 -7 7.22 3.01
2 -12 7 5.41 2.86
2 12 7 3.64 1.02
-2 12 -7 4.25 2
2 12 7 10.66 4.1
2 12 7 6.24 1.44
-2 12 -7 5.92 2.46
-3 -12 -7 1.5 2.69
3 -12 7 0.33 2.6
3 12 7 -1.1 0.65
-3 12 -7 -0.05 2.27
3 12 7 0.51 2.14
-3 12 -7 1.59 1.94
-4 -12 -7 -1.08 2.64
-4 12 -7 2.24 2.41
4 12 7 -3.09 1.85
-5 -12 -7 -5.58 2.96
5 12 7 -2.33 2.23
-5 12 -7 -1.03 2.27
-5 12 -7 -0.52 2.41
-6 -12 -7 3.62 3.51
-6 12 -7 1.54 2.86
-6 12 -7 10.16 3.2
-7 -12 -7 33.64 5.29
-7 12 -7 43.55 6.72
-7 12 -7 37.88 5.81
-7 13 7 15.59 3.82
7 13 -7 14.3 2.52
-7 13 7 14.46 3.76
-6 13 7 2.53 2.82
-6 13 7 -0.57 2.9
6 13 -7 0.01 1.96
-5 -13 7 3.93 2.05
5 13 -7 1.65 1.88
-5 13 7 1.38 2.62
5 13 -7 1.48 2.6
-5 13 7 0.26 6.21
-5 13 7 1.14 3.24
-4 -13 7 70.01 4.84
4 13 -7 70.87 4.85
-4 13 7 77.85 8.54
-4 13 7 77.5 5.86
-4 13 7 84.37 5.51
4 13 -7 66.65 5.87
-3 -13 7 2.29 1.89
3 13 -7 3.72 2.5
-3 13 7 5.03 2.01
3 13 -7 0.54 1.92
-3 13 7 2.46 2.17
-2 -13 7 8.6 2.18
-2 -13 7 9.41 2.99
-2 13 7 9.45 2.78
-2 13 7 8.55 2.09
2 13 -7 9.86 3.24
-2 13 7 6.65 2.69
2 13 -7 14.26 2.51
-2 13 7 4.63 4.42
-1 -13 7 111.6 6.21
-1 -13 7 115.63 7.48
1 13 -7 109.33 9.14
-1 13 7 106.96 6.97
1 13 -7 125.3 6.61
-1 13 7 104.25 9.19
-1 13 7 123.97 6.81
-1 13 7 111.75 5.8
0 -13 7 181.24 8.82
0 -13 7 185.17 9.61
0 13 7 180.61 7.79
0 13 7 191.7 8.63
0 13 -7 182.69 8.76
0 13 -7 196.41 9.84
0 13 7 194.96 11.86
0 13 7 198.53 9.46
1 -13 7 35.18 5.5
1 13 7 42.44 4.65
1 13 7 41.24 2.91
-1 13 -7 38.89 4.37
1 13 7 49.15 3.87
-1 13 -7 44.78 5.3
1 13 7 47.55 7.67
2 -13 7 39.08 5.65
-2 -13 -7 48.96 6.15
2 13 7 53.93 2.97
-2 13 -7 60.96 5.91
-2 13 -7 55.72 4.57
2 13 7 54.08 5.22
-3 -13 -7 61.94 6.18
-3 13 -7 60.52 5.72
3 13 7 45.86 5.19
3 13 7 55.98 2.66
3 13 7 53.07 2.56
-4 -13 -7 2.79 2.86
-4 13 -7 2.28 2.37
-4 13 -7 4.15 2.72
4 13 7 5.81 2.5
-5 -13 -7 15.73 3.98
-5 13 -7 15.94 3.3
-5 13 -7 16.06 3.74
-6 -13 -7 17.25 4.52
-6 13 -7 25.29 4.75
-6 13 -7 20.44 4.47
-7 -13 -7 -2.37 3.92
-7 13 -7 -3.74 4.04
-7 13 -7 1.38 3.95
6 14 -7 6.91 2.24
-6 14 7 9.25 3.95
-6 14 7 8.71 3.4
5 14 -7 20.34 2.85
-5 14 7 22.2 3.72
-5 14 7 22.24 3.87
-4 -14 7 3.57 2.17
4 14 -7 -0.99 2.8
-4 14 7 1.87 2.75
-4 14 7 5.17 2.37
4 14 -7 -1.14 1.88
-3 14 7 13.46 2.56
3 14 -7 11.08 2.5
-3 14 7 10.24 2.71
3 14 -7 7.39 3.17
-3 14 7 16.16 5.48
-2 -14 7 6.04 2.25
2 14 -7 9.5 3.21
-2 14 7 8.51 4.93
-2 14 7 12.03 2.32
2 14 -7 13.64 2.68
-2 14 7 10.74 2.77
-1 -14 7 33.91 5.58
-1 14 7 39.24 4.95
-1 14 7 36.18 3.62
-1 14 7 34.37 4.93
1 14 -7 41.06 5.37
1 14 -7 36.42 4.13
-1 14 7 34.13 6.19
0 -14 7 8.57 3.41
0 14 7 2.93 2.27
0 14 -7 5.58 2.36
0 14 7 6.64 1.66
0 14 7 7.76 2.52
0 14 -7 3.94 4.38
0 14 7 7.33 4.61
0 14 -7 2.84 2.62
1 -14 7 6.57 3.2
1 14 7 1.38 2.46
1 14 7 2.95 1.32
1 14 7 5.99 1.98
-1 14 -7 0.97 2.12
1 14 7 0.03 4.5
-1 14 -7 1.81 2.75
2 -14 7 17.69 3.86
2 14 7 11.97 2.92
-2 14 -7 12.43 3.4
-2 14 -7 12.02 3.25
2 14 7 17.13 2.18
2 14 7 12.92 2.1
3 14 7 34.04 2.28
3 14 7 37.48 2.41
3 14 7 35.75 5.69
-3 14 -7 38.71 4.92
-3 14 -7 44.84 5.78
-4 -14 -7 1.33 3.43
4 14 7 -0.32 2.86
-4 14 -7 7.76 3.18
-4 14 -7 0.72 2.6
-5 -14 -7 7.8 3.93
-5 14 -7 1.81 3.03
-5 14 -7 -2.84 2.76
-6 -14 -7 51.36 8.19
-6 14 -7 50.96 6.14
-6 14 -7 44.26 7.05
-6 15 7 -0.46 4.04
-6 15 7 0.44 3.38
6 15 -7 -1.2 2.68
-5 15 7 0.17 3.01
5 15 -7 -0.29 2
-5 15 7 0.05 3.25
-4 15 7 42.4 6.13
-4 15 7 40.32 5.07
4 15 -7 41.33 4.41
-3 -15 7 -4.18 2.15
3 15 -7 -0.17 2.1
3 15 -7 -1.84 2.99
-3 15 7 0.78 2.49
2 15 -7 5.29 2.37
-2 15 7 10.54 2.33
2 15 -7 3.73 3.44
-2 15 7 4.85 2.77
-2 15 7 21.85 6.32
-1 15 7 97.1 6.96
-1 15 7 111.34 7.4
-1 15 7 97.69 5.55
1 15 -7 106.49 6.45
-1 15 7 84.76 10.65
1 15 -7 93.63 7.29
0 15 7 48.33 7.42
0 15 -7 70.44 5.38
0 15 -7 67.79 6.45
0 15 7 71.29 4.35
0 15 7 67.76 5.52
0 15 7 74.94 6.43
1 15 7 2.78 2.65
1 15 7 4.04 1.49
1 15 7 1.01 2.18
-1 15 -7 3.17 3.13
-1 15 -7 3.63 3.58
-1 15 -7 -5.72 4.97
2 15 7 43.37 2.99
2 15 7 42.35 3.93
-2 15 -7 41.27 5.93
2 15 7 48.53 5.46
-2 15 -7 46.69 5.13
3 15 7 18.61 2.55
-3 15 -7 20.88 3.56
-3 15 -7 21.78 4.23
3 15 7 19.52 5.34
-4 15 -7 6.03 3.81
-4 15 -7 0.09 2.93
-5 15 -7 25.19 4.68
-5 15 -7 43.39 6.16
-5 16 7 -4.28 3.19
5 16 -7 -3.58 2.25
-5 16 7 -0.71 4.06
4 16 -7 10.23 2.57
-4 16 7 9.06 3.81
-4 16 7 5.68 3.1
-3 16 7 -0.88 3.23
-3 16 7 2.72 2.44
3 16 -7 2.31 2.4
2 16 -7 -1.4 4.35
2 16 -7 3.15 2.52
-2 16 7 -2.13 2.25
-2 16 7 0.15 3.04
1 16 -7 0.98 2.34
1 16 -7 3.43 3.15
-1 16 7 2.98 2.89
-1 16 7 5.02 2.07
-1 16 7 11.71 8.99
0 16 7 -3.3 2.71
0 16 7 -0.6 2.89
0 16 7 0.31 1.65
0 16 -7 -3.72 3.17
-1 16 -7 2.59 3.31
1 16 7 -1.92 2.72
-1 16 -7 4.28 2.74
-2 16 -7 2.64 2.93
2 16 7 0.21 2.89
2 16 7 1.47 1.5
-2 16 -7 0.95 3.29
-3 16 -7 1.13 3.01
-3 16 -7 7.74 3.61
-4 16 -7 2.84 4.2
-4 16 -7 -0.88 3.17
-3 17 7 16.12 3.18
3 17 -7 8.97 2.96
-3 17 7 15.52 3.76
-2 17 7 -0.29 3.38
-2 17 7 1.26 2.15
2 17 -7 3.98 2.98
-1 17 7 0.3 3.3
1 17 -7 -3.23 3.06
-1 17 7 3.15 2.17
1 17 -7 0.11 3.75
0 17 -7 6.06 2.93
0 17 7 6.77 3.21
0 17 -7 0.65 3.46
0 17 7 3.92 2.06
1 17 7 1.87 1.75
1 17 7 5.42 3.68
-1 17 -7 -3.66 3.51
-1 17 -7 1.2 2.93
-2 17 -7 -1.48 2.92
-2 17 -7 2.61 4.08
-3 17 -7 2.64 3.8
-3 17 -7 5.09 3.33
0 18 7 6.53 2.39
0 18 -7 6.35 3.36
0 18 7 4.43 3.76
-10 0 8 3.27 2.72
-9 0 8 117.63 6.88
-8 0 8 2.61 1.96
-7 0 8 70.36 5.63
-7 0 8 80.39 5.07
-6 0 8 264.83 11
-6 0 8 261.02 9.09
6 0 -8 258.04 10.94
-5 0 8 30.25 1.81
5 0 -8 22.31 3.02
-5 0 8 30.07 3.1
-4 0 8 9.39 1.56
4 0 -8 10.21 1.18
4 0 -8 8.21 1.69
-4 0 8 8.47 1.8
3 0 -8 2534.78 84.91
-3 0 8 2663.81 85.53
3 0 -8 2511.57 85.48
-3 0 8 2538.26 84.95
-2 0 8 222.06 9.16
2 0 -8 242.76 8.82
-2 0 8 246.32 8.83
2 0 -8 229.75 8.95
-1 0 8 6575.53 232.25
1 0 -8 6651.82 231.92
0 0 8 3159.77 106.18
0 0 8 3238.57 106.52
0 0 -8 3230.36 106.56
1 0 8 454.42 15.37
-1 0 -8 430.93 15.88
1 0 8 442.55 15.83
-1 0 -8 433.65 15.46
-2 0 -8 158.68 6.74
2 0 8 138.04 6.94
2 0 8 168.37 6.05
3 0 8 2381.36 78.48
3 0 8 2320.29 77.79
-3 0 -8 2328.22 77.92
-3 0 -8 2351.32 78.67
-4 0 -8 52 3.78
4 0 8 63.13 3.76
4 0 8 59.6 3.16
-4 0 -8 58.46 3.16
5 0 8 222.03 9.13
5 0 8 226.52 8.68
-5 0 -8 223.4 8.68
-5 0 -8 229.23 9.55
-6 0 -8 466.04 17.41
-6 0 -8 464.47 16.54
6 0 8 435.98 16.75
6 0 8 469.07 16.58
-7 0 -8 -1.64 1.69
-7 0 -8 1.68 1.4
7 0 8 2.41 1.75
-8 0 -8 3.26 1.68
8 0 8 3.3 2.04
-9 0 -8 163.39 7.59
-9 0 -8 174.54 8.7
-9 0 -8 139.07 8.55
-10 0 -8 62.29 5.31
-10 0 -8 59.39 6.23
-10 -1 8 69.56 6
-10 1 8 77.79 6.44
-9 -1 8 -0.28 2.21
-9 1 8 -0.18 2.39
-8 -1 8 63.11 4.92
-8 -1 8 60.44 6.67
-8 1 8 71.9 5.15
-7 -1 8 127.32 6.56
-7 -1 8 131.66 7.16
-7 1 8 133.76 7.49
-7 1 8 126.28 4.68
-7 1 8 133.54 4.83
-7 1 8 130 6.73
-6 -1 8 85.12 3.25
-6 -1 8 81.1 5.32
-6 1 8 85.98 4.88
-6 1 8 85.7 3.61
-6 1 8 87.49 5.5
6 1 -8 78.34 5.03
-5 -1 8 45.04 2.21
-5 -1 8 46.2 3.74
5 -1 -8 42.21 3.64
5 1 -8 39.63 3.45
-5 1 8 42.77 2.41
-5 1 8 47.38 3.87
-4 -1 8 276.07 9.92
-4 -1 8 291.56 10.91
4 -1 -8 272.47 10.9
-4 1 8 280.65 10.14
4 1 -8 260.45 10.75
4 1 -8 279.68 9.65
-4 1 8 278.11 10.9
-3 -1 8 686.63 23
3 -1 -8 671.62 22.55
-3 -1 8 647.93 22.41
3 -1 -8 621.68 22.94
-3 1 8 672.89 23.05
3 1 -8 627.82 22.9
-3 1 8 658.97 22.57
3 1 -8 652.32 22.34
-2 -1 8 16.94 2.04
-2 -1 8 20.67 1.85
2 -1 -8 20.13 1.94
2 -1 -8 15.23 2
-2 1 8 21.21 1.92
-2 1 8 18.52 2.1
2 1 -8 17.93 1.86
2 1 -8 19.28 1.74
-1 -1 8 444.15 15.46
-1 -1 8 455.1 15.43
1 -1 -8 433.35 15.36
-1 1 8 408.39 15.44
-1 1 8 440.41 15.36
1 1 -8 428.76 15.38
0 -1 8 7.36 1.32
0 -1 -8 9.7 1.46
0 -1 8 9.56 1.31
0 -1 -8 11.03 1.59
0 1 -8 8.74 1.48
0 1 -8 6.61 1.15
0 1 8 10.09 1.56
0 1 8 6.54 1.07
-1 -1 -8 1375.98 47.37
1 -1 8 1440.38 47.94
-1 -1 -8 1439.93 48.08
1 -1 8 1442.01 47.53
-1 1 -8 1437.07 48.02
1 1 8 1445.71 47.99
1 1 8 1378.75 47.34
-1 1 -8 1397.06 47.56
2 -1 8 51.49 3.73
-2 -1 -8 59.37 3.49
-2 -1 -8 54.12 2.74
2 -1 8 51.38 2.77
-2 1 -8 48.44 2.82
-2 1 -8 52.2 3.37
2 1 8 57.38 3.49
2 1 8 57.6 2.63
-3 -1 -8 254.5 9.51
-3 -1 -8 257.92 10.35
3 -1 8 249.18 10.08
3 -1 8 267.58 9.6
-3 1 -8 261.04 9.69
-3 1 -8 254.15 10.28
3 1 8 264.78 9.32
3 1 8 266.55 10.2
-4 -1 -8 77 3.64
4 -1 8 77.43 3.83
-4 -1 -8 75.84 4.53
4 -1 8 78.5 4.31
-4 1 -8 75.3 4.49
4 1 8 77.77 4.35
4 1 8 76.09 3.53
-4 1 -8 76.87 3.89
5 -1 8 3.15 1.23
-5 -1 -8 2.69 1.52
5 -1 8 3.65 1.4
-5 -1 -8 2 1
-5 1 -8 3.91 1.22
-5 1 -8 1.32 1.53
5 1 8 2.76 1.08
5 1 8 0.51 1.33
6 -1 8 64.56 3.89
6 -1 8 47.48 3.9
-6 -1 -8 60.79 3.38
-6 -1 -8 56.4 4.28
6 1 8 48.21 3.81
-6 1 -8 54.54 4.27
-6 1 -8 60.76 3.72
6 1 8 65.13 3.57
-7 -1 -8 11.1 2.56
7 -1 8 15.69 2.37
-7 -1 -8 12.19 1.82
7 1 8 10.91 1.96
-7 1 -8 13.68 2.5
-7 1 -8 13.62 2.1
-8 -1 -8 12.97 2.2
8 -1 8 10.02 2.37
-8 1 -8 18.04 2.54
-9 -1 -8 7.58 3.08
-9 -1 -8 10.22 2.1
-9 -1 -8 9.64 2.77
-9 1 -8 6.77 2.2
-9 1 -8 6.24 2.69
-10 -1 -8 46.67 5.75
-10 -1 -8 45.81 4.51
-10 1 -8 45.38 5.03
-10 1 -8 44.69 5.7
-10 -2 8 15.37 3.76
-10 2 8 20.43 3.91
-9 -2 8 23.85 3.23
-8 -2 8 45.97 5.11
-8 -2 8 45.59 4.43
-8 2 8 48.21 2.37
-8 2 8 51.55 4.59
-8 2 8 45.36 2.17
-7 -2 8 11.27 2.7
7 2 -8 8.04 2.37
-7 2 8 12.3 1.36
-7 2 8 10.59 3.13
-7 2 8 13.32 1.79
-7 2 8 7.04 2.04
-6 -2 8 23.29 1.47
-6 -2 8 25.16 3.49
-6 2 8 18.05 2.68
-6 2 8 24.51 2.13
6 2 -8 26.01 3.21
-6 2 8 26.08 3.49
5 -2 -8 75.43 4.69
-5 -2 8 76.83 4.59
-5 -2 8 73.23 3.2
-5 2 8 71.11 3.69
-5 2 8 76.51 4.85
5 2 -8 75.43 4.45
-5 2 8 76.63 4.54
-4 -2 8 328.81 12.03
4 -2 -8 318.33 11.2
4 -2 -8 304.23 12.1
-4 -2 8 307.15 11.15
4 2 -8 307.88 11.97
-4 2 8 308.81 11.54
4 2 -8 295.57 11.03
-4 2 8 339.26 12.34
3 -2 -8 620.55 21.15
-3 -2 8 624.12 21.41
3 -2 -8 579.32 21.45
-3 -2 8 616.32 20.95
-3 2 8 609.06 21.5
3 2 -8 586.08 21.35
3 2 -8 624.58 20.85
-3 2 8 601.3 21.21
-2 -2 8 471.64 16.38
2 -2 -8 460.3 16.58
2 -2 -8 450.24 16.59
-2 -2 8 478.07 16.55
-2 2 8 481.45 16.62
-2 2 8 447.91 16.58
2 2 -8 478.64 16.36
2 2 -8 453.58 16.52
-1 -2 8 482.66 18.48
1 -2 -8 525.6 18.03
-1 -2 8 530.33 18.14
1 2 -8 526.96 18.08
-1 2 8 499.71 18.26
-1 2 8 523.26 18
0 -2 8 251.29 9.03
0 -2 -8 237.75 9.43
0 -2 8 227.3 9.15
0 -2 -8 245.34 8.85
0 2 8 238.02 9.36
0 2 -8 234.99 9.24
0 2 8 255.32 8.86
0 2 -8 231.35 8.98
-1 -2 -8 64.47 3.99
1 -2 8 69.66 3.77
-1 -2 -8 72.94 3.26
1 -2 8 73.45 3.81
-1 2 -8 71.85 3.54
-1 2 -8 77.14 3.97
1 2 8 73.18 3.2
1 2 8 69.11 3.92
-2 -2 -8 89.99 4.63
-2 -2 -8 87.86 3.69
2 -2 8 81.2 4.36
2 -2 8 90.12 4.01
-2 2 -8 84.19 4
-2 2 -8 82.85 4.45
2 2 8 88.93 3.6
2 2 8 90.71 4.57
-3 -2 -8 67.68 4.22
3 -2 8 71.93 4.07
3 -2 8 67.62 3.49
-3 -2 -8 69.79 3.21
3 2 8 74.75 4.14
-3 2 -8 65.94 3.58
-3 2 -8 72.1 4.2
3 2 8 68.23 3.01
4 -2 8 97.94 4.72
-4 -2 -8 108.34 5.48
-4 -2 -8 97.83 4.3
4 -2 8 101.7 5.14
-4 2 -8 108.72 5.43
4 2 8 97.33 5.15
-4 2 -8 98.98 4.74
4 2 8 95.17 4.09
-5 -2 -8 532.73 18.38
5 -2 8 523.66 19.11
-5 -2 -8 519.03 19.61
5 -2 8 562.83 19
-5 2 -8 524.26 19.5
5 2 8 516.99 19.13
5 2 8 528.2 18.32
-5 2 -8 527.96 18.94
6 -2 8 24.38 3.72
-6 -2 -8 28.85 3.6
-6 -2 -8 27.83 2.32
6 -2 8 24.81 3.01
6 2 8 28.53 3.82
-6 2 -8 25.66 2.91
6 2 8 24.81 2.47
-6 2 -8 27.34 3.46
-7 -2 -8 14.16 1.83
7 -2 8 15.08 2.48
-7 -2 -8 13.8 2.76
7 2 8 14.18 1.95
-7 2 -8 16.44 2.67
-7 2 -8 13.63 2.22
-8 -2 -8 44.28 4.41
8 -2 8 51.42 4.92
-8 -2 -8 51.74 3.54
-8 -2 -8 46.27 7.45
-8 2 -8 48.39 4.24
-9 -2 -8 41.01 3.69
-9 -2 -8 53.16 8.32
-9 -2 -8 41.19 5.16
-9 2 -8 45.76 5.13
-9 2 -8 39.65 4.49
-10 -2 -8 2.74 2.96
-10 -2 -8 6.31 2.21
-10 2 -8 5.01 2.81
-10 -3 8 37.84 4.91
-10 3 8 25.17 4.01
-9 -3 8 6.84 2.3
-9 3 8 5.15 2.57
-9 3 8 4.27 0.97
-9 3 8 5.08 1.12
-8 -3 8 169.66 8.86
-8 -3 8 174.5 8.27
-8 3 8 169.46 6.57
-8 3 8 172.64 8.61
-8 3 8 175.24 6.9
-7 -3 8 6.92 2.35
-7 3 8 4.26 0.98
-7 3 8 3.06 1.28
7 3 -8 6.44 2.09
-7 3 8 4.48 2.18
-6 -3 8 56.89 2.65
-6 -3 8 58.48 4.34
-6 3 8 53.91 4.72
-6 3 8 55.27 3.47
-6 3 8 55.16 4.33
6 3 -8 54.69 4.07
-5 -3 8 427.86 15.79
-5 -3 8 415.63 14.69
5 3 -8 413.29 15.76
-5 3 8 429.3 16.2
-5 3 8 429.21 15.91
4 -3 -8 373.8 14.38
-4 -3 8 385.82 13.49
4 -3 -8 393.77 13.66
-4 -3 8 401.79 14.21
-4 3 8 386.66 14.03
-4 3 8 368.5 14.13
4 3 -8 324.04 14.13
-4 3 8 402.25 14.58
4 3 -8 388.91 14.2
-3 -3 8 248.98 9.62
3 -3 -8 257 9.57
3 -3 -8 225.69 9.68
-3 -3 8 241.86 9.2
3 3 -8 256.54 9.21
-3 3 8 255.29 9.74
-3 3 8 250.56 9.88
3 3 -8 246.68 9.66
-2 -3 8 854.17 29.09
2 -3 -8 863.89 29.32
-2 -3 8 849.8 29.17
2 -3 -8 860.66 29.6
2 3 -8 854.06 29.07
-2 3 8 816.82 29.41
2 3 -8 838.4 29.22
-2 3 8 867.95 29.3
-1 -3 8 144.5 6.24
-1 -3 8 153.89 6.31
1 -3 -8 150.9 6.17
1 3 -8 150.34 6.25
-1 3 8 166.3 6.74
-1 3 8 143.54 6.1
0 -3 -8 265.48 9.77
0 -3 8 276.79 10.25
0 -3 8 256.49 10
0 -3 -8 275.11 10.62
0 3 8 278.88 10.55
0 3 8 273.37 9.76
0 3 -8 261.08 10.25
0 3 -8 263.05 10.01
-1 -3 -8 199.06 8.56
-1 -3 -8 206.06 7.47
1 -3 8 205 8.19
1 -3 8 204.58 7.83
-1 3 -8 196.23 8.24
1 3 8 207.1 8.44
1 3 8 203.66 7.43
-1 3 -8 203.19 7.94
-2 -3 -8 5 1.5
2 -3 8 6.48 1.25
-2 -3 -8 7.25 0.91
2 -3 8 4.34 1.49
2 3 8 6.7 1.03
2 3 8 6.46 1.54
-2 3 -8 3.76 1.09
-2 3 -8 4.86 1.55
3 -3 8 7.96 1.63
3 -3 8 5.83 1.36
-3 -3 -8 5.44 1.48
-3 -3 -8 4.38 0.91
-3 3 -8 6.13 1.5
3 3 8 6.33 1.51
-3 3 -8 5.58 1.33
3 3 8 5.23 0.76
4 -3 8 259.27 9.91
-4 -3 -8 265.89 10.7
4 -3 8 248.54 10.19
-4 -3 -8 261.15 9.17
-4 3 -8 247.87 10.42
4 3 8 252.02 9.02
4 3 8 263.07 10.33
-4 3 -8 253.27 9.94
-5 -3 -8 44.5 2.62
5 -3 8 36.05 3.44
-5 -3 -8 48.98 4.1
5 -3 8 44.04 3.36
5 3 8 46.04 2.47
-5 3 -8 45.51 3.83
5 3 8 43.27 3.7
-5 3 -8 49.46 3.36
6 -3 8 55.19 3.9
-6 -3 -8 45.41 4.31
-6 -3 -8 50.72 2.87
-6 3 -8 55.27 3.83
6 3 8 48.94 2.94
-6 3 -8 48.21 4.13
7 -3 8 117.32 6.49
-7 -3 -8 116.45 5.7
-7 -3 -8 112.28 6.81
-7 -3 -8 115 5.19
-7 3 -8 122.3 6.68
-7 3 -8 121.57 6.23
-8 -3 -8 8.54 2.53
-8 -3 -8 7.46 1.49
-8 -3 -8 5.46 2.22
-8 3 -8 3.82 2.22
-8 3 -8 8.93 2.22
-9 -3 -8 5.17 1.7
-9 -3 -8 5.46 2.75
-9 3 -8 6.56 2.8
-9 3 -8 8.59 2.59
-10 -3 -8 8.26 3.17
-10 3 -8 10.07 3.25
-10 3 -8 8.11 3.03
-10 -4 8 17.76 3.15
-10 4 8 23.42 2.98
-10 4 8 35.91 5.72
-10 4 8 20.24 2.22
-9 -4 8 137.72 7.4
-9 4 8 135.75 5.72
-9 4 8 145.46 6.2
-9 4 8 136.22 8.2
-8 -4 8 48.34 4.29
-8 -4 8 49.46 5.32
-8 4 8 44.02 2.91
8 4 -8 51.85 4.25
-8 4 8 41.88 3.54
-8 4 8 43.12 4.68
-7 -4 8 50.74 4.73
-7 4 8 52.57 4.76
7 4 -8 58.38 4.52
-7 4 8 48.66 3.06
-7 4 8 51.43 3.75
-6 -4 8 235.06 8.55
-6 -4 8 242.41 9.89
-6 4 8 234.18 9.98
6 4 -8 227.89 9.81
-6 4 8 227.37 10.33
-6 4 8 230.29 9.42
-5 -4 8 9.94 1.57
-5 -4 8 6.22 1.84
5 4 -8 5.78 1.64
-5 4 8 8.36 1.86
5 4 -8 8.65 1.28
5 4 -8 6.01 1.01
-5 4 8 9.06 2.28
-5 4 8 6.95 1.8
-4 -4 8 768.51 26.04
-4 -4 8 719.08 25.48
4 4 -8 767.5 25.4
4 4 -8 736.84 26.06
-4 4 8 731.15 26.14
-4 4 8 752.65 26.48
-4 4 8 730.09 26.18
-3 -4 8 247.53 9.43
3 -4 -8 253.15 9.55
3 -4 -8 231.09 9.61
-3 -4 8 236.5 9.11
-3 4 8 233.05 9.6
3 4 -8 244.24 9.08
3 4 -8 233.36 9.41
-3 4 8 242.9 9.72
-3 4 8 237.58 9.44
-2 -4 8 162.89 6.63
2 -4 -8 155.78 6.74
-2 -4 8 156.99 6.56
2 4 -8 155.8 6.57
-2 4 8 163.16 6.73
-2 4 8 156.23 7.09
2 4 -8 161.89 6.7
-1 -4 8 531.61 18.66
-1 -4 8 547.68 18.55
1 -4 -8 510.94 19.05
1 -4 -8 550.54 18.49
-1 4 8 517.25 18.77
-1 4 8 502.44 19
1 4 -8 513.77 18.53
0 -4 -8 6.93 1.17
0 -4 8 5.65 1.2
0 -4 -8 5.51 1.79
0 -4 8 6.46 1.34
0 4 -8 6.82 1.33
0 4 -8 5.14 1.34
0 4 8 7.22 1.15
0 4 8 3.56 1.44
-1 -4 -8 1114.14 37.72
1 -4 8 1132.66 38.21
1 -4 8 1145.65 38.63
-1 -4 -8 1136.69 39.1
-1 4 -8 1112.53 38.35
-1 4 -8 1124.93 38.71
1 4 8 1091.88 37.7
1 4 8 1166.73 38.98
2 -4 8 319.15 11.43
2 -4 8 303.09 11.8
-2 -4 -8 300.35 10.64
-2 -4 -8 310.63 12.25
2 4 8 306.93 10.61
-2 4 -8 289.75 11.41
2 4 8 324.57 12.17
-2 4 -8 303.18 11.92
-3 -4 -8 389.95 13.56
-3 -4 -8 395.8 15.33
3 -4 8 411.43 14.56
3 -4 8 407.82 14.94
-3 4 -8 399.48 15.09
3 4 8 411.05 15.15
-3 4 -8 384.14 14.57
3 4 8 393.96 13.47
4 -4 8 71.93 4.48
-4 -4 -8 74.34 4.79
4 -4 8 84.42 4.33
-4 -4 -8 75.4 3.1
-4 4 -8 74.13 4.63
4 4 8 75.51 4.61
4 4 8 76.73 2.99
-4 4 -8 73.22 4.2
5 -4 8 762.14 26.53
-5 -4 -8 750.06 27.28
-5 -4 -8 755.07 25.32
5 -4 8 732.32 26.6
-5 4 -8 760.13 27.03
5 4 8 750.68 26.73
5 4 8 748.52 25.27
-5 4 -8 761.35 26.56
-6 -4 -8 47.27 2.8
-6 -4 -8 41.2 2.88
6 -4 8 48.43 4.02
-6 -4 -8 52.94 4.67
-6 4 -8 49.89 4.35
-6 4 -8 46.72 3.72
-7 -4 -8 8.11 1.73
7 -4 8 5.08 2.78
-7 -4 -8 9.13 2.5
-7 -4 -8 9.83 1.49
-7 4 -8 13.69 2.72
-7 4 -8 9.79 2.25
-8 -4 -8 100.56 5.33
-8 -4 -8 101.2 6.74
-8 -4 -8 100.35 4.71
-8 4 -8 111.11 6.57
-8 4 -8 105.62 6.28
-9 -4 -8 8.97 2.99
-9 -4 -8 5.1 1.57
-9 4 -8 2.42 4.18
-9 4 -8 6.12 2.65
-10 -4 -8 10.14 3.6
-10 4 -8 -1.31 2.95
-10 4 -8 5.93 3.17
-10 -5 8 1.85 2.46
-10 5 8 3.49 1.67
-10 5 8 4.76 1.94
-10 5 8 5.42 4.06
-9 -5 8 -1.27 2.14
-9 5 8 0.2 1.39
-9 5 8 1.81 1.86
-9 5 8 1.74 2.87
-8 -5 8 15.97 3.13
8 5 -8 18.85 2.78
-8 5 8 17.33 2.52
-7 -5 8 85.69 5.63
-7 5 8 77.97 4.99
-7 5 8 82.94 5.48
-7 5 8 83.25 4.35
7 5 -8 82.83 5.17
-6 -5 8 26.06 2.18
-6 -5 8 20.55 2.71
-6 5 8 23.09 3.15
-6 5 8 22.99 3.45
6 5 -8 27.51 3.35
-6 5 8 25.08 3.29
-6 5 8 24.97 2.35
-5 -5 8 457 16.23
-5 -5 8 422.74 16.11
-5 5 8 421.75 16.76
5 5 -8 426.18 15.41
5 5 -8 430.22 16.21
-5 5 8 463.82 16.6
5 5 -8 454.19 15.31
-5 5 8 419.39 16.4
-4 -5 8 17.55 2.16
-4 -5 8 13.4 1.98
-4 5 8 12.2 2.19
-4 5 8 13.41 2.01
-4 5 8 16.68 2.38
4 5 -8 12.58 1.98
4 5 -8 15.9 2.1
-3 -5 8 9.87 1.54
-3 -5 8 8.67 1.65
3 -5 -8 6.29 1.63
3 5 -8 10.43 1.52
-3 5 8 10.45 1.74
-3 5 8 8.63 1.96
-3 5 8 11.53 1.96
3 5 -8 7.9 1.64
-2 -5 8 523.42 17.82
-2 -5 8 488.23 17.81
-2 5 8 491.07 17.73
-2 5 8 504.77 17.94
2 5 -8 514.82 18.1
-2 5 8 471.21 18.37
2 5 -8 495.5 17.84
-1 -5 8 12.17 1.82
1 -5 -8 7.7 1.92
1 -5 -8 13.85 1.99
-1 -5 8 11.83 1.8
-1 5 8 8.74 1.49
1 5 -8 9.02 1.46
1 5 -8 7.06 1.4
-1 5 8 6.46 1.85
0 -5 -8 2.89 1.79
0 -5 8 4.88 1.22
0 -5 8 5.13 1.53
0 5 8 5.3 1.14
0 5 -8 5.13 1.64
0 5 8 1.92 1.59
0 5 -8 5.74 1.35
1 -5 8 698 24.54
-1 -5 -8 686.86 23.52
-1 -5 -8 667.42 25.97
1 -5 8 714.81 24.14
1 5 8 705.25 23.54
-1 5 -8 700.5 24.3
-1 5 -8 684.06 24.6
-2 -5 -8 1.62 0.66
2 -5 8 1.6 1.36
2 -5 8 1.78 1.07
2 5 8 0.04 1.62
2 5 8 1.54 0.58
-2 5 -8 1.68 1.04
-2 5 -8 2.13 1.33
3 -5 8 145.81 6.68
3 -5 8 152.08 6.43
-3 -5 -8 140.74 4.97
-3 -5 -8 147.32 7.2
-3 5 -8 136.97 6.34
3 5 8 142.06 4.91
-3 5 -8 139.97 6.79
3 5 8 137.94 6.91
4 -5 8 214.33 8.53
4 -5 8 195.32 8.77
-4 -5 -8 195.87 9.26
4 5 8 205.73 8.98
-4 5 -8 211.7 8.6
-4 5 -8 201.32 8.99
5 -5 8 49.02 3.92
-5 -5 -8 59.62 4.74
5 -5 8 53.95 4.07
5 5 8 50.25 4.19
-5 5 -8 57.65 4
-5 5 -8 53.32 4.29
6 -5 8 35.02 4.04
-6 -5 -8 25.02 1.84
-6 -5 -8 30.29 4.25
-6 -5 -8 25.41 1.89
-6 5 -8 30.98 3.35
-6 5 -8 32.06 3.88
-7 -5 -8 55.27 3.24
-7 -5 -8 63.96 5.53
-7 -5 -8 57.83 3.12
-7 5 -8 67.68 5.08
-7 5 -8 74.68 5.23
-8 -5 -8 7.81 3.07
-8 -5 -8 10.63 1.8
-8 5 -8 11.63 2.99
-8 5 -8 9.27 2.66
-9 -5 -8 21.75 3.97
-9 5 -8 17.79 3.66
-9 5 -8 22.73 3.69
-10 -6 8 -1.55 2.37
-10 6 8 -5.94 3.06
-10 6 8 4.12 2.39
-10 6 8 0.13 2.05
-9 -6 8 0.78 2.22
-9 -6 8 6.45 3.36
-9 6 8 7.54 2.23
-9 6 8 4.09 1.66
-9 6 8 9.01 3.13
-8 -6 8 3.49 2.64
-8 6 8 6.78 1.71
8 6 -8 5.59 2.19
-8 6 8 7.8 2.22
-8 6 8 5.12 2.46
-7 -6 8 39.74 4.26
-7 6 8 28.91 4.32
-7 6 8 34.99 4.05
-7 6 8 36.03 3.12
7 6 -8 37.43 3.82
-6 -6 8 3.91 1.27
-6 -6 8 5.31 1.93
-6 6 8 4.08 1.96
6 6 -8 5.32 1.76
6 6 -8 4.06 1.13
-6 6 8 3.23 2.55
6 6 -8 3.41 1.26
-6 6 8 5.04 1.48
-5 -6 8 41.15 3.13
-5 -6 8 47.59 3.66
5 6 -8 35.92 3.16
-5 6 8 42.59 4.27
-5 6 8 42.35 3.86
5 6 -8 42.35 2.91
-5 6 8 41.07 4.47
5 6 -8 44.33 3.47
-4 -6 8 6.03 1.62
-4 -6 8 5.32 1.39
4 6 -8 6.3 1.69
-4 6 8 3.49 1.46
-4 6 8 7.55 2.25
4 6 -8 6.63 1.42
-4 6 8 6.33 2.1
4 6 -8 6.38 1.65
3 -6 -8 46.46 3.73
-3 -6 8 44.51 3.22
-3 -6 8 43.76 3.4
-3 6 8 46.34 3.48
-3 6 8 46.1 3.78
3 6 -8 49.13 3.34
3 6 -8 45.62 3.38
-3 6 8 47.65 4.12
-2 -6 8 311.37 11.6
-2 -6 8 303.25 11.75
-2 6 8 309.36 12.56
2 6 -8 292.57 11.67
-2 6 8 315.9 11.6
-2 6 8 309.29 11.81
-1 -6 8 32.83 2.75
-1 -6 8 33.02 2.91
1 -6 -8 31.17 3.46
-1 6 8 38.45 2.83
1 6 -8 31.6 2.83
-1 6 8 31.65 2.45
1 6 -8 34.44 3.08
-1 6 8 32.45 3.76
0 -6 -8 167.49 8.25
0 -6 8 178.97 7.21
0 -6 8 175.73 7.64
0 6 8 181.84 6.9
0 6 -8 171.46 7.35
0 6 8 172.25 6.72
0 6 -8 170.35 7.64
0 6 8 168.35 8.13
-1 -6 -8 62.89 4.91
1 -6 8 83.6 4.27
1 6 8 83.53 3.51
-1 6 -8 75.35 4.34
1 6 8 88.67 3.63
1 6 8 73.94 5.21
2 -6 8 87.98 4.43
-2 -6 -8 77.27 5.34
2 -6 8 86.66 4.89
-2 6 -8 79.36 4.38
2 6 8 87.79 5.32
2 6 8 83.14 3.26
2 6 8 82.51 3.32
-2 6 -8 87.69 4.98
3 -6 8 5.81 1.48
3 -6 8 6.96 1.93
-3 -6 -8 3.41 1.97
-3 6 -8 7.32 1.57
3 6 8 5.59 1.99
-3 6 -8 5.55 1.91
-4 -6 -8 9.68 2.37
4 -6 8 8.22 2.14
4 -6 8 6.47 1.67
-4 6 -8 8.66 1.81
4 6 8 4.27 1.88
-4 6 -8 6.92 1.99
5 -6 8 3.6 1.98
5 -6 8 5.47 2.04
-5 -6 -8 7.74 2.19
-5 6 -8 4.57 1.91
-5 6 -8 8.18 2.22
5 6 8 6.83 2.19
-6 -6 -8 4.64 2.37
-6 6 -8 7.21 2.3
-6 6 -8 3.15 2.06
-7 -6 -8 7.03 2.71
-7 6 -8 3.14 2.25
-7 6 -8 6.95 2.41
-8 -6 -8 10.07 3.16
-8 6 -8 12.14 3.03
-8 6 -8 20.45 3.41
-9 -6 -8 1.48 3.59
-9 6 -8 -1.11 2.76
-9 6 -8 5.24 3.33
-10 -7 8 27.08 3.63
-10 7 8 25.84 4.82
-10 7 8 33.63 3.95
-10 7 8 28.83 4.95
-9 -7 8 0.18 2.21
-9 7 8 5.43 3.31
-9 7 8 4.99 2.49
-8 -7 8 75.65 6.05
-8 7 8 76.69 5.99
-8 7 8 91.34 6.36
-8 7 8 90.83 5.13
8 7 -8 78.58 5.44
-7 -7 8 7.72 2.57
-7 7 8 7.57 1.75
7 7 -8 6.1 2.01
-7 7 8 6.81 2.55
-7 7 8 4.06 2.24
-6 -7 8 10.31 2.21
-6 7 8 16.35 3.08
6 7 -8 14.59 1.79
-6 7 8 10.41 2.56
-6 7 8 16.41 2.17
6 7 -8 13.83 2.27
-5 -7 8 65.81 4.12
-5 -7 8 66.84 4.39
-5 7 8 66.25 5.3
5 7 -8 66.71 4.54
-5 7 8 65.91 5.36
-5 7 8 64.03 4.47
5 7 -8 64.74 4.21
5 7 -8 66.16 3.97
-4 -7 8 116.4 5.72
-4 -7 8 121.55 5.81
4 7 -8 106.24 5.9
-4 7 8 116.47 6.78
4 7 -8 118.52 5.81
-4 7 8 118.74 6.52
-4 7 8 118.26 5.92
4 7 -8 119.4 5.67
-3 -7 8 124.51 5.86
-3 -7 8 123.39 5.94
-3 7 8 128.31 6.03
3 7 -8 115.52 5.89
-3 7 8 131.26 6.43
3 7 -8 122.62 5.96
-3 7 8 124.92 6.94
-2 -7 8 113.68 5.34
2 -7 -8 131.98 6.36
-2 -7 8 109.03 5.56
-2 7 8 127.41 6.73
2 7 -8 109.92 5.46
-2 7 8 104.24 5.22
-2 7 8 98.87 5.5
1 -7 -8 335.92 13.58
-1 -7 8 332.27 12.94
-1 -7 8 341.35 12.51
-1 7 8 325.41 13.68
1 7 -8 332.79 12.68
-1 7 8 344.61 12.54
-1 7 8 332.57 12.25
1 7 -8 328.31 12.92
0 -7 8 84.86 4.32
0 -7 8 78.42 4.69
0 -7 -8 82.18 5.58
0 7 8 77.13 3.72
0 7 8 82.92 5.51
0 7 -8 81.89 4.46
0 7 8 72.5 3.96
0 7 -8 84.63 4.92
1 -7 8 157.89 6.77
1 -7 8 155.27 7.31
-1 -7 -8 165.8 7.98
1 7 8 153.27 5.93
1 7 8 173.16 8.15
1 7 8 144.31 6.01
-1 7 -8 160.98 7.37
-1 7 -8 142.51 6.76
-2 -7 -8 213.18 9.51
2 -7 8 199.73 8.25
2 -7 8 200.54 8.79
-2 7 -8 195.8 8.41
-2 7 -8 202.38 8.89
2 7 8 213.46 9.52
2 7 8 188.15 6.98
2 7 8 188.74 7.09
3 -7 8 32.34 3.3
-3 -7 -8 35.1 4.21
3 -7 8 41.32 3.76
-3 7 -8 44.44 3.87
3 7 8 37.46 4.31
-3 7 -8 39.27 3.15
4 -7 8 25.02 3.02
-4 -7 -8 23.46 3.86
4 -7 8 23.19 3.4
-4 7 -8 25.28 3.11
-4 7 -8 24.93 3.48
4 7 8 29.54 3.93
-5 -7 -8 27.39 3.82
5 -7 8 23.03 3.54
-5 7 -8 25.42 3.85
-5 7 -8 22.5 3.18
-6 -7 -8 92.54 6.8
-6 7 -8 91.27 6.07
-6 7 -8 98.83 6.48
-7 7 -8 9.84 3.3
-7 7 -8 10.88 2.57
-8 -7 -8 19.45 3.79
-8 7 -8 16.7 3.5
-8 7 -8 16.63 3.4
-9 -7 -8 9.31 3.63
-9 7 -8 3.51 3.3
-9 7 -8 -0.14 3.17
-9 -8 8 36.28 4.32
-9 8 8 31.89 4.94
-9 8 8 38.87 5.55
-9 8 8 33.31 4.54
-8 -8 8 8.78 2.93
-8 8 8 13.19 2.41
-8 8 8 5.7 2.61
8 8 -8 6.23 2.28
-8 8 8 7.83 2.92
-7 -8 8 85.58 5.86
-7 8 8 80.1 6.58
7 8 -8 89.43 5.36
-7 8 8 89.63 5.81
7 8 -8 81.11 4.09
-6 -8 8 55.32 4.21
6 8 -8 49.66 3.98
-6 8 8 46.59 5.39
-6 8 8 37.04 4.11
6 8 -8 50.91 3.66
-6 8 8 46.68 3.9
-5 -8 8 8.31 1.84
-5 -8 8 10.62 2.01
5 8 -8 10.45 2.03
-5 8 8 13.6 2.22
-5 8 8 9.57 2.71
5 8 -8 9.28 3.12
-5 8 8 9.57 2.39
-4 -8 8 128.37 6.25
-4 -8 8 132.18 6.42
4 8 -8 141.32 6.52
4 8 -8 129.29 6.35
-4 8 8 137.27 7.17
-4 8 8 132.49 6.62
4 8 -8 128 6.82
-4 8 8 143.97 7.84
-3 -8 8 442.24 15.89
-3 -8 8 418.91 16.15
-3 8 8 410.36 17.14
-3 8 8 451.64 16.62
3 8 -8 428.46 16.2
-3 8 8 430.5 16.1
3 8 -8 445.43 16.07
-2 -8 8 16.82 2.17
-2 -8 8 15.23 2.36
2 -8 -8 21.73 3.53
-2 8 8 19.23 3.22
-2 8 8 12.54 1.97
-2 8 8 16.17 2.38
1 -8 -8 55.9 4.87
-1 -8 8 59.21 4.24
-1 -8 8 65.53 3.79
-1 8 8 62.47 3.5
1 8 -8 58.37 3.9
-1 8 8 64.35 3.83
1 8 -8 62.89 4.33
-1 8 8 56.21 5.24
0 -8 8 203.18 8.88
0 -8 -8 196.38 9.62
0 -8 8 208.57 8.35
0 8 8 202.6 7.76
0 8 -8 198.94 9.01
0 8 8 206.13 8.04
0 8 8 196.27 9.77
0 8 -8 206.25 8.56
-1 -8 -8 5.22 1.99
1 -8 8 8.72 1.97
1 -8 8 4.88 1.57
-1 8 -8 4.66 1.56
1 8 8 6.18 1.16
1 8 8 1.97 2.21
-1 8 -8 4.61 1.65
-2 -8 -8 2.57 2.14
2 -8 8 1.52 1.42
2 -8 8 0.66 1.71
2 8 8 3.58 0.78
-2 8 -8 1 1.47
-2 8 -8 -1.18 1.3
2 8 8 2.06 2.2
2 8 8 1.65 0.62
3 -8 8 176.09 8.36
3 -8 8 180.08 8.01
-3 -8 -8 171.37 8.98
-3 8 -8 180 8.53
-3 8 -8 178.09 7.94
3 8 8 184.09 9
4 -8 8 29.93 3.93
4 -8 8 31.76 3.49
-4 -8 -8 29.14 4.46
-4 8 -8 34.88 4.08
4 8 8 32.8 4.56
-4 8 -8 35.91 3.33
-5 -8 -8 187.23 9.4
-5 8 -8 174.77 8.43
-5 8 -8 161.94 8.72
-6 -8 -8 15.87 3.15
-6 8 -8 25.96 4.18
-6 8 -8 15.51 2.75
-7 -8 -8 17.75 3.43
-7 8 -8 12.83 3.1
-7 8 -8 9.51 2.72
-8 -8 -8 14.53 3.67
-8 8 -8 5.62 3.18
-8 8 -8 16.86 3.59
-9 -8 -8 21.03 4.04
-9 8 -8 20.63 4.09
-9 8 -8 15.44 4.36
-9 9 8 1.96 2.15
-9 9 8 0.81 3.3
-8 9 8 32.26 4.53
8 9 -8 25.3 4.04
-8 9 8 37.66 4.35
-8 9 8 41.19 5.71
-7 -9 8 36.43 4.69
-7 9 8 55.61 5.38
-7 9 8 42.43 6.41
7 9 -8 52.28 4.3
-7 9 8 49.13 4.31
7 9 -8 42.79 3.55
-6 -9 8 84.43 5.23
-6 9 8 84.32 5.58
6 9 -8 80.53 5.04
6 9 -8 86 5.01
-6 9 8 83.09 5.15
-6 9 8 70.56 6.81
-5 -9 8 -0.79 1.57
-5 -9 8 -2.11 1.6
5 9 -8 -0.33 1.43
-5 9 8 2.99 2.53
-5 9 8 1.09 1.91
5 9 -8 1.97 1.89
-5 9 8 0.13 1.42
-4 -9 8 1.48 1.55
-4 -9 8 -0.05 1.53
-4 9 8 -0.5 2.33
4 9 -8 1.08 1.73
-4 9 8 1.75 1.82
-4 9 8 2.25 2.33
4 9 -8 -0.45 1.45
-3 -9 8 98.95 5.77
-3 -9 8 110.7 5.37
-3 9 8 104.16 5.48
3 9 -8 107.31 5.9
-3 9 8 105.25 7.14
-3 9 8 114.79 6.28
3 9 -8 105.42 5.54
2 -9 -8 1.63 1.96
-2 -9 8 4.43 1.6
-2 -9 8 4.25 1.77
-2 9 8 2.01 2.56
2 9 -8 3.71 1.7
2 9 -8 1.87 1.5
-2 9 8 5.06 1.84
-2 9 8 7.04 1.54
-1 -9 8 76.02 4.95
-1 -9 8 71.72 4.28
1 -9 -8 69.17 5.71
-1 9 8 75.82 3.94
1 9 -8 80.22 5.15
-1 9 8 74.69 4.34
-1 9 8 74.17 6.23
1 9 -8 64.69 4.4
0 -9 8 -0.64 1.26
0 -9 -8 0.1 1.83
0 9 8 2.22 1.29
0 9 -8 2.16 1.96
0 9 -8 2.7 1.45
0 9 8 2.91 1
0 9 8 -2.33 2.36
-1 -9 -8 179.28 8.85
1 -9 8 162.17 7.37
1 -9 8 168.2 8.05
-1 9 -8 162.82 8.01
-1 9 -8 160.71 7.42
1 9 8 172.99 9.15
1 9 8 163.51 6.63
1 9 8 161.8 6.33
-2 -9 -8 39.47 4.46
2 -9 8 33.53 3.42
2 -9 8 28.14 4.01
-2 9 -8 31.37 3.41
2 9 8 30.18 2.03
2 9 8 30.13 1.84
-2 9 -8 42.6 4.02
2 9 8 28.73 4.68
3 -9 8 131 7.08
3 -9 8 123.91 6.5
-3 -9 -8 138.46 7.88
-3 9 -8 130.69 7.11
3 9 8 135.07 7.99
-3 9 -8 123.37 6.61
4 -9 8 114.82 6.92
-4 -9 -8 125.92 7.57
-4 9 -8 117.97 7
-4 9 -8 110.32 6.32
-5 -9 -8 12.05 3.03
-5 9 -8 16.06 3.1
-5 9 -8 10.29 2.42
-6 -9 -8 50.03 5.88
-6 9 -8 54.33 5.32
-7 -9 -8 -3.96 2.75
-7 9 -8 3.01 2.71
-7 9 -8 -0.99 2.48
-8 -9 -8 2.04 3.28
-8 9 -8 -2.35 3.04
-8 9 -8 -0.1 2.82
-9 10 8 2.35 4
-9 10 8 -0.12 2.7
9 10 -8 -0.54 2.35
-8 10 8 6.02 3.71
-8 10 8 7.02 2.58
8 10 -8 5.09 2.21
-7 -10 8 1.18 2.35
7 10 -8 3.68 2.11
-7 10 8 1.18 2.68
-7 10 8 3.81 2.08
7 10 -8 5.08 2.06
-7 10 8 4.55 3.4
-6 -10 8 -0.38 1.95
-6 10 8 0.98 1.92
6 10 -8 0.92 1.64
-6 10 8 2.84 3.16
-6 10 8 1.92 2.3
6 10 -8 1.34 1.98
-5 -10 8 1.76 1.74
5 10 -8 3.37 1.99
-5 10 8 2.21 1.71
-5 10 8 -0.71 2.85
5 10 -8 3.28 1.73
-5 10 8 3.14 2.03
-4 -10 8 2.95 1.67
-4 -10 8 5.69 2.05
-4 10 8 4.44 1.86
-4 10 8 9.34 3.17
-4 10 8 4.6 1.87
4 10 -8 6.22 2.1
4 10 -8 7.08 1.9
-3 -10 8 24.08 3.72
-3 -10 8 27.97 3.16
-3 10 8 32.09 4.52
-3 10 8 26.4 3.18
3 10 -8 31.71 4.91
-3 10 8 30.77 4.12
3 10 -8 29.01 3.32
-2 -10 8 3.31 1.77
-2 -10 8 1.05 1.6
2 10 -8 0.95 1.6
-2 10 8 1.87 1.49
2 10 -8 3.96 2.01
-2 10 8 3.45 1.93
-2 10 8 -0.1 2.79
-1 -10 8 8.57 1.83
-1 -10 8 6.56 2.13
-1 10 8 12.96 3.55
1 10 -8 6.21 2.21
1 10 -8 10 2.13
-1 10 8 14.02 2.17
-1 10 8 10.8 1.78
0 -10 8 2.89 1.69
0 -10 8 4.84 2.2
0 -10 -8 4.9 2.3
0 10 8 3.59 2.97
0 10 8 3.58 1.13
0 10 -8 2.26 1.72
0 10 8 1.4 1.44
0 10 -8 4 2.34
1 -10 8 4.46 2.19
-1 -10 -8 3.28 2.25
1 -10 8 1.2 1.57
1 10 8 4.7 2.77
-1 10 -8 -0.85 1.47
-1 10 -8 3.13 1.85
1 10 8 1.83 0.87
2 -10 8 10.44 2.53
2 -10 8 9.28 2.23
-2 -10 -8 13.45 3.16
2 10 8 6.34 1.06
-2 10 -8 6.33 1.88
2 10 8 9.64 3.35
2 10 8 4.11 1.13
-2 10 -8 13.31 2.68
-3 -10 -8 14.46 3.11
3 -10 8 9.05 2.75
-3 10 -8 9.06 2
3 10 8 14.49 3.6
-3 10 -8 15.29 2.97
-4 -10 -8 4.01 2.44
-4 10 -8 1.44 1.81
-4 10 -8 -1.96 1.91
-5 -10 -8 2.06 2.67
-5 10 -8 -0.97 1.92
-5 10 -8 -0.8 2.18
-6 -10 -8 -2.63 4.08
-6 10 -8 2.24 2.49
-6 10 -8 3.91 2.62
-7 -10 -8 4.33 2.99
-7 10 -8 5.14 2.76
-7 10 -8 8.31 3.19
-8 -10 -8 3.32 3.88
-8 10 -8 4.64 3.4
-8 10 -8 3.3 3.62
8 11 -8 4.89 2.26
-8 11 8 4.56 3.13
-8 11 8 6.17 2.81
7 11 -8 10.31 2.33
-7 11 8 13.59 3.01
7 11 -8 8.87 3.13
-7 11 8 13.95 3.46
-6 -11 8 8.6 2.35
6 11 -8 8.25 2.53
6 11 -8 6.49 2.01
-6 11 8 4.97 3.69
-6 11 8 9.4 2.97
-6 11 8 5.11 2.08
-5 -11 8 14.3 2.4
-5 11 8 19.17 3.07
5 11 -8 15.96 2.7
-5 11 8 13.93 2.65
5 11 -8 16.79 2.54
-5 11 8 14.73 4.18
-4 -11 8 6.53 2.1
-4 11 8 6.76 3.43
4 11 -8 9.23 2.23
-4 11 8 7.06 2.16
4 11 -8 5.89 1.99
-4 11 8 8.84 2.45
-3 -11 8 24.76 3.39
-3 -11 8 28.36 4
-3 11 8 37.71 6.18
-3 11 8 31.06 4.42
-3 11 8 29.78 3.53
-3 11 8 39.87 3.91
3 11 -8 25.1 3.15
-2 -11 8 -0.39 1.54
-2 -11 8 -1.17 2.24
2 11 -8 0.76 2.22
-2 11 8 3.3 1.64
-2 11 8 1.41 2
-2 11 8 4.94 3.41
2 11 -8 2.27 1.81
-1 -11 8 37.68 4.45
-1 -11 8 41.15 3.61
1 -11 -8 33.89 4.71
-1 11 8 39.16 3.12
-1 11 8 38.3 3.89
1 11 -8 37.98 3.77
1 11 -8 43.39 4.66
0 -11 -8 14.75 3.02
0 -11 8 15 2.36
0 -11 8 14.54 2.75
0 11 8 23.06 2.98
0 11 -8 18.38 2.71
0 11 8 15.32 3.75
0 11 -8 23.84 3.72
1 -11 8 54.45 5.22
1 -11 8 59.13 4.5
-1 -11 -8 56.32 5.73
1 11 8 59.01 6.76
1 11 8 58.77 3.74
-1 11 -8 61.46 4.55
-1 11 -8 56.8 4.96
1 11 8 49.08 3.04
-2 -11 -8 29.93 4.93
2 -11 8 19.65 3.24
-2 11 -8 21.3 3.4
2 11 8 21.23 4.07
2 11 8 20.21 2.12
2 11 8 16.12 2.17
-2 11 -8 23.05 3.56
3 -11 8 9.23 2.79
-3 -11 -8 14.38 3.26
-3 11 -8 10.67 2.7
-3 11 -8 11.74 2.48
3 11 8 14.89 6.56
-4 -11 -8 21.13 4.08
-4 11 -8 17.3 3.21
-4 11 -8 11.7 2.8
-5 -11 -8 12.89 3.12
-5 11 -8 9.92 2.57
-5 11 -8 12.13 3.31
-6 -11 -8 5.33 3.17
-6 11 -8 1.84 2.64
-6 11 -8 3.04 2.84
-7 -11 -8 17.5 3.74
-7 11 -8 17.99 4.29
-7 11 -8 17.82 3.88
-8 -11 -8 1.65 3.59
-8 11 -8 -3.19 3.52
-8 11 -8 -0.53 3.86
8 12 -8 3.3 2.43
-8 12 8 2.88 4.2
-8 12 8 8.5 3.02
-7 12 8 5.03 3.45
7 12 -8 0.73 2.06
-7 12 8 1.86 3.07
-6 -12 8 99.65 5.87
6 12 -8 85.52 7.96
-6 12 8 102.66 6.98
-6 12 8 104.31 6.86
6 12 -8 98.04 5.77
-5 -12 8 8.12 2.11
5 12 -8 5.22 2.43
5 12 -8 2.32 1.96
-5 12 8 6.4 4.04
-5 12 8 8.02 2.39
-5 12 8 7.92 2.45
-4 -12 8 3.35 1.88
4 12 -8 3.42 2.08
-4 12 8 6.32 2.17
4 12 -8 -0.44 1.73
-4 12 8 1.08 2.29
-4 12 8 9.37 4.18
-3 -12 8 47.59 4.68
-3 -12 8 46.15 3.99
-3 12 8 48.48 4
-3 12 8 30.26 5.49
-3 12 8 46.68 4.78
3 12 -8 35.05 3.92
-2 -12 8 2.76 2.42
-2 -12 8 2.63 1.87
-2 12 8 4.38 1.7
-2 12 8 5.71 3.7
-2 12 8 8.05 2.44
2 12 -8 6.23 2.44
-2 12 8 7.32 2.49
-1 -12 8 34.36 4.95
-1 -12 8 29.22 3.63
-1 12 8 44.62 4.16
-1 12 8 44.9 6.92
-1 12 8 36.84 3.15
1 12 -8 28.59 3.72
1 12 -8 33.66 4.44
0 -12 8 25.59 3.5
0 -12 -8 19.38 3.54
0 -12 8 18.7 3.35
0 12 -8 18.62 3.38
0 12 8 16.07 2.39
0 12 8 19.17 4.5
0 12 -8 21.95 2.98
0 12 8 23.82 3.43
-1 -12 -8 3.23 2.71
1 -12 8 1.65 2.5
-1 12 -8 -2.78 2.27
1 12 8 4.39 1.71
1 12 8 5.97 3.78
1 12 8 1.44 1.08
-1 12 -8 1.52 1.76
-2 -12 -8 23.31 3.9
2 -12 8 19.27 3.39
-2 12 -8 30.52 3.97
2 12 8 25.48 2.54
2 12 8 14.21 4.23
-2 12 -8 21.82 3.45
2 12 8 25.37 1.97
3 -12 8 93.32 7.73
-3 -12 -8 103.18 7.44
-3 12 -8 96.25 6.25
-3 12 -8 98.43 6.98
-4 -12 -8 21.61 3.88
-4 12 -8 15.13 3.1
-4 12 -8 10.89 2.62
-5 -12 -8 22.09 5.25
-5 12 -8 12.54 2.95
-5 12 -8 10.68 3.37
-6 -12 -8 49.39 6.76
-6 12 -8 48.04 5.88
-6 12 -8 42.27 6.44
-7 -12 -8 3.3 4.53
-7 12 -8 6.82 3.81
-7 12 -8 1.43 2.91
7 13 -8 16.75 2.59
-7 13 8 9.52 3.84
-7 13 8 10.41 3.64
6 13 -8 8.65 2.25
-6 13 8 4.69 2.82
-6 13 8 10.69 3.37
-5 -13 8 2.83 2.1
-5 13 8 6.15 2.78
5 13 -8 4.09 3.11
5 13 -8 -0.53 1.93
-5 13 8 2.16 2.33
-4 -13 8 6.24 2.17
4 13 -8 4.94 2.04
-4 13 8 9.14 2.43
4 13 -8 11.74 3.03
-4 13 8 3.82 4.42
-4 13 8 10.03 2.65
-3 -13 8 23.09 3.68
-3 -13 8 26.09 3.74
3 13 -8 20.96 2.93
-3 13 8 23.31 3.51
3 13 -8 22.71 3.65
-3 13 8 31.34 3.71
-2 -13 8 21.96 3.53
-2 -13 8 17.28 2.61
2 13 -8 27.14 3.86
-2 13 8 19.2 3.26
-2 13 8 29.67 4.58
-2 13 8 20.52 5.24
-2 13 8 27.06 3.39
2 13 -8 25.19 4.18
-1 -13 8 3.24 2.66
-1 -13 8 5.07 2.08
-1 13 8 8.61 2.61
-1 13 8 5.42 1.81
1 13 -8 4.17 2.1
-1 13 8 5.4 2.37
-1 13 8 8.17 4.24
0 -13 8 -1.36 2.65
0 13 -8 1.24 2.39
0 13 8 5.37 2.24
0 13 8 4.22 1.57
0 13 -8 8.57 2.16
0 13 8 5.15 2.14
0 13 8 3.14 4.47
1 -13 8 -0.82 2.9
-1 -13 -8 -2.19 2.56
-1 13 -8 -1.43 2.24
-1 13 -8 -1.5 2.01
1 13 8 6.6 4.38
1 13 8 3.48 1.81
1 13 8 0.49 1.1
1 13 8 0.88 2.12
2 -13 8 6.95 3.17
-2 -13 -8 14.21 3.56
-2 13 -8 7.89 3.04
2 13 8 8.35 2.75
-2 13 -8 5.94 2.22
-3 13 -8 26.77 4.55
-3 13 -8 16.37 3.45
3 13 8 18.29 3.49
-4 -13 -8 -3.27 2.84
4 13 8 -0.31 2.44
-4 13 -8 3.03 2.4
-4 13 -8 0.02 2.72
-5 -13 -8 3.75 3.45
-5 13 -8 12.08 4.02
-5 13 -8 10.56 3.08
-6 -13 -8 16.06 4.13
-6 13 -8 15.68 4.04
-6 13 -8 19.97 3.98
-7 -13 -8 4.53 4.17
-7 13 -8 9.9 4.64
-7 13 -8 7.32 3.48
-6 14 8 2.81 3.43
-6 14 8 2.18 3.83
6 14 -8 2.55 2.2
5 14 -8 5.14 2.22
-5 14 8 9.24 3.23
-5 14 8 5.99 3.11
-4 -14 8 0.59 2.16
-4 14 8 0.28 2.43
4 14 -8 -0.97 1.93
4 14 -8 5.26 3.14
-4 14 8 1.15 2.11
-3 -14 8 1.21 2.06
-3 14 8 4.24 4.68
-3 14 8 4.08 2.6
3 14 -8 -1.15 2.07
-3 14 8 0.65 2.01
3 14 -8 -5.33 2.73
-2 -14 8 -2.37 3.44
-2 -14 8 0.31 2.4
2 14 -8 -1.15 1.96
-2 14 8 7.65 5
-2 14 8 1.46 2.32
-2 14 8 2.6 1.89
2 14 -8 0.39 2.89
-1 -14 8 36.72 5.72
1 14 -8 34.28 4.17
-1 14 8 44.21 4.95
1 14 -8 39.93 5.09
-1 14 8 34.55 4.76
-1 14 8 27.37 3.33
-1 14 8 25.42 5.83
0 -14 8 51.21 6.21
0 14 8 46.56 3.54
0 14 8 55.01 5.03
0 14 -8 40.78 5.37
0 14 8 41.06 6.76
0 14 -8 49.26 4.8
0 14 8 49.37 4.87
1 -14 8 13.03 3.54
1 14 8 20.77 2.43
1 14 8 17.76 3.21
1 14 8 16.3 2.41
-1 14 -8 11.95 3.11
-1 14 -8 18.58 3.23
1 14 8 18.56 5.86
2 -14 8 4.05 3.53
-2 -14 -8 12.56 3.69
2 14 8 5.59 2.56
-2 14 -8 6.65 2.9
-2 14 -8 7.42 2.97
2 14 8 5 1.21
2 14 8 8.46 1.79
-3 -14 -8 3.71 3.09
3 14 8 5.01 2.97
3 14 8 2.74 0.98
-3 14 -8 10.86 3.04
3 14 8 4.92 0.96
-3 14 -8 2.03 2.67
-4 -14 -8 -3.58 5.58
4 14 8 4.37 3.25
-4 14 -8 0.51 2.79
-4 14 -8 -0.31 2.57
-5 -14 -8 5.13 3.83
-5 14 -8 5.02 3.12
-5 14 -8 3.18 3.48
-6 -14 -8 12.17 4.69
-6 14 -8 11.62 3.91
-6 14 -8 12.97 4.23
-6 15 8 3.56 4.23
-6 15 8 3.75 3.5
6 15 -8 2.07 2.42
-5 15 8 20.24 3.81
5 15 -8 19.83 2.99
-5 15 8 24.98 4.34
-4 -15 8 4.17 4.77
4 15 -8 1.99 2.26
-4 15 8 1.44 2.91
3 15 -8 30.66 4.33
3 15 -8 25.73 4.6
-3 15 8 25.8 3.88
-2 15 8 33.02 5.16
2 15 -8 19.1 3.21
-2 15 8 22.92 3.6
2 15 -8 14.47 4.37
-2 15 8 21.57 5.97
1 15 -8 4.44 2.86
-1 15 8 3.22 1.79
-1 15 8 0.73 5.22
-1 15 8 5.84 2.76
-1 15 8 8.29 2.96
1 15 -8 3.15 2.39
0 -15 8 9.86 3.84
0 15 -8 5.44 3.31
0 15 -8 7.76 2.91
0 15 8 4.27 5.75
0 15 8 6.8 2.62
0 15 8 9.34 3.1
0 15 8 6.9 1.78
1 -15 8 73.08 7.6
1 15 8 51.03 5.67
1 15 8 72.93 5.09
-1 15 -8 53.14 5.4
-1 15 -8 60.76 6.24
1 15 8 63.87 3.83
2 15 8 3.27 3.09
2 15 8 -0.12 1.21
2 15 8 -2.22 2.61
-2 15 -8 3.72 3.04
-2 15 -8 0.74 2.38
-3 15 -8 1.44 3.13
3 15 8 0.35 3.11
-3 15 -8 0.08 2.72
-4 15 -8 30.39 4.81
-4 15 -8 50.51 6.83
-5 -15 -8 -1.22 3.97
-5 15 -8 4.55 3.52
-5 15 -8 0.24 3.72
-5 16 8 0.75 3.14
-4 16 8 7.66 3.08
4 16 -8 3.48 2.55
-4 16 8 -0.73 3.33
-3 16 8 -4.76 3.61
3 16 -8 2.86 2.66
-3 16 8 -2.14 2.66
2 16 -8 9.02 5.15
-2 16 8 17.26 3.89
2 16 -8 9.63 2.82
-2 16 8 9.89 2.52
-1 16 8 36.82 3.92
-1 16 8 34.86 5.31
1 16 -8 36.61 4.72
1 16 -8 22.8 4.39
0 16 8 1.36 1.7
0 16 -8 -0.12 2.44
0 16 8 0.44 2.88
0 16 -8 -4.16 3.12
0 16 8 0.23 2.85
1 16 8 22.87 3.92
-1 16 -8 24.63 3.94
1 16 8 28.06 3.09
-1 16 -8 21.41 4.17
-2 16 -8 42.89 6.78
2 16 8 41.79 5.85
-2 16 -8 49.28 5.78
2 16 8 38.49 3.13
-3 16 -8 -1.84 3.18
-3 16 -8 3.32 3.51
-4 16 -8 16.99 4.06
-4 16 -8 19.54 4.39
-3 17 8 3.52 2.91
-3 17 8 1.96 3.79
3 17 -8 -0.48 2.79
-2 17 8 30.16 4.32
-2 17 8 26.74 4.63
1 17 -8 1.11 2.7
-1 17 8 3.05 1.99
-1 17 8 4.29 3.37
0 17 -8 1.47 2.96
0 17 8 2.36 2
0 17 8 3.93 3.11
1 17 8 24.01 3.25
-1 17 -8 22.95 4.13
-1 17 -8 18.35 4.46
-2 17 -8 8.45 3.96
-2 17 -8 0.49 3.84
-3 17 -8 0.72 3.24
-3 17 -8 2.38 4.05
-10 0 9 -2.24 2.65
-9 0 9 0.19 2.48
-8 0 9 -0.12 2.08
-7 0 9 -0.54 2.32
-7 0 9 2.38 1.76
6 0 -9 0.99 1.71
-6 0 9 -2.49 1.8
-6 0 9 0.7 0.73
-5 0 9 1.86 1.68
5 0 -9 -0.24 1.38
-5 0 9 1.51 0.74
4 0 -9 -0.11 1.24
-4 0 9 -0.1 1.41
-4 0 9 0.56 0.93
-3 0 9 1.7 1.27
3 0 -9 2.16 1
-3 0 9 2.21 0.99
3 0 -9 2.72 1.26
2 0 -9 3.96 1.18
-2 0 9 2.7 1.17
-2 0 9 1.15 0.9
-1 0 9 2.15 1.01
1 0 -9 2.24 0.97
0 0 9 0.41 0.98
0 0 -9 1.02 1.02
-1 0 -9 2.35 0.86
1 0 9 1.81 0.85
-1 0 -9 1.13 1.11
1 0 9 2.31 1.26
2 0 9 0.54 1.22
-2 0 -9 1.78 1.35
-2 0 -9 1.64 0.84
2 0 9 2.25 0.78
-3 0 -9 5.31 1.54
-3 0 -9 2.86 1.02
4 0 9 -0.03 1.29
4 0 9 -0.31 0.97
-4 0 -9 2.44 1.46
-4 0 -9 -0.07 1.02
5 0 9 -0.78 0.99
5 0 9 -0.43 1.29
-5 0 -9 -0.01 0.98
-5 0 -9 -1.04 1.27
-6 0 -9 3.95 1.28
6 0 9 2.65 1.33
-6 0 -9 0.39 1.73
7 0 9 -0.02 1.64
-7 0 -9 -1.21 1.84
-7 0 -9 0.79 1.39
-8 0 -9 -1.25 1.84
-8 0 -9 -1.02 1.59
8 0 9 3.06 2.03
-9 0 -9 -3.42 2.34
9 0 9 2.68 2.65
-9 0 -9 -1.47 1.88
-10 0 -9 3.4 3
-10 0 -9 3.62 2.47
-10 -1 9 19.46 3.56
-10 1 9 18.51 3.69
-9 -1 9 10.43 2.82
-9 1 9 11.23 3.85
-8 -1 9 75.99 5.42
-8 1 9 71.75 5.37
-7 -1 9 -3.02 2.22
-7 1 9 0.12 0.73
-7 1 9 -5.1 2.32
-7 1 9 -0.96 1.68
7 1 -9 0.55 1.89
6 -1 -9 105.47 5.98
-6 -1 9 104.18 6.08
-6 -1 9 108.08 4.17
-6 1 9 107.61 6.21
6 1 -9 96.34 5.79
-6 1 9 110.24 4.45
-5 -1 9 114.44 4.53
5 -1 -9 107.99 5.73
-5 -1 9 117.21 5.9
-5 1 9 109.98 5.95
5 1 -9 102.97 5.58
-5 1 9 110.35 4.72
-4 -1 9 0.57 1.38
-4 -1 9 1.03 0.94
4 -1 -9 2.17 1.32
4 -1 -9 -0.38 0.86
-4 1 9 0.34 0.97
-4 1 9 1.13 1.46
4 1 -9 1.99 1.37
3 -1 -9 1.06 1.21
-3 -1 9 1.6 1.3
3 -1 -9 -0.26 0.93
-3 -1 9 1.72 0.95
-3 1 9 1.59 1.29
-3 1 9 -0.05 0.96
3 1 -9 2 1.19
3 1 -9 0.28 0.83
2 -1 -9 1.05 0.95
-2 -1 9 3.96 1.29
-2 -1 9 3 1.04
2 -1 -9 6.25 1.36
-2 1 9 3.65 1.14
-2 1 9 3.62 1.2
2 1 -9 2.38 0.94
2 1 -9 3.93 1.16
-1 -1 9 861.6 29.21
-1 -1 9 833.84 29.34
1 -1 -9 883.4 29.14
-1 1 9 854.91 29.28
1 1 -9 858.92 29.15
-1 1 9 807.36 29.55
0 -1 -9 1355.61 46.48
0 -1 9 1371.62 46.34
0 -1 9 1303.29 46.31
0 -1 -9 1340.72 45.98
0 1 9 1431.53 46.01
0 1 -9 1371.22 46.11
0 1 -9 1405.56 46.44
0 1 9 1380.61 46.42
1 -1 9 180.06 7.5
-1 -1 -9 191.12 7.76
1 -1 9 164.04 7.13
-1 1 -9 178.72 7.11
1 1 9 184.86 6.95
-1 1 -9 186.79 7.68
1 1 9 187.95 7.61
2 -1 9 177.28 7.5
2 -1 9 167.41 7.24
-2 -1 -9 187.07 7.74
2 1 9 178.81 7.55
-2 1 -9 178.56 7.61
-2 1 -9 172.59 6.98
2 1 9 170.26 6.65
-3 -1 -9 48.42 2.75
3 -1 9 40.75 3.31
3 -1 9 50.22 2.81
-3 -1 -9 48.83 3.58
3 1 9 50.29 3.55
-3 1 -9 42.3 3.46
-3 1 -9 49.68 2.94
3 1 9 46.59 2.56
4 -1 9 436.96 15.53
-4 -1 -9 443.19 15.41
-4 -1 -9 435.72 16.44
4 -1 9 432.82 16.13
-4 1 -9 429.86 15.64
4 1 9 437.31 16.14
-4 1 -9 430.23 16.38
5 -1 9 115.04 5.96
-5 -1 -9 132.96 5.43
5 -1 9 131.14 5.61
-5 -1 -9 116.58 6.35
-5 1 -9 117.34 6.34
5 1 9 129.2 5.34
-5 1 -9 128.58 5.69
5 1 9 120.57 6.05
-6 -1 -9 144.67 7.46
-6 -1 -9 151.13 6.41
6 -1 9 158.43 6.8
-6 1 -9 145.4 7.44
-6 1 -9 153.64 6.75
6 1 9 152.44 6.42
-7 -1 -9 65.6 5.24
7 -1 9 75.32 4.81
-7 -1 -9 71.37 4.22
7 1 9 77.48 4.4
-7 1 -9 71.12 4.43
-7 1 -9 66.48 5.21
-8 -1 -9 1.01 1.63
-8 -1 -9 2.73 2.28
8 -1 9 4.2 2.24
8 1 9 5.87 2.05
-8 1 -9 2.16 1.85
-8 1 -9 2.34 2.06
-9 -1 -9 7.32 2.12
-9 -1 -9 7.61 3.23
-9 -1 -9 7.04 2.8
-9 1 -9 7.17 2.36
-9 1 -9 2.21 2.62
-10 -1 -9 19.25 3.59
-10 -1 -9 16.56 2.74
-10 1 -9 17.68 3.14
-10 1 -9 13.85 3.37
-10 -2 9 77.19 6.49
-10 2 9 88.55 7.11
-9 -2 9 23.8 3.48
-9 2 9 24.68 3.67
-8 -2 9 2.31 1.98
-8 2 9 0.27 0.87
-8 2 9 1.76 0.74
-8 2 9 0.79 1.99
-7 -2 9 117.85 4.25
-7 -2 9 114.57 6.84
-7 2 9 122.23 10.64
7 2 -9 117.42 6.58
-7 2 9 119.66 5.01
-7 2 9 121.15 6.62
-6 -2 9 62.94 4.66
-6 -2 9 54.07 2.62
6 2 -9 54.29 4.29
-6 2 9 60.83 4.22
-6 2 9 60.96 4.94
-6 2 9 53.26 3.18
5 -2 -9 13.97 2.26
-5 -2 9 16.16 1.59
-5 -2 9 15.46 2.35
-5 2 9 17.07 2.47
5 2 -9 10.5 1.99
-5 2 9 17.39 2.11
4 -2 -9 1605 55.65
-4 -2 9 1611.74 54.72
4 -2 -9 1671.49 54.82
-4 -2 9 1694.91 55.53
4 2 -9 1613.2 55.51
-4 2 9 1659.11 55.67
-4 2 9 1612.11 55.04
3 -2 -9 160.83 7.13
-3 -2 9 164.49 6.59
3 -2 -9 164.85 6.81
-3 -2 9 169.94 7.05
-3 2 9 167.42 7.19
3 2 -9 162.13 6.48
3 2 -9 164.12 7.04
-3 2 9 160.12 6.85
-2 -2 9 136.1 5.9
2 -2 -9 140.35 6.12
-2 -2 9 149.26 6.13
2 -2 -9 129.75 6.1
2 2 -9 148.37 6.17
2 2 -9 136.39 5.87
-2 2 9 150.06 6.14
-2 2 9 139.81 6.17
-1 -2 9 530.94 18.29
1 -2 -9 487.79 18.14
-1 -2 9 541.98 18.42
1 2 -9 529.93 18.34
-1 2 9 526.72 18.57
-1 2 9 491.43 19.46
0 -2 -9 62.32 3.81
0 -2 9 62.12 3.28
0 -2 9 61.96 3.61
0 -2 -9 55.84 3.49
0 2 -9 59.8 3.62
0 2 9 70.61 3.87
0 2 9 64.63 3.2
0 2 -9 64.07 3.39
-1 -2 -9 559.27 19.44
-1 -2 -9 542.69 20.27
1 -2 9 573.76 19.69
1 -2 9 580.23 20.16
1 2 9 591.28 20.28
1 2 9 570.52 19.41
-1 2 -9 551.47 20.15
-1 2 -9 547.19 19.74
-2 -2 -9 1610.15 53.32
2 -2 9 1573.43 53.02
-2 -2 -9 1505.95 52.14
2 -2 9 1555.41 52.45
-2 2 -9 1522.13 52.58
2 2 9 1537.72 52.08
-2 2 -9 1596.02 53.15
2 2 9 1617.72 53.12
3 -2 9 153.91 6.74
-3 -2 -9 144.46 5.82
3 -2 9 144.26 6.11
-3 -2 -9 150.68 6.96
3 2 9 151.54 5.66
-3 2 -9 144.11 6.25
3 2 9 149.66 6.81
-3 2 -9 149.3 6.84
-4 -2 -9 826.51 29.82
4 -2 9 844.56 29.46
-4 -2 -9 775.96 29.59
4 -2 9 894.51 29.05
-4 2 -9 845.41 29.75
-4 2 -9 843.16 29.08
4 2 9 852.07 28.4
4 2 9 845.94 29.51
-5 -2 -9 245.96 9.14
5 -2 9 246.2 10
5 -2 9 255.03 9.65
-5 -2 -9 238.87 10.43
-5 2 -9 253.1 9.75
5 2 9 213.4 9.89
5 2 9 246.08 10.03
-5 2 -9 251.7 10.39
-6 -2 -9 184.42 8.9
6 -2 9 190.26 8.2
-6 -2 -9 193.12 7.55
6 2 9 195.66 7.56
-6 2 -9 182.1 8.06
-6 2 -9 194.33 8.85
7 -2 9 15.05 2.49
-7 -2 -9 14.13 2.8
-7 -2 -9 22.79 2.59
-7 2 -9 29.35 3.25
7 2 9 22.96 2.79
-7 2 -9 21.85 3.74
-8 -2 -9 98.61 4.96
8 -2 9 85.56 6.14
-8 -2 -9 96.05 6.33
-8 2 -9 94.49 5.68
-8 2 -9 89.12 6.08
-9 -2 -9 8.4 2.87
-9 -2 -9 8.35 2.04
-9 2 -9 4.96 2.86
-9 2 -9 8.04 2.51
-10 -2 -9 67.33 6.6
-10 -2 -9 75.48 5.14
-10 2 -9 75.48 7.77
-10 2 -9 62.35 6.41
-10 3 9 4.83 3.27
-9 -3 9 62.42 5.37
-9 3 9 68.6 6.01
-9 3 9 64.52 3.14
-9 3 9 59.18 4
-8 -3 9 46.71 4.34
-8 -3 9 35.77 4.97
8 3 -9 43.81 4.28
-8 3 9 42.27 2.98
-8 3 9 34.95 2.41
-8 3 9 39.86 4.55
-7 -3 9 77.39 5.61
-7 3 9 87.1 3.81
7 3 -9 81.98 5.41
-7 3 9 84.69 5.64
-7 3 9 80.53 4.29
-6 -3 9 267.22 9.5
-6 -3 9 267.55 11.06
-6 3 9 257.85 11.07
-6 3 9 254.29 11.45
6 3 -9 266.41 11
-6 3 9 272.25 10.25
-5 -3 9 10.52 2.09
-5 -3 9 11.36 1.63
-5 3 9 11.85 2.41
5 3 -9 8.78 1.87
-5 3 9 11.66 2.49
5 3 -9 13.43 1.25
5 3 -9 14.17 1.22
-5 3 9 12.11 1.99
4 -3 -9 0.26 1.01
-4 -3 9 0.57 0.95
-4 -3 9 2.11 1.56
4 -3 -9 4.81 1.68
4 3 -9 0.49 0.84
-4 3 9 0.76 1.27
4 3 -9 2.83 1.47
-4 3 9 1.23 1.65
-3 -3 9 85.06 4.04
3 -3 -9 78.63 4.31
-3 -3 9 81.81 4.44
3 -3 -9 87.87 4.65
-3 3 9 86.79 4.58
3 3 -9 79.87 4.44
3 3 -9 82.52 3.94
-3 3 9 75.58 4.4
-2 -3 9 99.82 4.62
-2 -3 9 101.01 4.74
2 -3 -9 89.13 4.73
2 3 -9 96.5 4.61
2 3 -9 95.86 4.68
-2 3 9 100.14 4.98
-2 3 9 97.02 4.81
1 -3 -9 23.13 2.22
1 -3 -9 18.67 2.42
-1 -3 9 28.69 2.39
-1 -3 9 24.55 2.32
1 3 -9 26.26 2.23
-1 3 9 27.7 2.79
-1 3 9 22.12 3.34
0 -3 9 98.31 4.73
0 -3 9 98.54 4.44
0 -3 -9 97.45 5.1
0 -3 -9 87.62 4.58
0 3 9 96.23 4.25
0 3 9 100.89 5.1
0 3 -9 94.56 4.53
0 3 -9 93.19 4.71
1 -3 9 62.13 3.82
-1 -3 -9 64.99 4.31
-1 -3 -9 67.34 3.24
1 -3 9 71.12 3.55
-1 3 -9 71.01 3.65
1 3 9 62.71 3.12
1 3 9 66.41 4.12
-1 3 -9 66.63 4.08
-2 -3 -9 15.5 2.58
-2 -3 -9 9.73 1.5
2 -3 9 11.46 1.89
2 -3 9 10.87 1.5
-2 3 -9 9.36 1.47
2 3 9 15.83 2.67
2 3 9 13.24 1.39
-2 3 -9 12.51 1.96
3 -3 9 416.31 14.35
3 -3 9 395.05 14.75
-3 -3 -9 372.08 15.02
-3 -3 -9 388.34 13.67
3 3 9 404.45 13.55
3 3 9 401.03 14.93
-3 3 -9 391.22 14.42
-3 3 -9 377.88 14.86
-4 -3 -9 23.74 1.94
-4 -3 -9 24.2 3.13
4 -3 9 18.36 2.92
4 -3 9 18.69 2.41
-4 3 -9 22.54 2.79
4 3 9 24.11 3.11
-4 3 -9 22.09 2.49
4 3 9 24.15 1.64
5 -3 9 49.27 3.91
-5 -3 -9 46.48 4.03
5 -3 9 56.25 3.76
-5 -3 -9 56.73 4.48
-5 3 -9 54.44 3.71
5 3 9 48.84 4.01
-5 3 -9 53.69 4.29
5 3 9 56.45 2.79
-6 -3 -9 102.17 6.23
6 -3 9 98.98 5.53
-6 -3 -9 102.77 4.59
-6 3 -9 103.52 6.08
-6 3 -9 111.99 5.55
6 3 9 93.57 4.89
-7 -3 -9 0.62 1.23
-7 -3 -9 0.59 2.19
7 -3 9 -0.2 1.97
-7 3 -9 3.55 2.15
-7 3 -9 3.37 1.8
7 3 9 3.86 1.36
-8 -3 -9 6.92 2.27
-8 -3 -9 11.56 2.75
-8 -3 -9 11.59 1.8
-8 3 -9 14.82 2.62
-8 3 -9 11.15 2.69
-9 -3 -9 56.91 4
-9 -3 -9 47.37 5.88
-9 3 -9 54.7 5.24
-9 3 -9 52.88 5.68
-10 -3 -9 -0.81 3.18
-10 3 -9 -1.15 2.9
-10 3 -9 -0.6 3.18
-10 -4 9 9.09 2.89
-10 4 9 8.83 1.36
-10 4 9 9.27 3.38
-9 -4 9 28.5 4.56
-9 4 9 32.59 2.62
-9 4 9 31 4.29
-9 4 9 28.09 3.02
-8 -4 9 11.05 3.2
-8 4 9 8.33 1.9
8 4 -9 5.9 2.23
-8 4 9 7.88 2.49
-8 4 9 9.11 1.47
-7 -4 9 350.44 14.25
-7 4 9 360.98 14.56
-7 4 9 345.24 12.86
7 4 -9 358.92 14.29
-7 4 9 368.3 13.55
-6 -4 9 21.33 2.87
-6 -4 9 21.09 2.02
-6 4 9 30.51 4.28
6 4 -9 23.58 3.39
-6 4 9 30.34 3.57
-6 4 9 20.43 2.89
-5 -4 9 2.17 0.95
-5 -4 9 -0.06 1.56
5 4 -9 0.88 0.83
-5 4 9 1.66 1.54
-5 4 9 -0.44 1.4
5 4 -9 -0.79 1.35
5 4 -9 1.76 0.87
-5 4 9 2.24 1.96
4 -4 -9 2.47 1.24
-4 -4 9 2.67 1.19
-4 -4 9 -0.39 1.34
4 4 -9 2.35 1.44
-4 4 9 3.76 1.51
-4 4 9 3.59 1.58
-4 4 9 3.29 1.64
4 4 -9 3.47 1.1
3 -4 -9 43.7 3.44
3 -4 -9 44.73 3.3
-3 -4 9 42.13 3.23
-3 -4 9 36.14 2.77
3 4 -9 39.37 2.74
-3 4 9 38.01 3.44
3 4 -9 40.95 3.19
-3 4 9 37.81 3.27
-2 -4 9 2.76 1.18
2 -4 -9 4.16 1.4
-2 -4 9 3.43 1.38
-2 4 9 5.33 1.48
-2 4 9 1.4 1.55
2 4 -9 1.49 1.13
2 4 -9 2.84 1.22
1 -4 -9 3.71 1.13
1 -4 -9 2.8 1.49
-1 -4 9 2.56 1.16
-1 -4 9 1.58 1.09
-1 4 9 1.93 1.07
-1 4 9 2.31 1.47
1 4 -9 1.48 1.22
1 4 -9 0.47 0.77
0 -4 -9 369.91 13.87
0 -4 9 391.76 14.39
0 -4 9 391.56 14.09
0 -4 -9 374.68 14.79
0 4 9 382.1 14.72
0 4 -9 402.45 14.51
0 4 9 398.04 13.82
0 4 -9 390.87 14.21
-1 -4 -9 165.39 6.45
-1 -4 -9 171.62 8.73
1 -4 9 163.52 6.83
1 -4 9 167.73 7.33
1 4 9 179.65 7.85
1 4 9 166.9 6.39
-1 4 -9 164.21 7.03
-1 4 -9 165 7.41
-2 -4 -9 210.71 9.35
2 -4 9 224.73 8.96
-2 -4 -9 211.06 7.77
2 -4 9 213.75 8.43
-2 4 -9 216.87 9.03
-2 4 -9 207.63 8.52
2 4 9 213.61 9.14
2 4 9 219.13 7.73
3 -4 9 33 2.74
3 -4 9 32.87 3.23
-3 -4 -9 36.13 3.58
-3 -4 -9 35 1.98
-3 4 -9 28.89 2.73
3 4 9 33.25 3.39
-3 4 -9 37.79 3.3
3 4 9 31.61 1.71
-4 -4 -9 49.7 2.42
-4 -4 -9 49.37 4.18
4 -4 9 46.38 3.9
4 -4 9 43.93 3.26
-4 4 -9 47.8 3.89
-4 4 -9 44.69 3.45
4 4 9 50.88 3.98
4 4 9 51.29 2.21
5 -4 9 1.17 1.67
-5 -4 -9 3.15 1.81
-5 -4 -9 0.93 0.9
5 -4 9 3.75 1.65
-5 4 -9 0.66 1.43
-5 4 -9 2.6 1.58
5 4 9 2.97 1.72
-6 -4 -9 11.27 2.66
-6 -4 -9 14.48 2.09
6 -4 9 22.25 3.38
6 4 9 15.57 1.87
-6 4 -9 17.21 2.5
-6 4 -9 16.29 2.76
-7 -4 -9 0.31 1.2
-7 -4 -9 -1.88 2.1
-7 -4 -9 3.19 1.59
-7 4 -9 2.37 2.11
-7 4 -9 3.8 1.98
-8 -4 -9 2.65 1.94
-8 -4 -9 -0.35 2.45
-8 -4 -9 3.93 1.35
-8 4 -9 5.04 2.51
-8 4 -9 4.61 2.08
-9 -4 -9 -0.18 1.51
-9 -4 -9 -3.66 2.92
-9 4 -9 3.56 2.53
-9 4 -9 -0.71 2.67
-10 -4 -9 12.25 4.28
-10 -5 9 0.32 2.53
-10 5 9 5.45 1.88
-10 5 9 0.86 1.54
-10 5 9 -0.58 3.51
-9 -5 9 5.5 2.53
-9 5 9 10 3.32
-9 5 9 10.98 2.17
-9 5 9 9 1.76
-8 -5 9 8.75 3.04
-8 5 9 12.18 2.14
8 5 -9 5.78 2.3
-8 5 9 9.43 2.83
-8 5 9 13.05 2.33
-7 -5 9 36.43 4.47
-7 5 9 34.79 4.03
-7 5 9 38.58 3.8
7 5 -9 42.94 4.02
-7 5 9 42.71 3.02
-6 -5 9 3.98 1.97
-6 -5 9 3.41 1.18
6 5 -9 4.23 1.8
-6 5 9 2.28 1.74
-6 5 9 5.53 2
-5 -5 9 450.82 16.15
-5 5 9 401.02 16.2
5 5 -9 443.32 15.16
5 5 -9 418.71 16.07
-5 5 9 432.84 16.66
5 5 -9 435.44 15.29
-5 5 9 422.36 16.31
-4 -5 9 10.75 2.11
-4 -5 9 11.02 1.57
4 -5 -9 13.75 2.35
-4 5 9 10.17 2.18
4 5 -9 11.85 2
4 5 -9 9.55 2.02
-4 5 9 13.2 2.25
-4 5 9 9.31 1.86
-3 -5 9 3.09 1.26
3 -5 -9 6.58 1.7
-3 -5 9 2.4 1.33
-3 5 9 2.25 1.28
-3 5 9 3.16 1.71
-3 5 9 5.89 1.77
3 5 -9 3.19 1.28
3 5 -9 3.5 1.39
2 -5 -9 850.66 29.22
-2 -5 9 863.81 29.1
-2 -5 9 849.62 29.18
-2 5 9 788.3 29.66
-2 5 9 871.86 29.25
2 5 -9 816.68 29.12
1 -5 -9 147.64 6.96
-1 -5 9 139.32 6.28
-1 -5 9 137.84 5.96
1 -5 -9 129.88 5.9
-1 5 9 133.43 5.91
1 5 -9 138.63 6.27
1 5 -9 131.78 6.06
-1 5 9 139.15 6.87
0 -5 9 323.09 12.76
0 -5 -9 318.73 13.26
0 -5 9 344.48 12.45
0 -5 -9 344.88 12.14
0 5 -9 327.02 12.88
0 5 9 327.06 13.23
0 5 -9 335.84 12.6
0 5 9 351.43 12.16
1 -5 9 651.12 22.08
-1 -5 -9 628.52 21.48
-1 -5 -9 610.59 23.05
1 -5 9 634.68 22.55
-1 5 -9 629.52 22.23
-1 5 -9 621.52 22.64
1 5 9 626.84 21.47
1 5 9 620.11 22.93
-2 -5 -9 25.83 3.26
-2 -5 -9 22.62 1.7
2 -5 9 22.29 2.93
2 -5 9 21.74 2.43
-2 5 -9 17.68 2.33
2 5 9 22.83 1.54
-2 5 -9 20.68 2.76
2 5 9 22.13 3.4
3 -5 9 7.25 1.49
-3 -5 -9 5.72 2.14
-3 -5 -9 6.85 1.04
3 -5 9 7.31 1.95
3 5 9 6.74 0.86
-3 5 -9 6.52 1.8
3 5 9 5.36 1.94
-3 5 -9 6.66 1.62
4 -5 9 434.79 16.66
-4 -5 -9 467.13 17.48
4 -5 9 432.97 16.31
-4 -5 -9 428.34 14.81
-4 5 -9 441.14 16.96
4 5 9 459.19 16.95
-4 5 -9 446.8 16.44
4 5 9 427.88 14.77
5 -5 9 89.59 5.05
5 -5 9 92.53 5.51
-5 -5 -9 92.58 3.5
-5 -5 -9 95.67 6.08
5 5 9 88.35 5.61
-5 5 -9 94.59 5.68
-5 5 -9 95.52 5.25
-6 -5 -9 27.04 2.01
-6 -5 -9 31.1 4.45
6 -5 9 31.74 4.13
-6 -5 -9 32.99 2.08
-6 5 -9 33.12 3.77
-6 5 -9 32.29 4.08
-7 -5 -9 70.27 3.71
-7 -5 -9 75.94 3.65
-7 -5 -9 85.14 6.49
-7 5 -9 94.05 6.05
-7 5 -9 90.53 5.66
-8 -5 -9 5.85 1.79
-8 -5 -9 6.95 2.95
-8 -5 -9 6.42 1.85
-8 5 -9 7.97 2.74
-8 5 -9 9.09 2.41
-9 -5 -9 6.5 3.41
-9 5 -9 1.65 2.98
-9 5 -9 9.61 2.97
-10 -6 9 2.01 2.62
-10 6 9 -1.13 3.29
-10 6 9 1.26 2.32
-10 6 9 1.64 1.88
-9 -6 9 63.07 5.22
-9 6 9 63.07 6.31
-9 6 9 59.82 5.02
-9 6 9 64.88 4.25
-8 -6 9 56.41 5.57
8 6 -9 61.78 5.02
-8 6 9 66.28 4.1
-8 6 9 70.04 5.07
-8 6 9 65.79 5.76
-7 -6 9 -0.11 2.16
7 6 -9 -1.41 1.78
-7 6 9 -2.34 1.73
-7 6 9 -2.14 1.14
-6 -6 9 101.27 4.83
-6 -6 9 105.52 5.93
6 6 -9 104.2 4.42
-6 6 9 88.78 6.74
-6 6 9 105 6.02
6 6 -9 103.23 5.8
-5 -6 9 69.54 4.72
-5 -6 9 77.46 4.23
5 6 -9 79.2 3.98
-5 6 9 58.11 5.24
5 6 -9 73.23 4.58
5 6 -9 71.75 4.17
-5 6 9 75.11 4.74
-5 6 9 82.99 5.38
-4 -6 9 84.4 4.47
-4 -6 9 83.4 4.8
4 6 -9 80.85 4.7
-4 6 9 77.58 5.34
-4 6 9 89.03 5.41
4 6 -9 82.4 4.37
-4 6 9 80.6 4.91
-3 -6 9 777.47 26.15
-3 -6 9 721.35 26.05
3 -6 -9 735 26.58
-3 6 9 744.06 26.2
-3 6 9 702.4 26.77
3 6 -9 752.49 26.11
3 6 -9 758.08 26.24
-3 6 9 763.57 26.52
-2 -6 9 6.86 1.56
-2 -6 9 11.51 1.84
-2 6 9 10.89 1.81
2 6 -9 9.68 1.84
-2 6 9 7.96 2.14
-2 6 9 8.28 1.65
1 -6 -9 35.46 3.74
-1 -6 9 33.12 3.06
-1 -6 9 35.39 2.89
1 6 -9 38.17 3.07
-1 6 9 38.62 2.93
1 6 -9 30.83 3.14
-1 6 9 27.97 3.87
-1 6 9 33.07 2.6
0 -6 9 1224.49 41.85
0 -6 -9 1225.09 42.51
0 -6 9 1249.71 41.43
0 6 9 1187.56 40.89
0 6 -9 1200.36 41.88
0 6 9 1252.58 42.5
0 6 9 1205.67 41.04
0 6 -9 1185.39 41.55
1 -6 9 370.84 16
1 -6 9 426.7 15.05
-1 -6 -9 414.06 16.14
1 6 9 412.1 14.37
-1 6 -9 408.64 15.19
1 6 9 426.28 16.16
-2 -6 -9 13.09 2.47
2 -6 9 17.85 2.98
2 -6 9 19.41 2.49
2 6 9 13.53 2.51
-2 6 -9 17.24 2.84
2 6 9 22.65 1.51
-2 6 -9 19.3 2.52
3 -6 9 363.52 14.14
-3 -6 -9 355.03 14.71
3 -6 9 371.54 13.73
-3 6 -9 349.44 13.71
-3 6 -9 358.19 14.3
3 6 9 353.7 12.09
3 6 9 382.1 14.6
4 -6 9 241.05 10.44
-4 -6 -9 258.59 11.3
4 -6 9 248.89 10.12
4 6 9 249.48 10.8
-4 6 -9 249.76 10.81
-4 6 -9 248.7 10.27
-5 -6 -9 291.94 12.82
5 -6 9 292.86 11.9
5 -6 9 275.32 12
-5 6 -9 303.26 12.54
-5 6 -9 301.35 11.98
-6 -6 -9 308.57 13.43
-6 6 -9 295.48 12.4
-6 6 -9 292.77 12.82
-7 -6 -9 294.52 14.5
-7 6 -9 312.53 13.54
-7 6 -9 323.53 13.06
-8 -6 -9 15.17 3.6
-8 6 -9 11.53 3.2
-8 6 -9 15.23 2.84
-9 -6 -9 3.18 3.9
-9 6 -9 -2.19 3.38
-9 6 -9 4 3.12
-9 7 9 -0.86 2.42
-9 7 9 1.13 3.28
-9 7 9 -3.46 1.84
9 7 -9 -2.36 2.26
-8 -7 9 7.43 3.03
8 7 -9 7.12 2.27
-8 7 9 11.16 2.75
-8 7 9 13.01 2.8
-8 7 9 7.95 2
-7 -7 9 9.6 2.76
-7 7 9 9.49 2.53
7 7 -9 14.09 2.62
-7 7 9 13.1 2.06
-6 -7 9 0.04 2.03
-6 -7 9 4.36 1.48
6 7 -9 3.7 1.43
-6 7 9 2.23 1.44
-6 7 9 6.84 2.66
-6 7 9 1.35 1.93
6 7 -9 5.73 1.93
-5 -7 9 290.88 11.51
-5 -7 9 286.15 11.28
5 7 -9 297.86 11.15
-5 7 9 272.39 12.41
-5 7 9 290.08 11.96
-5 7 9 290.2 12.44
5 7 -9 291.74 11.63
-4 -7 9 2.79 1.71
-4 -7 9 2.4 1.42
4 7 -9 2.66 1.54
-4 7 9 3.09 2.02
-4 7 9 0.63 2.05
-4 7 9 0.58 1.58
4 7 -9 4.97 1.67
-3 -7 9 32.27 3.24
-3 -7 9 36.98 3.24
3 7 -9 28.25 3.18
-3 7 9 35.63 3.64
-3 7 9 45.65 4.43
3 7 -9 38.66 3.31
-3 7 9 41.17 3.37
2 -7 -9 761.19 27.54
-2 -7 9 752.04 26.94
-2 -7 9 784.33 26.7
-2 7 9 743.52 27.75
-2 7 9 755.37 26.59
-2 7 9 764.5 26.87
2 7 -9 776.59 26.89
-1 -7 9 17.4 2.87
-1 -7 9 19.7 2.5
1 -7 -9 18.71 2.86
1 7 -9 16.64 2.84
-1 7 9 24.65 3.36
1 7 -9 17.55 2.6
-1 7 9 17 2.16
-1 7 9 22.46 2.51
0 -7 9 143.64 6.18
0 -7 9 144.32 6.8
0 -7 -9 141.86 7.4
0 7 -9 137.63 6.41
0 7 9 138.76 9.23
0 7 9 136.81 5.69
0 7 -9 134.92 6.84
0 7 9 131.61 6.3
-1 -7 -9 90.93 5.7
1 -7 9 86.43 5.17
1 -7 9 92.41 4.71
1 7 9 86.81 3.96
1 7 9 85.3 3.96
-1 7 -9 87.24 4.83
-1 7 -9 90.67 5.25
1 7 9 87.78 5.82
2 -7 9 92.4 4.96
-2 -7 -9 91.9 5.95
2 -7 9 94.36 5.51
2 7 9 83.44 3.69
2 7 9 88.4 3.64
-2 7 -9 93.43 5.1
2 7 9 99.18 6.15
-2 7 -9 100.2 5.6
3 -7 9 46.82 3.66
3 -7 9 45.84 4.1
-3 -7 -9 39.74 4.45
-3 7 -9 46.27 4.05
-3 7 -9 43.85 3.41
3 7 9 45.44 4.59
4 -7 9 139.77 7.23
4 -7 9 135.64 6.67
-4 -7 -9 141.14 7.8
-4 7 -9 140.74 6.88
4 7 9 131.38 7.44
-4 7 -9 143.4 7.37
-5 -7 -9 73.27 5.87
-5 7 -9 72.16 5.46
-5 7 -9 65.28 4.7
-6 -7 -9 32.1 4.97
-6 7 -9 28.83 4.5
-6 7 -9 24.69 3.42
-7 -7 -9 163.24 9.69
-8 -7 -9 77.41 7
-8 7 -9 64.52 6.36
-8 7 -9 61.14 5.92
-9 -7 -9 2.1 3.42
-9 7 -9 1.11 3.06
-9 7 -9 0.79 3.19
-9 8 9 15.88 3.74
-9 8 9 12.8 2.93
-9 8 9 9.88 3.14
9 8 -9 11.87 2.86
-8 -8 9 -1.49 2.81
-8 8 9 -1.64 1.73
-8 8 9 -2.47 2.68
-8 8 9 5.75 2.56
8 8 -9 -1.58 2.08
-7 -8 9 10.67 2.8
-7 8 9 8.27 2.96
-7 8 9 6.6 2.41
7 8 -9 7.33 1.58
-7 8 9 7.16 2.48
7 8 -9 14.41 2.42
-6 -8 9 9.62 1.82
-6 -8 9 11.12 2.4
-6 8 9 7.45 1.95
6 8 -9 7.7 1.89
-6 8 9 8.89 2.44
6 8 -9 10.32 2.13
-6 8 9 11.37 3.18
-5 -8 9 14.65 2.35
-5 -8 9 11.93 2.13
-5 8 9 13.4 2.5
5 8 -9 16.67 2.41
5 8 -9 14.2 2.52
-5 8 9 17.73 3.3
-4 -8 9 152.66 7.04
-4 -8 9 147.35 7.02
-4 8 9 152.62 7.72
4 8 -9 149.74 7.12
-4 8 9 145.81 8.21
4 8 -9 155.7 7.1
4 8 -9 145.61 7.5
-4 8 9 157.54 7.32
-3 -8 9 61.48 4.33
-3 -8 9 65.12 4.18
3 8 -9 63.87 4.22
-3 8 9 64.93 4.28
-3 8 9 54.65 4.61
3 8 -9 63.8 4.46
-3 8 9 68.95 5.49
-2 -8 9 355.4 13.84
2 -8 -9 362.4 14.55
-2 -8 9 355.78 13.42
-2 8 9 359.36 13.75
-2 8 9 347.48 14.85
2 8 -9 356.3 13.69
-2 8 9 357.43 13.4
1 -8 -9 96.32 6.25
-1 -8 9 103.52 5.16
-1 -8 9 105.18 5.74
-1 8 9 102.84 5.14
-1 8 9 104.34 4.83
1 8 -9 97.91 5.61
-1 8 9 100.98 6.78
1 8 -9 100.22 5.35
0 -8 -9 104.86 6.44
0 -8 9 102.29 5.24
0 -8 9 103.5 5.77
0 8 9 106.34 4.95
0 8 -9 102.8 5.35
0 8 9 107.09 4.68
0 8 -9 101.76 5.94
0 8 9 104.69 6.77
-1 -8 -9 23.49 3.76
1 -8 9 22.41 3.48
1 -8 9 20.19 2.74
1 8 9 17.68 1.75
-1 8 -9 21.38 2.7
1 8 9 20.25 2.08
-1 8 -9 19.15 3.14
1 8 9 19.07 3.38
2 -8 9 27.28 2.94
2 -8 9 35.82 3.79
-2 -8 -9 32.84 4.16
-2 8 -9 31.39 3.44
2 8 9 28.28 1.85
-2 8 -9 23.93 3.14
2 8 9 25.56 1.68
2 8 9 32.16 4.59
3 -8 9 72.84 5.19
3 -8 9 68.23 4.75
-3 -8 -9 77.97 5.83
-3 8 -9 68.76 4.54
-3 8 -9 75.45 5.19
3 8 9 76.1 5.97
4 -8 9 146.77 7.81
-4 -8 -9 158.09 8.57
4 -8 9 149.18 7.62
-4 8 -9 152.01 7.44
-4 8 -9 154.18 8.08
4 8 9 152.19 8.43
-5 -8 -9 30.27 4.76
-5 8 -9 27.81 4.33
-5 8 -9 27.36 3.35
-6 -8 -9 61.63 6
-6 8 -9 58.08 5.53
-6 8 -9 60.57 5.2
-7 -8 -9 97.53 7.57
-7 8 -9 97.02 6.4
-7 8 -9 106.52 7.07
-8 -8 -9 17.36 4.2
-8 8 -9 16.31 3.57
-8 8 -9 15.48 3.47
-9 -8 -9 5.06 3.87
-9 8 -9 4.34 3.57
-9 8 -9 3.59 3.32
-9 9 9 -0.15 2.17
-9 9 9 2.13 3.41
9 9 -9 -0.37 2.58
-8 -9 9 5.61 3.42
-8 9 9 6.35 3.3
-8 9 9 14.11 3.57
8 9 -9 8.84 2.48
-8 9 9 8.32 2.38
-7 -9 9 2.37 2.48
-7 9 9 1.11 2.43
-7 9 9 5.83 2.14
7 9 -9 1.51 1.67
-7 9 9 6.71 3.58
7 9 -9 4.2 1.96
-6 -9 9 -0.6 2
-6 9 9 3.62 2.19
6 9 -9 -0.06 1.66
-6 9 9 -0.33 1.63
-6 9 9 -1.4 2.76
6 9 -9 1.45 1.83
-5 -9 9 13.13 2.33
-5 -9 9 17.09 2.59
-5 9 9 18.52 2.93
-5 9 9 24.22 3.82
5 9 -9 10.83 2.22
-5 9 9 13.99 2.24
5 9 -9 21.04 3.78
-4 -9 9 37.4 3.63
-4 -9 9 36.05 3.64
-4 9 9 38.64 5.21
-4 9 9 38.44 4.62
4 9 -9 33.82 3.54
4 9 -9 40.49 3.89
-4 9 9 38.41 3.73
-3 -9 9 298.61 11.42
-3 -9 9 286.67 11.83
-3 9 9 300.95 11.69
3 9 -9 292.8 11.9
-3 9 9 288.43 12.09
-3 9 9 263.95 12.84
3 9 -9 296.14 11.65
2 -9 -9 7.61 2.52
-2 -9 9 10.31 2.25
-2 -9 9 9.4 1.86
-2 9 9 13.63 2
-2 9 9 8.4 2.82
2 9 -9 12.92 2.37
2 9 -9 11.71 2.18
-2 9 9 11.19 2.29
-1 -9 9 261.26 10.75
1 -9 -9 274.25 12.24
-1 -9 9 278.95 11.53
-1 9 9 294.79 10.99
1 9 -9 276.43 11.14
-1 9 9 261.4 12.66
-1 9 9 276.19 10.51
1 9 -9 268.77 11.52
0 -9 -9 53.22 5.08
0 -9 9 54.44 3.86
0 -9 9 57.11 6.05
0 9 -9 54.26 4.11
0 9 9 56.03 3.56
0 9 9 58.88 5.82
0 9 -9 55.34 4.54
0 9 9 57.99 3.2
-1 -9 -9 2.22 2.07
1 -9 9 3.45 1.6
1 -9 9 2.51 1.9
-1 9 -9 2.74 1.66
-1 9 -9 5.51 1.94
1 9 9 3.76 1.16
1 9 9 5.04 2.73
1 9 9 3.1 0.94
2 -9 9 126.82 6.26
2 -9 9 123.7 6.73
-2 -9 -9 122.07 7.47
2 9 9 119.77 7.68
2 9 9 109.99 4.57
-2 9 -9 127.43 6.39
-2 9 -9 123.42 6.74
2 9 9 113.79 4.79
3 -9 9 280 12.13
-3 -9 -9 297.69 13.05
3 -9 9 266.24 11.47
-3 9 -9 284.3 11.65
3 9 9 270.2 12.76
-3 9 -9 297.3 12.41
-4 -9 -9 2.88 2.4
4 -9 9 -0.89 2.25
-4 9 -9 -1.94 1.67
-4 9 -9 -0.38 1.89
-5 -9 -9 14.11 3.35
-5 9 -9 13.78 2.74
-5 9 -9 16.1 2.97
-6 -9 -9 0.43 2.7
-6 9 -9 0.22 2.1
-6 9 -9 -0.7 2.38
-7 -9 -9 10.08 3.6
-7 9 -9 7.27 3.03
-7 9 -9 11.93 3.17
-8 -9 -9 18.55 4.53
-8 9 -9 21.28 4.08
-8 9 -9 25.85 4.31
-8 10 9 2.08 3.38
-8 10 9 6.51 2.78
8 10 -9 8.96 2.47
-7 -10 9 77.58 5.93
-7 10 9 92.82 8.29
-7 10 9 94.79 6.95
7 10 -9 72.73 5.08
7 10 -9 81.46 5.5
-7 10 9 94.94 6.03
-6 -10 9 22.79 3.02
6 10 -9 29.41 3.64
-6 10 9 22.55 4.04
6 10 -9 33.43 4.05
-6 10 9 35.37 3.98
-5 -10 9 42.37 4.18
-5 -10 9 45.95 4.32
5 10 -9 45.06 4.35
-5 10 9 44.62 6.12
5 10 -9 44.05 4.05
-5 10 9 48.22 4.29
-5 10 9 50.22 4.41
-4 -10 9 184.8 8.61
-4 -10 9 184.34 8.17
4 10 -9 186.29 8.65
-4 10 9 184.26 8.53
4 10 -9 185.79 8.41
-4 10 9 184.51 10.24
-3 -10 9 34.94 4.03
-3 -10 9 34.91 3.45
-3 10 9 44.85 5.7
3 10 -9 38.14 3.72
-3 10 9 32.14 3.51
-3 10 9 29.61 4.32
-2 -10 9 58.83 4.8
2 -10 -9 57.09 5.42
-2 -10 9 55.17 4.2
-2 10 9 67.31 4.14
-2 10 9 59.93 6.2
-2 10 9 63.88 4.73
2 10 -9 56.09 4.32
2 10 -9 69.44 4.93
-1 -10 9 184.61 9.01
-1 -10 9 184.87 8.16
-1 10 9 186.11 10.32
-1 10 9 193.11 8.31
-1 10 9 189.36 7.8
1 10 -9 196.53 9.11
1 10 -9 186.31 8.51
0 -10 9 107.17 6.37
0 -10 9 97.06 5.5
0 -10 -9 88.08 6.55
0 10 -9 108.72 6.52
0 10 -9 103.52 5.82
0 10 9 107.78 4.81
0 10 9 102.79 7.54
0 10 9 107.95 5.29
1 -10 9 4.64 2.48
-1 -10 -9 0.23 2.37
1 -10 9 1.58 1.66
-1 10 -9 2.18 1.74
-1 10 -9 4.21 2
1 10 9 4.85 1
1 10 9 2.9 2.91
2 -10 9 301.33 12.22
2 -10 9 313.31 12.98
-2 -10 -9 306.23 13.7
-2 10 -9 307.01 12.43
2 10 9 290.7 10.53
2 10 9 288.96 10.73
2 10 9 282.54 13.62
-2 10 -9 317.56 13.1
-3 -10 -9 6.2 2.7
3 -10 9 2.39 2.36
-3 10 -9 6.29 2.22
3 10 9 8.69 3.17
-3 10 -9 1.33 2.16
-4 -10 -9 0.56 2.45
-4 10 -9 -3.08 1.87
-4 10 -9 -2.5 2.21
-5 -10 -9 183.09 10.22
-5 10 -9 188.04 9.88
-6 -10 -9 4.6 3.14
-6 10 -9 5.81 2.44
-6 10 -9 9.76 3.47
-7 -10 -9 20.1 4.35
-7 10 -9 15.37 3.62
-7 10 -9 10.72 3.3
-8 -10 -9 54.94 7.43
-8 10 -9 49.91 7.63
-8 10 -9 40.87 5.5
8 11 -9 10.34 2.66
-8 11 9 5.13 3.54
-8 11 9 5.73 2.83
-7 -11 9 20.27 4.87
7 11 -9 26.34 4.1
-7 11 9 32.7 4.67
-7 11 9 24.12 4.02
-6 -11 9 32.69 4.34
-6 11 9 33.74 4.86
-6 11 9 35.34 4.37
-6 11 9 28.24 4.84
6 11 -9 29.32 3.81
6 11 -9 30.11 4.62
-5 -11 9 10.19 2.23
-5 11 9 5.62 3.74
-5 11 9 8 2.31
-5 11 9 7.59 2.4
5 11 -9 10.19 2.16
5 11 -9 9.15 2.58
-4 -11 9 6.57 2.21
-4 -11 9 6.21 1.93
-4 11 9 11.39 2.45
4 11 -9 11.13 2.52
-4 11 9 5.57 3.33
4 11 -9 6.14 2.06
-4 11 9 5.26 2.13
-3 -11 9 9.21 2.09
-3 -11 9 9.82 2.56
-3 11 9 12.01 2.89
-3 11 9 15.44 4.13
-3 11 9 9.86 2.3
3 11 -9 7.01 2.26
-2 -11 9 43.22 3.8
-2 -11 9 36.52 4.47
2 11 -9 41.36 3.86
-2 11 9 39.37 4.42
-2 11 9 47.67 6.68
-2 11 9 44.5 3.66
2 11 -9 42.23 4.64
-1 -11 9 5.54 2.35
-1 -11 9 6.07 1.85
1 -11 -9 3.5 2.38
-1 11 9 7.72 1.76
-1 11 9 6.9 3.31
1 11 -9 3.31 2.46
1 11 -9 7.48 2.13
-1 11 9 12.13 2.43
0 -11 9 26.37 4.31
0 -11 -9 28.58 4.12
0 -11 9 22.59 3.15
0 11 9 23.62 2.38
0 11 9 30.18 3.25
0 11 9 19.93 4.16
0 11 -9 22.92 3.94
0 11 -9 22.47 3.55
1 -11 9 8.28 2.73
1 -11 9 12.05 2.29
-1 -11 -9 14.05 3.46
-1 11 -9 8.11 2.35
1 11 9 9.82 4
1 11 9 10.61 1.45
-1 11 -9 9.66 2.29
1 11 9 11.84 1.9
2 -11 9 8.19 2.71
-2 -11 -9 8.35 3.17
2 11 9 6.45 1.34
2 11 9 11.52 3.85
-2 11 -9 5.05 2.02
2 11 9 9.99 1.42
-2 11 -9 6.14 2.5
-3 -11 -9 86.22 6.97
3 -11 9 81.29 6.43
-3 11 -9 85.63 6.19
-3 11 -9 75.62 5.49
-4 -11 -9 0.24 2.52
-4 11 -9 -4.55 2.08
-4 11 -9 1.95 2.4
-5 -11 -9 3.64 2.88
-5 11 -9 -1.19 2.44
-5 11 -9 2.26 2.55
-6 -11 -9 30.13 4.94
-6 11 -9 39.58 5.45
-6 11 -9 41.49 5.28
-7 -11 -9 5.2 3.7
-7 11 -9 9.13 3.51
-7 11 -9 6.24 3.74
-8 -11 -9 17.78 5.07
-8 12 9 0.99 3.2
-8 12 9 2.2 3.8
7 12 -9 18.04 2.83
-7 12 9 14.88 3.33
-7 12 9 17.46 4.43
-6 -12 9 31.24 4.41
-6 12 9 46.74 5.51
-6 12 9 32.55 4.83
6 12 -9 33.17 4.09
-5 -12 9 44.06 4.38
-5 12 9 46.14 5.68
-5 12 9 48.45 7.66
5 12 -9 46.75 5.25
-5 12 9 56.37 4.87
5 12 -9 38.47 4.12
-4 -12 9 12.65 2.7
-4 -12 9 11.11 2.32
4 12 -9 12.04 2.72
-4 12 9 12.32 2.72
-4 12 9 13.21 2.67
-4 12 9 9.39 4.01
4 12 -9 11.37 2.48
-3 -12 9 -0.61 2.12
-3 -12 9 1.08 1.82
3 12 -9 -0.98 1.77
-3 12 9 -2.21 3.87
-3 12 9 2.04 2.08
3 12 -9 -1.58 1.72
-3 12 9 0.43 1.69
-2 -12 9 2.39 1.94
-2 -12 9 2.63 2.4
2 12 -9 4.79 2.38
-2 12 9 4.47 2.38
-2 12 9 7.33 1.95
2 12 -9 -0.65 1.97
-2 12 9 8.08 3.65
-1 -12 9 10.67 2.33
-1 -12 9 2.93 2.58
1 12 -9 7.85 3.15
-1 12 9 2.14 3.98
-1 12 9 13.29 2.63
1 12 -9 8.25 2.39
-1 12 9 6.81 1.65
0 -12 9 -0.79 2.31
0 -12 9 1.6 1.92
0 -12 -9 0.12 2.53
0 12 9 -2.01 1.76
0 12 9 -1.02 1.13
0 12 9 4.43 3.92
0 12 -9 0.22 1.85
0 12 -9 -1.2 2.25
-1 -12 -9 46.18 5.68
1 -12 9 49.53 5.58
1 12 9 48.42 2.96
-1 12 -9 44.41 4.47
1 12 9 52.11 3.71
1 12 9 51.47 7.44
-1 12 -9 46.96 5.18
2 -12 9 56.36 5.82
-2 -12 -9 67.66 6.54
2 12 9 53.17 3.3
2 12 9 53.99 3.11
-2 12 -9 55.16 4.89
-2 12 -9 58.09 5.7
2 12 9 62.92 7.74
-3 -12 -9 15.85 3.57
3 -12 9 16.5 4.62
-3 12 -9 14.83 2.81
-3 12 -9 13.67 3.1
-4 -12 -9 -2.2 2.8
-4 12 -9 0.42 2.5
-4 12 -9 0.33 2.14
-5 -12 -9 0.47 5.64
-5 12 -9 3.77 2.96
-5 12 -9 0.49 2.39
-6 -12 -9 3.61 3.33
-6 12 -9 2.86 3.03
-6 12 -9 -0.25 3.13
-7 -12 -9 -0.28 4.52
-7 12 -9 0.73 3.05
-7 12 -9 -3.26 3.53
7 13 -9 3.56 2.42
-7 13 9 -0.72 2.98
-7 13 9 -1.11 2.99
-6 13 9 -1.45 2.58
-6 13 9 -1.77 2.94
6 13 -9 0.79 2.18
-5 -13 9 42.55 4.59
5 13 -9 48.23 4.55
-5 13 9 51.5 5.28
-5 13 9 46.24 5.06
-4 -13 9 8.72 2.34
-4 13 9 11.08 3.07
-4 13 9 12.53 4.9
4 13 -9 11.95 2.95
-4 13 9 10.37 2.89
4 13 -9 10.75 2.4
-3 -13 9 2.25 2.11
-3 -13 9 3.49 2.62
-3 13 9 5.99 2.45
3 13 -9 4.8 2.66
-3 13 9 4.28 2.01
-3 13 9 1.54 6.61
3 13 -9 -0.39 2.01
-2 -13 9 66.03 4.95
-2 -13 9 52.13 5.86
2 13 -9 63.01 5.04
-2 13 9 64.58 5.68
2 13 -9 70.74 6.34
-2 13 9 59.64 5.74
-2 13 9 70.84 4.61
-1 -13 9 58.97 6.18
-1 13 9 73.7 4.55
1 13 -9 65.57 5.32
-1 13 9 65.25 8.77
-1 13 9 82.78 5.69
-1 13 9 78.18 5.85
0 -13 -9 -2.75 2.95
0 -13 9 -5.14 2.73
0 13 -9 -2.74 2.31
0 13 9 -1.16 1.96
0 13 -9 -0.51 1.97
0 13 9 0.58 4.5
0 13 9 1.04 1.41
-1 -13 -9 21.55 4.07
1 -13 9 24.14 4.13
-1 13 -9 39.22 5.09
1 13 9 35.46 3.48
1 13 9 19.17 4.93
-1 13 -9 26.75 3.57
1 13 9 34.45 2.57
2 -13 9 11.25 3.44
-2 -13 -9 11.66 3.37
-2 13 -9 15.79 3.27
-2 13 -9 14.55 2.91
2 13 9 13.06 2.18
-3 -13 -9 28.89 4.9
-3 13 -9 27.64 4.4
-3 13 -9 29.56 4.41
-4 -13 -9 18.28 4.26
-4 13 -9 18.53 3.94
-4 13 -9 13.36 3.1
-5 -13 -9 2.22 3.38
-5 13 -9 -2.77 2.74
-5 13 -9 0.29 4.69
-6 -13 -9 0.85 3.92
-6 13 -9 -5.55 2.96
-6 13 -9 6.47 3.65
6 14 -9 34.49 4.4
-6 14 9 44.93 6.47
-6 14 9 26.81 4.16
-5 14 9 5.69 3.06
5 14 -9 3.81 2.39
-5 14 9 4.46 2.85
-4 -14 9 11.91 2.8
4 14 -9 12.84 2.62
-4 14 9 17.01 2.99
-4 14 9 15.19 4.89
3 14 -9 36.57 4.32
3 14 -9 53.8 5.75
-3 14 9 41.91 5.09
-3 14 9 46.49 4.38
-3 14 9 36.83 6.77
-2 -14 9 12.68 3.9
-2 14 9 13.78 2.37
-2 14 9 15.25 3.14
-2 14 9 15.93 5.12
2 14 -9 12.93 2.63
-1 -14 9 2.83 3.11
-1 14 9 1.95 4.74
-1 14 9 2.94 2.56
-1 14 9 2.17 1.7
1 14 -9 1.69 2.18
1 14 -9 2.39 2.63
-1 14 9 3.08 2.36
0 -14 9 45.64 6.44
0 14 9 49.74 3.55
0 14 -9 47.88 5.53
0 14 -9 43.71 4.77
0 14 9 53.97 4.81
0 14 9 46.27 5.1
1 -14 9 6.13 3.4
-1 -14 -9 15.75 3.79
1 14 9 11.96 2.22
1 14 9 9.33 1.56
1 14 9 9.7 5.97
-1 14 -9 9.75 2.92
-1 14 -9 13.44 3.53
1 14 9 8.97 3.04
2 -14 9 17.81 6.54
-2 -14 -9 24.84 4.41
2 14 9 25.44 2.15
2 14 9 16.25 3.16
2 14 9 22.54 3.51
-2 14 -9 23.28 4.06
-2 14 -9 17.18 2.94
-3 -14 -9 3.81 3.38
-3 14 -9 0.6 2.79
-3 14 -9 0.58 2.51
-4 14 -9 12.92 3.39
4 14 9 15.51 4.44
-4 14 -9 6.15 3.06
-5 -14 -9 5.83 4.04
-5 14 -9 2.81 3.45
-5 14 -9 -0.24 3.06
-6 -14 -9 16.39 5.75
-6 14 -9 16.18 4.6
-6 14 -9 12.19 4.47
5 15 -9 8.75 2.58
-5 15 9 11.12 3.73
-5 15 9 13.97 3.75
-4 15 9 2.71 2.76
4 15 -9 3.46 2.43
-4 15 9 -1.36 2.77
3 15 -9 3.96 2.55
-3 15 9 -0.79 3.6
-3 15 9 1.19 2.77
-2 15 9 38.92 4.03
2 15 -9 32.66 4.57
2 15 -9 42.26 6.55
-2 15 9 45.72 5.62
-1 -15 9 -0.27 4.4
-1 15 9 -1.89 5.95
-1 15 9 1.63 1.82
1 15 -9 -0.45 2.26
-1 15 9 3.6 2.74
1 15 -9 3.85 2.95
-1 15 9 -0.49 2.88
0 -15 9 -3.8 3.54
0 15 -9 3.63 2.85
0 15 -9 -0.29 4.44
0 15 9 -1.22 2.79
0 15 9 10.15 5.75
0 15 9 -1.23 1.51
0 15 9 1.73 2.51
1 -15 9 6.08 3.8
-1 15 -9 1.73 2.44
1 15 9 3.18 2.23
1 15 9 3.8 2.91
1 15 9 4.62 1.56
-1 15 -9 4.04 3.34
-2 15 -9 3.04 3.42
2 15 9 3.13 1.27
-2 15 -9 5.74 2.78
2 15 9 2.98 2.71
-3 -15 -9 -2.28 3.54
-3 15 -9 5.6 3.25
-3 15 -9 0.33 2.81
3 15 9 0.27 2.99
-4 15 -9 20.09 4.33
-4 15 -9 19.92 4.21
-5 -15 -9 7.39 4.44
-5 15 -9 6.34 4.02
-5 15 -9 5.46 4.21
-4 16 9 -0.78 2.98
-4 16 9 -3.74 3.31
4 16 -9 -3.55 2.48
3 16 -9 0.23 2.61
-3 16 9 3.52 2.74
-2 16 9 15.3 2.82
2 16 -9 14.79 3.32
-2 16 9 14.18 3.56
1 16 -9 1.08 3.4
1 16 -9 6.36 3.32
-1 16 9 -0.23 1.97
-1 16 9 4.75 2.88
0 16 9 11.55 3.24
0 16 -9 7.52 3.46
0 16 9 9.77 4.86
0 16 9 7.8 1.87
0 16 -9 8.06 2.98
-1 16 -9 9.83 3.94
1 16 9 3.21 2.99
-1 16 -9 2.96 2.82
1 16 9 3.99 1.55
-2 16 -9 0.43 3.61
2 16 9 -4.39 3.1
2 16 9 2.25 1.43
-2 16 -9 2.54 2.93
-3 16 -9 -0.98 3.41
-3 16 -9 6.78 3.72
-4 16 -9 1.54 3.53
-4 16 -9 2.22 3.87
-3 17 9 -3.33 3.52
-3 17 9 -1.75 2.78
2 17 -9 -0.78 2.8
-2 17 9 6.71 3.57
-2 17 9 1.29 2.33
1 17 -9 6.16 3.16
-1 17 9 2.59 3.57
-1 17 9 4.71 2.13
0 17 9 17.72 4.04
0 17 9 11.46 2.34
0 17 -9 18.63 3.62
0 17 -9 8.22 3.67
1 17 9 -2.39 3.35
1 17 9 0.98 1.7
-1 17 -9 3.83 3.4
-1 17 -9 4.25 3.66
-2 17 -9 -0.01 3.77
-2 17 -9 2.38 3.74
-10 0 10 53.7 5.95
-9 0 10 -1.32 3.83
-8 0 10 27.43 4.24
7 0 -10 43.77 4.7
-7 0 10 60.13 2.6
-7 0 10 60.68 4.6
-7 0 10 43.62 4.98
-6 0 10 43.93 4.43
-6 0 10 48.33 2.58
6 0 -10 38.41 4.02
5 0 -10 281.87 11.86
-5 0 10 301.71 12.07
-5 0 10 307.82 10.86
-4 0 10 119.08 5.25
4 0 -10 125.79 5.94
-4 0 10 128.79 6.04
4 0 -10 108.45 5.02
-3 0 10 101.8 5.13
3 0 -10 100.95 4.62
3 0 -10 94.63 4.96
-3 0 10 101.04 4.68
2 0 -10 202.14 8.19
-2 0 10 201.83 8.05
2 0 -10 202.16 8.08
-2 0 10 202.73 8.15
1 0 -10 58.27 3.3
-1 0 10 61.67 3.54
-1 0 10 63.67 3.46
0 0 -10 394.81 14.33
0 0 10 400.37 14.28
0 0 10 372.24 15.18
0 0 -10 372.68 13.83
1 0 10 118.93 5.54
1 0 10 125.29 6.25
-1 0 -10 106.79 5.54
-1 0 -10 110.74 4.97
-2 0 -10 545.34 19.6
2 0 10 532.37 19.4
-2 0 -10 532 18.78
-3 0 -10 27.54 3
3 0 10 18.89 2.02
-3 0 -10 18.68 2.15
4 0 10 1711.18 56.39
-4 0 -10 1655.47 56.53
4 0 10 1684.24 57.19
-4 0 -10 1682.85 57.51
-5 0 -10 155.51 7.52
5 0 10 152.73 6.33
-5 0 -10 151.73 6.47
5 0 10 143.43 7.05
-6 0 -10 22.17 2.65
6 0 10 21.4 2.68
-6 0 -10 20.03 2.98
-7 0 -10 185.04 7.77
-7 0 -10 168.43 8.73
7 0 10 174.33 7.78
-8 0 -10 17.04 2.46
8 0 10 15.64 2.55
-8 0 -10 19.11 3.15
9 0 10 -3.55 2.8
-9 0 -10 4.82 2.08
-9 0 -10 2.93 2.74
-10 0 -10 120.69 7.04
-10 0 -10 96.88 8.37
-10 -1 10 4.1 3.03
-10 1 10 0.6 3.09
-9 -1 10 6.47 2.89
-9 1 10 9.73 3.15
-8 -1 10 26 4.12
-8 1 10 21.96 3.21
-7 -1 10 52.39 2.4
-7 -1 10 48.02 5
7 1 -10 51.33 4.73
-7 1 10 59.1 4.62
-7 1 10 56.01 2.86
6 -1 -10 28.98 3.78
-6 -1 10 29.72 3.9
-6 -1 10 35.33 2.12
-6 1 10 24.02 3.21
6 1 -10 28.14 3.6
-6 1 10 32.99 2.29
-5 -1 10 167.42 6.41
-5 -1 10 162.93 7.62
5 -1 -10 157.99 7.5
-5 1 10 169.1 6.58
-5 1 10 156.51 7.56
5 1 -10 156.61 7.45
-4 -1 10 330.86 12.36
-4 -1 10 313.91 11.54
4 -1 -10 307.89 12.36
4 -1 -10 323.18 11.56
-4 1 10 319.35 11.7
4 1 -10 292.93 11.67
4 1 -10 317.52 12.32
-4 1 10 320.72 12.42
3 -1 -10 220.62 8.82
-3 -1 10 234.82 8.77
-3 -1 10 235.23 9.24
3 -1 -10 222.73 9.19
-3 1 10 231.37 9.19
-3 1 10 219.62 8.8
3 1 -10 229.18 8.66
3 1 -10 215.48 9.05
-2 -1 10 1171.05 38.42
-2 -1 10 1135.06 38.25
2 -1 -10 1094.35 38.34
2 -1 -10 1094.94 38.35
2 1 -10 1089.63 38.34
-2 1 10 1132.93 38.34
-2 1 10 1126.3 38.36
2 1 -10 1148.81 38.24
-1 -1 10 19.5 2.12
-1 -1 10 22.3 2.34
1 -1 -10 23.25 2.22
1 1 -10 24.48 2.3
-1 1 10 20.39 2.3
-1 1 10 21.86 2.21
0 -1 -10 5.37 1.15
0 -1 10 4.43 1.18
0 -1 10 5.51 1.3
0 -1 -10 4.35 1.31
0 1 -10 5.08 1.11
0 1 10 6.38 1.52
0 1 -10 4.59 1.42
0 1 10 4.57 1.18
1 -1 10 921.77 31.46
-1 -1 -10 935.39 32.17
-1 -1 -10 879.82 31.33
1 -1 10 933.77 31.99
1 1 10 953.93 32.08
1 1 10 922.51 31.34
-1 1 -10 959.96 32.16
-1 1 -10 881.85 31.5
-2 -1 -10 1663.24 56.49
2 -1 10 1696.73 56.32
-2 -1 -10 1589.71 55.51
2 -1 10 1659.6 55.63
-2 1 -10 1620.71 55.75
-2 1 -10 1681.56 56.45
2 1 10 1669.81 55.46
2 1 10 1709.86 56.36
-3 -1 -10 20.05 2.02
-3 -1 -10 19.87 2.77
3 -1 10 20.72 2.1
3 -1 10 23.55 2.77
-3 1 -10 21.38 2.76
3 1 10 20.2 1.88
3 1 10 26.84 2.93
-3 1 -10 20.98 2.24
-4 -1 -10 441.43 15.89
4 -1 10 441.95 16.69
-4 -1 -10 455.48 17.07
4 -1 10 465.01 16.06
4 1 10 457.15 15.75
-4 1 -10 438.61 16.14
4 1 10 440.04 16.68
-4 1 -10 441.3 16.98
-5 -1 -10 302.95 11.09
5 -1 10 281.73 11.7
5 -1 10 302.15 11.2
-5 -1 -10 295.97 12.25
-5 1 -10 288.92 11.3
-5 1 -10 303.4 12.23
5 1 10 296.71 10.88
5 1 10 291.66 11.78
-6 -1 -10 25.17 3.85
-6 -1 -10 37.96 2.94
6 -1 10 35.65 3.2
6 1 10 37.17 2.94
-6 1 -10 27.3 3.83
-6 1 -10 35.98 3.21
-7 -1 -10 61.91 5.35
-7 -1 -10 74.06 4.34
7 -1 10 73.41 4.72
-7 1 -10 75.96 4.65
7 1 10 81.22 4.51
-7 1 -10 71.4 5.49
-8 -1 -10 55.31 5.42
8 -1 10 62.99 4.95
-8 -1 -10 58.64 4.22
-8 1 -10 68.09 5.5
8 1 10 59.58 4.56
-8 1 -10 59.28 4.56
-9 -1 -10 10.56 2.24
-9 -1 -10 15.21 3.49
-9 1 -10 9.86 3.21
-9 1 -10 10.92 2.53
-10 -1 -10 35.82 5
-10 -1 -10 41.26 4.71
-10 1 -10 32.02 4.67
-10 1 -10 50.48 5.58
-10 2 10 14.22 3.76
-9 -2 10 -5.13 2.21
-9 2 10 1.15 2.53
-8 -2 10 12.37 2.71
-8 2 10 15.22 2.85
8 2 -10 18.56 3.16
-8 2 10 17.57 1.88
-8 2 10 13.1 1.53
-7 -2 10 13.11 3.05
-7 -2 10 10.98 1.34
-7 2 10 8.58 2.55
-7 2 10 8.38 1.44
7 2 -10 14.23 2.65
-6 -2 10 -1.58 1.87
-6 -2 10 -0.31 0.78
6 -2 -10 0.42 1.7
-6 2 10 -3.3 1.93
-6 2 10 -2.92 1.51
-6 2 10 -1.06 1.03
6 2 -10 -2.51 1.67
-5 -2 10 30.07 2.15
5 -2 -10 24.51 3.08
-5 -2 10 29.15 3.39
-5 2 10 26.98 2.56
-5 2 10 26.6 3.33
5 2 -10 23.61 1.59
5 2 -10 26.44 3.21
4 -2 -10 36.13 3.34
-4 -2 10 27.65 2.46
-4 -2 10 25.12 3.14
4 -2 -10 24.92 2.43
4 2 -10 28.58 2.91
-4 2 10 27.23 2.75
-4 2 10 34.62 3.24
4 2 -10 25.61 2.16
-3 -2 10 3.24 1.49
-3 -2 10 2.23 1.12
3 -2 -10 2.72 1.44
3 -2 -10 -0.04 1.05
3 2 -10 1.66 0.93
-3 2 10 1.98 1.4
-3 2 10 1.53 1.17
3 2 -10 2.58 1.47
-2 -2 10 126.37 5.73
-2 -2 10 132.22 5.85
2 -2 -10 138.57 6.14
2 -2 -10 126.42 5.88
-2 2 10 132.73 5.94
2 2 -10 126.99 5.73
-2 2 10 133.91 6
2 2 -10 125.9 5.88
-1 -2 10 12.2 2.1
1 -2 -10 13.18 1.89
-1 -2 10 10.97 1.66
1 2 -10 11.49 1.7
-1 2 10 12.67 1.99
-1 2 10 16.04 2.33
0 -2 10 194.02 8.14
0 -2 -10 208.66 7.74
0 -2 -10 194.3 8.37
0 -2 10 204.83 7.9
0 2 -10 193.68 8.17
0 2 10 192.97 8.23
0 2 10 197.82 7.68
0 2 -10 198.92 7.94
1 -2 10 214.72 8.63
1 -2 10 233.23 9.24
-1 -2 -10 228.52 9.5
-1 -2 -10 225.23 8.58
-1 2 -10 217.53 8.77
-1 2 -10 227.91 9.36
1 2 10 236.86 9.38
1 2 10 223.84 8.45
2 -2 10 147.76 6.18
2 -2 10 143.2 6.75
-2 -2 -10 154.43 7.08
-2 2 -10 150.57 6.95
-2 2 -10 148.86 6.41
2 2 10 152.05 5.91
2 2 10 158.96 7.02
-3 -2 -10 9.25 1.88
3 -2 10 9.39 1.54
3 -2 10 11.92 2.01
3 2 10 9.36 1.19
-3 2 -10 9.47 1.84
-3 2 -10 10.45 1.71
3 2 10 9.9 1.93
-4 -2 -10 2.4 1.45
-4 -2 -10 2.24 1.04
4 -2 10 -0.63 1.5
4 -2 10 0.5 1.16
-4 2 -10 2.1 1.24
4 2 10 1.62 0.89
4 2 10 2.51 1.6
-4 2 -10 0.46 1.57
5 -2 10 1.4 1.37
-5 -2 -10 4.11 1.85
5 -2 10 1.84 1.66
-5 -2 -10 2.05 1.11
-5 2 -10 2.67 1.61
5 2 10 2.32 1.08
-5 2 -10 2.05 1.35
5 2 10 1.25 1.64
-6 -2 -10 28.13 3.89
6 -2 10 21.77 3.07
-6 -2 -10 18.96 2.4
-6 2 -10 23.85 2.96
-6 2 -10 19.68 2.86
6 2 10 19.96 2.42
-7 -2 -10 50.63 5.05
-7 -2 -10 50.72 3.52
7 -2 10 49.93 4.34
-7 2 -10 55.47 4.19
-7 2 -10 49.57 4.72
7 2 10 56.59 4.62
-8 -2 -10 24.69 3.04
-8 -2 -10 18.42 3.49
8 2 10 16.05 2.43
-8 2 -10 18.91 3.2
-8 2 -10 23.96 3.6
-9 -2 -10 5 1.95
-9 -2 -10 1.77 3.08
-9 2 -10 4.53 2.97
-9 2 -10 6.73 2.48
-10 -2 -10 3.81 3.83
-10 2 -10 2.22 2.97
-10 2 -10 -1.77 3.63
-10 -3 10 22.32 3.73
-10 3 10 27.91 4.6
-9 -3 10 68.13 5.51
-9 3 10 75.24 6.31
-9 3 10 59.46 3.38
-9 3 10 64.96 3.29
-8 3 10 7.99 1.24
-8 3 10 6.9 2.7
8 3 -10 8.28 2.37
-8 3 10 5.79 1.47
-7 -3 10 296.63 10.47
-7 -3 10 296.22 12.64
-7 3 10 293.23 12.61
-7 3 10 290.21 11.24
7 3 -10 308.67 12.55
-6 -3 10 138.12 7.24
-6 -3 10 142.01 5.66
-6 3 10 142.77 7.33
-6 3 10 140.88 7.49
-6 3 10 145.9 6.37
6 3 -10 144.67 7.27
-5 -3 10 64.98 3.36
5 -3 -10 63.98 4.48
-5 -3 10 62.37 4.51
-5 3 10 63.8 4.2
5 3 -10 67.85 3.04
-5 3 10 64.22 4.86
-5 3 10 67.91 4.15
5 3 -10 65.17 4.43
4 -3 -10 0.97 1.45
-4 -3 10 -1.9 1.34
4 -3 -10 -0.35 1.12
-4 -3 10 -0.51 1.02
-4 3 10 1.34 1.36
4 3 -10 2.25 1.01
4 3 -10 -0.19 1.46
-4 3 10 2.47 1.61
-3 -3 10 294.85 10.73
-3 -3 10 287.14 11.01
3 -3 -10 274.2 10.98
3 -3 -10 276.1 11.1
-3 3 10 275.09 11.06
3 3 -10 276.35 11.07
-3 3 10 290.39 11.22
3 3 -10 292.62 10.65
2 -3 -10 30.94 2.62
-2 -3 10 27.22 2.72
-2 -3 10 29.6 2.6
-2 3 10 30.89 2.67
2 3 -10 30.5 2.79
-2 3 10 29.23 2.98
2 3 -10 30.15 2.62
1 -3 -10 69.64 4.38
-1 -3 10 72.06 4.04
1 -3 -10 72.56 3.89
-1 -3 10 80.76 4.1
1 3 -10 73.84 4.02
-1 3 10 74.33 3.91
-1 3 10 76.81 4.5
0 -3 -10 1692.13 59.09
0 -3 10 1762.6 58.46
0 -3 10 1751.17 58.78
0 -3 -10 1702.26 58.19
0 3 -10 1693.56 58.53
0 3 10 1824.48 59.11
0 3 -10 1749.88 58.82
0 3 10 1746.97 58.22
1 -3 10 1.1 1.38
-1 -3 -10 0.94 1.66
1 -3 10 2.68 1.08
-1 3 -10 1.32 1.57
1 3 10 1.46 0.87
-1 3 -10 2.55 1.05
1 3 10 2.73 1.53
-2 -3 -10 6.54 1.79
2 -3 10 8.04 1.82
-2 -3 -10 5.6 1.14
2 -3 10 4.58 1.19
-2 3 -10 5.48 1.6
2 3 10 6.72 1.88
-2 3 -10 6.66 1.48
2 3 10 5.26 0.96
3 -3 10 157.16 7.1
-3 -3 -10 164.27 7.53
-3 -3 -10 144.72 5.97
3 -3 10 149.45 6.49
3 3 10 165.53 7.29
-3 3 -10 145.52 6.57
3 3 10 147.51 5.77
-3 3 -10 154.01 7.18
4 -3 10 11.05 1.73
-4 -3 -10 4.05 1.77
4 -3 10 7.19 2.07
-4 3 -10 7.54 1.53
4 3 10 11.39 1.36
-4 3 -10 7.19 1.98
4 3 10 3.46 1.88
5 -3 10 31.4 3.62
5 -3 10 36.7 3.3
-5 -3 -10 40.47 4.1
-5 -3 -10 40.3 2.69
-5 3 -10 37.48 3.84
-5 3 -10 34.96 3.3
5 3 10 33.61 3.81
5 3 10 40.36 2.36
-6 -3 -10 670.65 25.37
-6 -3 -10 701.73 23.58
6 -3 10 674.09 24.41
-6 3 -10 687.43 24.48
-6 3 -10 681.1 25.18
-7 -3 -10 1.67 2.35
7 -3 10 4.22 2.18
-7 -3 -10 5.58 1.4
-7 3 -10 2.7 2
-7 3 -10 5.64 1.94
7 3 10 7.04 1.57
-8 -3 -10 2.42 2.73
-8 -3 -10 0.85 2.04
-8 -3 -10 -0.96 1.41
-8 3 -10 2.01 2.41
-8 3 -10 4.6 2.2
-9 -3 -10 58.61 4.19
-9 -3 -10 60.94 6.53
-9 3 -10 58.9 5.57
-9 3 -10 61.67 6.2
-10 4 10 43.94 6.97
-10 4 10 51.33 2.79
-9 -4 10 1.61 2.28
-9 4 10 -1.41 2.74
-9 4 10 2.12 1.51
-9 4 10 0.47 1.24
-8 4 10 0.87 1.1
-8 4 10 1.48 1.57
8 4 -10 3.95 2.21
-7 -4 10 28.54 4.6
-7 -4 10 30.01 2.21
7 4 -10 32.18 4.18
-7 4 10 31.27 3.37
-7 4 10 38.84 4.38
-6 -4 10 72.02 5.1
-6 -4 10 67.63 3.56
6 4 -10 73.07 4.92
-6 4 10 69.88 4.42
-6 4 10 70.42 5.74
-6 4 10 77.73 5.12
-5 -4 10 84.36 4.11
-5 -4 10 91.79 5.14
5 4 -10 80.75 4.95
-5 4 10 82.2 5.08
5 4 -10 83.83 3.8
-5 4 10 84.99 5.62
-5 4 10 80.11 5.15
-4 -4 10 137.27 6.53
4 -4 -10 140.38 6.83
-4 -4 10 139.82 6.02
4 -4 -10 137.53 6.24
-4 4 10 131.27 6.54
4 4 -10 130.34 6.54
-4 4 10 150.41 7.01
4 4 -10 141.33 5.87
-3 -4 10 400.8 14.76
-3 -4 10 414.77 15.05
3 -4 -10 398.86 15.22
3 -4 -10 397.55 15.15
3 4 -10 421.98 14.8
-3 4 10 407.37 15.26
-3 4 10 399.16 15.33
3 4 -10 401.49 15.1
-2 -4 10 34.45 2.91
2 -4 -10 29.76 2.92
-2 -4 10 28.98 2.73
2 4 -10 33.89 2.81
2 4 -10 35 2.93
-2 4 10 36.33 3.05
-2 4 10 26.55 3.25
1 -4 -10 60.66 3.71
1 -4 -10 76.3 4.7
-1 -4 10 70.26 3.97
-1 -4 10 71.5 4.08
-1 4 10 68.85 4.5
-1 4 10 67.81 3.78
1 4 -10 64.22 3.85
0 -4 -10 76.54 3.94
0 -4 -10 83.03 5.02
0 -4 10 83.65 4.28
0 -4 10 81.88 4.58
0 4 -10 79.85 4.75
0 4 10 82.39 3.96
0 4 10 85.68 5.06
0 4 -10 78.27 4.24
-1 -4 -10 423.09 15.1
1 -4 10 431.16 15.94
1 -4 10 436.18 15.48
-1 4 -10 419.16 15.61
1 4 10 423.94 14.97
-1 4 -10 429.05 16.08
-2 -4 -10 280.98 10.14
-2 -4 -10 270.31 11.65
2 -4 10 283.36 10.74
2 -4 10 282.14 11.27
2 4 10 277.74 10.05
2 4 10 292.51 11.6
-2 4 -10 285.08 10.96
-2 4 -10 286.84 11.4
3 -4 10 21.58 2.34
-3 -4 -10 18.38 2.85
-3 -4 -10 19.61 1.74
3 -4 10 20.31 2.65
3 4 10 16.95 1.39
-3 4 -10 17.67 2.43
-3 4 -10 19.71 2.66
3 4 10 15.62 2.37
-4 -4 -10 566.79 21.23
4 -4 10 551.52 20.59
-4 -4 -10 559.15 19.14
4 -4 10 576.3 20.19
4 4 10 569.5 20.79
-4 4 -10 556.21 20.89
4 4 10 543.34 18.97
-4 4 -10 569.82 20.33
5 -4 10 79.27 5.19
-5 -4 -10 88.99 5.8
-5 -4 -10 84.65 3.76
5 -4 10 86.22 4.9
5 4 10 80.16 3.51
-5 4 -10 82.77 4.93
-5 4 -10 79.51 5.27
5 4 10 82 5.44
-6 -4 -10 105.21 6.81
-6 -4 -10 91.16 5.06
6 -4 10 105.38 5.87
6 4 10 102.67 4.4
-6 4 -10 108.58 5.85
-6 4 -10 109.37 6.45
-7 -4 -10 194.34 7.57
-7 -4 -10 189.81 9.88
-7 -4 -10 184.59 8.12
-7 4 -10 201.51 9.56
-7 4 -10 198.31 8.98
-8 -4 -10 2.95 1.33
-8 -4 -10 2.53 2.01
-8 -4 -10 0.13 2.54
-8 4 -10 -1.88 2
-8 4 -10 2.92 2.49
-9 -4 -10 12.79 3.78
-9 -4 -10 12.35 2.55
-9 4 -10 8.62 3.25
-9 4 -10 15.08 2.98
-10 -5 10 -1.84 3.49
-10 5 10 1.53 1.58
-10 5 10 -0.21 1.79
-10 5 10 3.05 3.25
-9 -5 10 69.38 5.66
-9 5 10 69.25 4.15
-9 5 10 70.3 4.66
-9 5 10 75.88 6.51
-8 -5 10 14.23 3.51
-8 5 10 15.94 2.72
-8 5 10 15.39 2.39
-8 5 10 17.15 3.2
8 5 -10 12.32 2.69
-7 -5 10 42.7 2.76
-7 -5 10 42.24 4.62
-7 5 10 45.06 3.08
-7 5 10 42.04 4.01
-7 5 10 33.47 4.2
7 5 -10 47.89 4.29
-6 -5 10 414.98 16.06
-6 -5 10 429.23 15.06
-6 5 10 429.37 16.43
6 5 -10 413.51 14.31
6 5 -10 433.82 16.22
-6 5 10 444.5 16.17
6 5 -10 374.67 14.3
-5 -5 10 1.6 1.81
5 5 -10 3.5 1.22
-5 5 10 4.55 2.01
-5 5 10 -0.1 1.75
5 5 -10 1.53 1.26
5 5 -10 0.85 1.59
-5 5 10 1.59 2.15
-4 -5 10 -0.1 1.14
-4 -5 10 -0.95 1.47
4 -5 -10 1.71 1.3
-4 5 10 0.89 1.75
4 5 -10 0.31 1.46
-4 5 10 1.18 1.42
-4 5 10 0.73 1.82
4 5 -10 2.41 1.2
-3 -5 10 172.78 7.35
-3 -5 10 161.71 7.08
3 -5 -10 180.33 7.62
3 -5 -10 154.25 7.5
-3 5 10 153.74 7.7
-3 5 10 154.86 7.23
3 5 -10 166.03 7.06
3 5 -10 170.67 7.42
-3 5 10 173.65 7.52
-2 -5 10 9.88 1.8
-2 -5 10 5.5 1.63
2 -5 -10 5.91 1.62
-2 5 10 7.77 1.78
2 5 -10 4.8 1.52
-2 5 10 5.31 1.95
1 -5 -10 6.73 2.02
-1 -5 10 8.84 1.62
-1 -5 10 12.35 1.88
1 -5 -10 10.74 1.65
1 5 -10 14.57 2.06
1 5 -10 11.8 1.89
-1 5 10 12.54 2.26
-1 5 10 14.05 1.81
0 -5 -10 388.8 14.91
0 -5 10 379.24 13.8
0 -5 -10 381.21 13.51
0 -5 10 369.97 14.17
0 5 -10 378.48 14.34
0 5 10 379.57 14.72
0 5 10 344.54 13.92
0 5 -10 366.34 13.93
1 -5 10 12.33 1.97
-1 -5 -10 15.57 1.92
-1 5 -10 7.71 2.22
-1 5 -10 9.71 1.74
1 5 10 13.12 1.68
-2 -5 -10 50.91 4.31
-2 -5 -10 54.98 2.78
2 -5 10 58.64 4.15
2 -5 10 56.53 3.54
2 5 10 56.19 2.67
2 5 10 51.99 4.34
-2 5 -10 54 3.61
-2 5 -10 53.28 3.95
3 -5 10 156.26 7.3
3 -5 10 146.79 6.61
-3 -5 -10 153.52 5.61
-3 -5 -10 135.55 7.48
3 5 10 156.24 7.53
-3 5 -10 150.22 7.36
3 5 10 152.2 5.46
-3 5 -10 152.19 6.82
4 -5 10 36.63 3.35
-4 -5 -10 30.9 1.87
-4 -5 -10 35.55 4.09
4 -5 10 35.45 3.74
-4 5 -10 37.72 3.2
4 5 10 31.61 1.66
-4 5 -10 34.23 3.83
4 5 10 39.75 4.03
5 -5 10 15.5 2.39
-5 -5 -10 16.99 2.88
5 -5 10 14.81 2.45
-5 -5 -10 24.54 1.61
-5 5 -10 22.85 3.59
5 5 10 22.93 1.44
5 5 10 19.74 3.07
-5 5 -10 20.68 3.07
-6 -5 -10 290.7 10.48
-6 -5 -10 299.53 13.33
6 -5 10 318.53 13.58
-6 -5 -10 284.42 10.48
-6 5 -10 310.32 12.92
-6 5 -10 303.17 12.35
-7 -5 -10 2.41 1.15
-7 -5 -10 1.51 1.27
-7 -5 -10 -0.32 2.48
-7 5 -10 0.17 1.82
-7 5 -10 1.64 2.38
-8 -5 -10 13.25 1.77
-8 -5 -10 18.61 3.98
-8 5 -10 12.19 3.05
-8 5 -10 19.04 5.42
-9 -5 -10 48.73 7.15
-9 5 -10 56.12 6.02
-9 5 -10 47.4 6.74
-10 -6 10 1.12 2.91
-10 6 10 0.75 3.26
-10 6 10 1.29 2.22
-10 6 10 0.7 1.78
9 6 -10 17.89 3.14
-9 6 10 23.98 3.24
-9 6 10 17.65 2.89
-9 6 10 21.19 3.78
-8 -6 10 1.32 2.94
-8 6 10 -1.41 2.23
-8 6 10 -1.42 1.27
-8 6 10 1.24 2.08
-7 -6 10 -1.21 2.26
7 6 -10 1.25 1.91
-7 6 10 1.41 1.3
-7 6 10 0.87 1.94
-7 6 10 0.22 2.12
-6 -6 10 -2.91 1.92
-6 -6 10 -1.14 1.07
6 6 -10 0.95 1.13
-6 6 10 0.55 2.2
6 6 -10 -2.12 1.63
-5 -6 10 27.41 2.9
-5 -6 10 23.92 3
-5 6 10 25.19 3.23
5 6 -10 23.91 2.93
-5 6 10 31.77 4.09
5 6 -10 18.74 2.6
5 6 -10 23.44 2.64
-5 6 10 23.87 3.41
-4 -6 10 1.59 1.42
4 -6 -10 2.53 1.53
-4 -6 10 3.53 1.8
4 6 -10 1.74 1.24
-4 6 10 -2.1 1.68
-4 6 10 1.4 1.8
-4 6 10 -0.4 1.47
4 6 -10 1.03 1.52
-3 -6 10 242.16 9.91
-3 -6 10 248.94 10
3 -6 -10 273.14 10.63
3 6 -10 238.58 9.9
-3 6 10 250.04 10.08
-3 6 10 238.97 10.23
-3 6 10 258.6 10.9
3 6 -10 228.87 10
-2 -6 10 46.71 3.43
-2 -6 10 41.99 3.38
-2 6 10 37.92 3.95
-2 6 10 48.96 3.54
-2 6 10 37.65 3.14
2 6 -10 39.68 3.33
1 -6 -10 24.26 3.21
-1 -6 10 17.68 2.77
-1 -6 10 17.28 2.45
1 -6 -10 15.8 2.03
1 6 -10 16.57 2.56
-1 6 10 17.76 2.83
1 6 -10 16.95 2.85
-1 6 10 15.48 2.06
0 -6 10 69.6 4.41
0 -6 -10 60.21 3.49
0 -6 -10 72.08 5.38
0 -6 10 62.34 3.84
0 6 -10 58.51 4.02
0 6 10 68.14 4.97
0 6 10 57 3.79
0 6 -10 65.04 4.43
-1 -6 -10 16.98 2.46
1 -6 10 16.74 2.42
-1 -6 -10 14.85 2.6
1 -6 10 17.04 2.43
1 6 10 11.36 2.57
-1 6 -10 19.48 2.56
-1 6 -10 13.23 2.18
1 6 10 16.78 1.85
-2 -6 -10 28.57 3.65
2 -6 10 31.89 3.5
2 -6 10 36.25 3.02
-2 -6 -10 32.71 2.16
2 6 10 32.48 4.1
-2 6 -10 32.98 3.1
-2 6 -10 32.53 3.43
2 6 10 33.64 2
-3 -6 -10 9.25 2.25
3 -6 10 7.97 1.82
3 -6 10 8.71 2.25
-3 6 -10 8.08 1.99
3 6 10 6.82 2.14
3 6 10 8.03 0.94
-3 6 -10 7.44 1.79
4 -6 10 18.24 2.75
-4 -6 -10 17.2 2.9
4 -6 10 14.63 2.58
4 6 10 22.99 3.77
-4 6 -10 20.63 2.69
-4 6 -10 15.64 2.71
5 -6 10 97.59 5.81
-5 -6 -10 89.37 6.49
-5 6 -10 101.09 6.3
-5 6 -10 99.86 5.8
-6 -6 -10 233.43 11.13
-6 6 -10 221.25 10.5
-6 6 -10 212.02 10
-7 6 -10 78.16 5.69
-7 6 -10 94.83 9.61
-8 -6 -10 7.06 3.47
-8 6 -10 3.06 2.7
-8 6 -10 6.82 3.01
-9 -6 -10 2.01 3.48
-9 6 -10 4.18 3.3
-9 6 -10 5.25 3.17
-9 7 10 5.57 2.1
-9 7 10 8.61 3.66
-9 7 10 6.93 2.75
9 7 -10 6.25 2.8
-8 -7 10 6 3.08
-8 7 10 4.26 2.86
-8 7 10 4.26 2.5
-8 7 10 5.04 1.8
8 7 -10 2.16 2.29
-7 -7 10 7.9 2.73
-7 7 10 10.41 2.06
-7 7 10 13.91 2.85
-7 7 10 13.71 3.45
7 7 -10 10.57 2.4
-6 -7 10 3.51 2.15
-6 7 10 -2.09 1.89
-6 7 10 3.02 2.59
6 7 -10 4.97 1.9
6 7 -10 0.45 1.39
-5 -7 10 177.36 7.84
-5 -7 10 159.64 7.43
-5 7 10 186.2 10.25
5 7 -10 167.95 7.83
-5 7 10 153.07 8.42
-5 7 10 164.35 8.04
5 7 -10 167.43 7.26
-4 -7 10 46.27 3.87
-4 -7 10 45.99 3.61
4 7 -10 51.91 3.69
-4 7 10 43.26 3.92
-4 7 10 42.97 4.4
-4 7 10 44.99 4.57
4 7 -10 50.39 3.84
-3 -7 10 5.95 1.84
-3 -7 10 7.27 1.72
3 7 -10 6.29 1.81
-3 7 10 7.04 1.81
-3 7 10 10.48 2.22
3 7 -10 3.06 1.65
-3 7 10 10.47 2.59
-2 -7 10 99.46 5.31
-2 -7 10 95.15 5.08
2 -7 -10 86.37 5.75
-2 7 10 88.14 6.04
-2 7 10 96.46 4.97
-2 7 10 104.97 5.28
2 7 -10 103.38 5.32
-1 -7 10 -0.23 1.39
-1 -7 10 1.85 1.21
1 -7 -10 -0.69 1.8
-1 7 10 2.96 1.35
-1 7 10 0.38 1.95
1 7 -10 0.36 1.3
1 7 -10 1.79 1.61
-1 7 10 3.53 1.19
0 -7 10 147.82 7.08
0 -7 10 146.53 6.47
0 -7 -10 139.09 8.66
0 7 -10 145.99 6.7
0 7 10 145.97 6.1
0 7 -10 147.67 7.19
0 7 10 115.17 10.12
0 7 10 141.05 5.9
-1 -7 -10 359.76 15.06
1 -7 10 372.38 14.52
1 -7 10 380.95 13.96
-1 7 -10 368.43 14.59
1 7 10 386.24 15.21
1 7 10 368.09 13.22
-1 7 -10 369.34 14.18
1 7 10 356.55 13.13
2 -7 10 532.15 20.17
2 -7 10 559.65 19.72
-2 -7 -10 536.79 20.94
-2 7 -10 557.67 19.95
-2 7 -10 533.87 20.35
2 7 10 534.82 20.75
2 7 10 550.66 18.54
2 7 10 536.51 18.44
-3 -7 -10 12.35 3.06
3 -7 10 12.44 2.21
3 -7 10 8.76 2.32
-3 7 -10 11.37 2.01
3 7 10 9.91 2.78
-3 7 -10 12.26 2.49
4 -7 10 69.97 4.61
4 -7 10 68.24 5.19
-4 -7 -10 66.23 5.81
-4 7 -10 76.08 5.37
-4 7 -10 73.18 4.87
4 7 10 72.65 5.65
-5 -7 -10 133.4 8.15
-5 7 -10 142.02 7.85
-5 7 -10 141.7 7.31
-6 -7 -10 69.96 6.23
-6 7 -10 69.27 5.23
-6 7 -10 73.37 5.89
-7 -7 -10 16.62 3.63
-7 7 -10 21.08 3.65
-7 7 -10 16.69 3.14
-8 -7 -10 3.54 3.45
-8 7 -10 -0.79 2.68
-8 7 -10 5.58 3
-9 -7 -10 13.75 4.21
-9 7 -10 15.7 4.02
-9 7 -10 15.48 3.78
-9 8 10 48.88 6.13
-9 8 10 43.91 4.82
9 8 -10 35.22 5.3
-9 8 10 60.52 6.15
-8 -8 10 0.32 3.09
-8 8 10 -0.73 2.63
-8 8 10 1.85 1.84
-8 8 10 -0.88 2.43
8 8 -10 0.9 2.28
-7 -8 10 142.39 9.03
-7 8 10 147.58 8.24
-7 8 10 139.21 7
7 8 -10 132.85 5.91
7 8 -10 157.69 7.51
-7 8 10 143.51 8.37
-6 -8 10 9.62 1.86
-6 -8 10 7.87 2.37
-6 8 10 7.09 3.04
6 8 -10 8.15 1.88
6 8 -10 7.22 2.1
-6 8 10 6.94 2.36
-6 8 10 6.08 1.83
-5 -8 10 22.3 3.57
-5 -8 10 23.3 3.24
-5 8 10 24.96 3.83
5 8 -10 26.81 3.43
-5 8 10 25.36 3.4
5 8 -10 22.87 2.84
-4 -8 10 172.63 8.07
-4 -8 10 182.35 8.1
-4 8 10 178.81 9.26
4 8 -10 182.3 8.24
4 8 -10 192.5 8.24
-4 8 10 174.11 8.63
-4 8 10 188.67 8.38
-3 -8 10 81.86 5.13
-3 -8 10 92.14 5.05
3 8 -10 88.63 5.31
-3 8 10 85.76 6.3
-3 8 10 83.11 5.49
-3 8 10 91.19 5.16
3 8 -10 91.78 5.16
-2 -8 10 176.34 7.72
2 -8 -10 164.51 8.57
-2 -8 10 175.54 8.06
-2 8 10 166.74 9.05
-2 8 10 176.5 7.59
-2 8 10 193.14 8.11
2 8 -10 183.45 8.05
-1 -8 10 104.19 5.89
1 -8 -10 108.01 6.69
-1 -8 10 107.69 5.42
-1 8 10 106.26 5.02
-1 8 10 108.66 5.37
1 8 -10 106.46 5.67
-1 8 10 98.18 6.81
1 8 -10 104.48 5.97
0 -8 -10 31.27 4.16
0 -8 10 33.12 2.95
0 -8 10 32.15 3.72
0 8 10 27.02 4.66
0 8 10 32.88 2.74
0 8 10 36.98 2.48
0 8 -10 24.56 3.16
0 8 -10 28.51 3.94
-1 -8 -10 63.24 5.32
1 -8 10 68.01 4.82
1 -8 10 64.99 4.13
1 8 10 61.4 5.76
1 8 10 67.06 3.19
1 8 10 66.36 3.39
-1 8 -10 60.32 4.54
-1 8 -10 58.1 4.24
-2 -8 -10 261.56 11.95
2 -8 10 277.15 11.42
2 8 10 258.37 9.27
2 8 10 259.78 11.86
-2 8 -10 270.17 11.41
-2 8 -10 251.97 10.75
2 8 10 260.81 9.4
-3 -8 -10 95.04 6.88
3 -8 10 95.83 5.66
3 -8 10 100.94 6.3
3 8 10 94.2 6.83
-3 8 -10 105.57 6.23
-3 8 -10 103.29 5.79
-4 -8 -10 155.11 8.68
4 -8 10 142.78 7.83
4 8 10 146.71 8.57
-4 8 -10 145.02 7.92
-4 8 -10 140.48 7.31
-5 -8 -10 38.26 5.08
-5 8 -10 35.51 4.46
-5 8 -10 26.22 3.64
-6 -8 -10 0.36 2.61
-6 8 -10 2.43 2.32
-6 8 -10 2.78 2.35
-7 -8 -10 104.28 8.06
-7 8 -10 106.51 7.64
-7 8 -10 118.73 7.35
-8 -8 -10 -0.73 3.42
-8 8 -10 2.94 3.31
-8 8 -10 1.69 2.73
-9 9 10 20.9 4.95
9 9 -10 12.31 3.15
-9 9 10 15.54 2.89
-8 -9 10 12.54 3.96
-8 9 10 15.24 2.79
-8 9 10 12.82 3.5
8 9 -10 16.26 2.85
-8 9 10 19.37 3.76
-7 -9 10 -1.91 2.39
7 9 -10 4.13 2.08
7 9 -10 2.11 1.78
-7 9 10 0.99 1.75
-7 9 10 -2 3.57
-7 9 10 1.23 2.5
-6 -9 10 0.66 2.18
-6 -9 10 3.55 2
-6 9 10 3.77 1.99
-6 9 10 -2.43 2.71
6 9 -10 4.65 1.94
6 9 -10 1.12 1.77
-5 -9 10 0.47 1.8
-5 -9 10 1.2 1.97
-5 9 10 0.76 2.58
-5 9 10 2.01 2.04
5 9 -10 -3.11 1.64
-4 -9 10 23.54 3.43
-4 -9 10 21.4 3.43
-4 9 10 18.83 3.51
4 9 -10 25.28 3.57
4 9 -10 20.45 3.22
-4 9 10 23.24 3.55
-4 9 10 22.83 3.16
-3 -9 10 23.82 3.48
3 -9 -10 24.43 3.94
-3 -9 10 22.02 3.35
-3 9 10 24.85 3.15
3 9 -10 25.2 3.67
-3 9 10 21.21 3.65
3 9 -10 21.24 3.18
-3 9 10 21.78 3.09
-2 -9 10 28.37 3.25
2 -9 -10 26.09 4.32
-2 -9 10 27.32 3.66
-2 9 10 31.45 5.19
-2 9 10 26.21 3.48
2 9 -10 24.78 3.48
-2 9 10 23.81 2.87
2 9 -10 24.8 3.2
1 -9 -10 7.57 2.89
-1 -9 10 5.62 1.79
-1 -9 10 6.71 2.05
1 9 -10 4.96 1.87
1 9 -10 3.5 2.08
-1 9 10 6.16 1.5
-1 9 10 3.05 4.06
-1 9 10 8.03 1.88
0 -9 -10 234.44 10.59
0 -9 10 219.08 9.04
0 -9 10 200.95 9.65
0 9 10 212.65 8.63
0 9 10 208.96 8.31
0 9 -10 204.43 9.96
0 9 -10 221.52 9.4
0 9 10 212.87 10.83
1 -9 10 27.43 3.17
-1 -9 -10 25.32 4.12
1 -9 10 34.98 4.13
1 9 10 19.42 3.57
1 9 10 27.28 2.85
-1 9 -10 26.07 3.61
-1 9 -10 26.03 3.05
1 9 10 26.99 2.06
-2 -9 -10 160.94 9.25
2 -9 10 189.95 8.76
2 -9 10 170.7 7.95
-2 9 -10 177.65 8.11
2 9 10 161.4 6.34
-2 9 -10 176.77 8.62
2 9 10 169.78 9.66
2 9 10 174.39 6.59
-3 -9 -10 28.8 4.61
3 -9 10 24.81 3.48
-3 9 -10 24.33 3.55
-3 9 -10 28.02 4.22
3 9 10 24.67 4.24
4 -9 10 2.91 2.52
-4 -9 -10 4.41 2.59
-4 9 -10 0.63 2
-4 9 -10 5.24 2.29
-5 -9 -10 21.28 4.15
-5 9 -10 19.28 3.44
-5 9 -10 20.94 3.32
-6 -9 -10 16.01 5.71
-6 9 -10 19.24 3.55
-6 9 -10 14.86 2.96
-7 -9 -10 -3.28 3.01
-7 9 -10 -2.84 2.86
-7 9 -10 4.88 2.87
-8 -9 -10 0.68 4.22
-8 9 -10 5.03 3.86
-8 9 -10 5.02 4.02
-8 10 10 8.83 3.1
8 10 -10 9.02 2.78
-8 10 10 17.44 4.07
-7 -10 10 32.44 4.86
7 10 -10 33.58 4.28
-7 10 10 37.61 5.34
-7 10 10 36.66 4.49
7 10 -10 22.05 3.85
-6 -10 10 3.28 2.32
-6 10 10 3.09 2.1
-6 10 10 3.61 2.2
-6 10 10 3.24 3.23
6 10 -10 -1.54 2.1
6 10 -10 2.33 2.02
-5 -10 10 14.82 2.55
-5 -10 10 15.55 2.7
5 10 -10 26.3 3.82
5 10 -10 22.49 3.3
-5 10 10 10.48 3.64
-5 10 10 22.89 3.55
-5 10 10 24.66 3.82
-4 -10 10 0.75 1.87
-4 -10 10 1.72 1.75
-4 10 10 2.03 1.77
4 10 -10 -0.11 1.94
4 10 -10 -2.07 1.61
-4 10 10 0.45 2.74
-3 -10 10 -0.56 1.51
-3 -10 10 -2.93 1.68
-3 10 10 -0.02 1.65
-3 10 10 -3.56 2.55
-3 10 10 -3.09 2.02
3 10 -10 -0.82 1.66
3 10 -10 -5.55 2.57
2 -10 -10 21.24 3.75
-2 -10 10 22.3 3.82
-2 -10 10 28.07 3.35
2 10 -10 21.39 3.32
2 10 -10 19.61 2.95
-2 10 10 20.94 3.82
-2 10 10 20.76 2.93
-2 10 10 20.02 2.92
-1 -10 10 28.99 3.34
-1 -10 10 21.59 3.08
-1 10 10 28.38 2.71
-1 10 10 23.44 3.36
1 10 -10 26.2 3.59
-1 10 10 30.49 4.45
1 10 -10 21.59 3.45
0 -10 -10 6.71 2.45
0 -10 10 5.87 2.37
0 -10 10 5.12 1.77
0 10 10 8.1 1.41
0 10 10 10.04 1.83
0 10 -10 7.64 2.44
0 10 -10 3.45 1.82
0 10 10 9.48 3.27
1 -10 10 10.88 2.71
-1 -10 -10 7.78 2.72
1 -10 10 12.95 2.3
-1 10 -10 11.36 2.21
-1 10 -10 8.95 2.3
1 10 10 10.11 3.58
1 10 10 8.91 1.6
1 10 10 11.97 1.79
-2 -10 -10 -1.72 2.23
2 -10 10 3.92 2.56
2 10 10 -0.73 0.86
2 10 10 0.56 1.02
-2 10 -10 0.86 1.69
-2 10 -10 -3.45 1.89
2 10 10 -0.37 2.93
-3 -10 -10 5.64 2.6
3 -10 10 -0.95 2.32
-3 10 -10 -0.03 1.72
-3 10 -10 -1.13 2.22
3 10 10 2.55 3.2
-4 -10 -10 0.43 2.45
-4 10 -10 4.35 2.3
-4 10 -10 0.95 1.98
-5 -10 -10 5.39 3.15
-5 10 -10 7 2.84
-5 10 -10 5.54 2.26
-6 -10 -10 5.91 3.04
-6 10 -10 3.1 2.72
-7 -10 -10 5.14 3.73
-7 10 -10 3.67 3.38
-7 10 -10 3.91 3.12
-8 -10 -10 4.17 3.57
-8 10 -10 1.64 3.6
-8 10 -10 5.01 3.21
8 11 -10 9.25 2.76
-8 11 10 15.43 3.9
-8 11 10 12.44 3.21
-7 -11 10 -0.22 4.1
-7 11 10 4.16 3.22
7 11 -10 7.4 2.51
-7 11 10 10.93 2.78
-6 -11 10 2.58 2.39
-6 11 10 3.85 2.51
6 11 -10 0.45 1.91
-6 11 10 -0.93 3.51
6 11 -10 -3.15 2.39
-6 11 10 1.11 2.05
-5 -11 10 27.19 4.16
-5 -11 10 26.43 3.88
5 11 -10 29 3.79
5 11 -10 19.05 3.03
-5 11 10 25.61 3.6
-5 11 10 37.97 5.97
-5 11 10 21.76 4.6
-4 -11 10 8.78 2.47
-4 -11 10 12.02 2.45
4 11 -10 13.92 2.68
-4 11 10 14.11 4.16
-4 11 10 13.7 2.63
-4 11 10 16.07 2.97
4 11 -10 8.52 2.26
-3 -11 10 0.86 1.81
-3 -11 10 -0.58 1.99
-3 11 10 0.04 1.69
3 11 -10 -2.77 1.75
-3 11 10 -4.02 2.22
-3 11 10 -0.05 3.39
2 -11 -10 31.79 5.25
-2 -11 10 22.94 3.43
-2 -11 10 27.74 4.45
2 11 -10 24.54 3.6
-2 11 10 26.38 3.3
-2 11 10 27.42 4.18
2 11 -10 28.38 4.32
-1 -11 10 4.44 2.07
-1 -11 10 4.83 2.74
1 -11 -10 3.81 2.47
1 11 -10 7.53 2.64
-1 11 10 5.21 1.63
-1 11 10 7.14 3.59
1 11 -10 2.56 2.05
-1 11 10 6.52 2.18
0 -11 10 0.42 1.86
0 -11 -10 -3.09 2.25
0 -11 10 -1.71 2.41
0 11 10 -2.31 1.52
0 11 -10 0.57 1.79
0 11 10 -1.35 3.16
-1 -11 -10 77.83 6.56
1 -11 10 83.22 6.07
1 11 10 75.18 4.33
-1 11 -10 77.72 5.73
1 11 10 82.16 7.56
-1 11 -10 72.05 5
1 11 10 74.52 3.77
2 -11 10 10.35 3
-2 -11 -10 19.14 4.14
2 11 10 10.17 1.44
-2 11 -10 14.14 2.62
-2 11 -10 9.55 2.72
2 11 10 12.26 3.8
-3 -11 -10 41.39 5.31
3 -11 10 32.35 5.36
-3 11 -10 32.11 4.94
-3 11 -10 25.78 4.16
-4 -11 -10 91.23 7.28
-4 11 -10 66.72 7.74
-4 11 -10 84.47 6.55
-5 -11 -10 13.36 3.88
-5 11 -10 11.88 3.19
-5 11 -10 15.44 3.39
-6 11 -10 39.45 6.02
-6 11 -10 38.7 5.04
-7 -11 -10 -6.82 3.7
-7 11 -10 -2.75 2.91
-7 11 -10 2.81 3.53
-7 12 10 41.61 5.86
-7 12 10 43.34 6.21
7 12 -10 43.06 4.85
-6 -12 10 2.76 2.47
-6 12 10 1.79 2.28
-6 12 10 5.84 2.88
6 12 -10 5.07 2.32
-5 -12 10 1.75 2.14
-5 12 10 -0.75 4.11
-5 12 10 2.86 2.4
5 12 -10 -1.52 1.89
5 12 -10 2.3 2.72
-5 12 10 -0.64 3.42
-4 -12 10 24.27 3.67
-4 -12 10 18.04 3.19
4 12 -10 20.54 2.89
-4 12 10 17.8 2.85
-4 12 10 15.83 2.86
4 12 -10 14.7 3.04
-4 12 10 11.2 3.98
-3 -12 10 56.86 4.6
-3 -12 10 48.22 5.39
-3 12 10 70.03 5.19
3 12 -10 61.94 4.74
-3 12 10 59.79 4.51
-3 12 10 55.64 7.76
-2 -12 10 128.89 7.75
-2 -12 10 128.88 6.9
-2 12 10 120.38 9.62
2 12 -10 137.75 7.34
-2 12 10 134.56 7.43
2 12 -10 130.67 7.78
-2 12 10 145.95 6.82
1 -12 -10 16.3 3.35
-1 -12 10 14.81 2.65
-1 -12 10 16.55 3.25
-1 12 10 16.62 4.56
1 12 -10 20.14 3.01
-1 12 10 23.29 3.23
1 12 -10 20.41 3.65
-1 12 10 19.27 3
0 -12 10 1.13 2.65
0 -12 -10 1.5 2.59
0 12 10 0.56 1.89
0 12 -10 -0.26 1.83
0 12 10 -0.63 1.22
0 12 10 -4.36 3.53
0 12 -10 -0.46 2.31
1 -12 10 21.07 3.75
-1 -12 -10 21.69 3.9
1 12 10 25.29 4.78
1 12 10 26.11 3.14
1 12 10 29.58 2.37
-1 12 -10 29.12 4.05
-1 12 -10 24.17 3.55
-2 -12 -10 118.7 8.14
2 -12 10 114.11 7.83
-2 12 -10 124.39 7.03
2 12 10 114.69 9.15
2 12 10 119.4 5.15
-2 12 -10 117.4 7.56
2 12 10 110.83 4.85
-3 -12 -10 0.69 3.21
-3 12 -10 0.52 2.37
-4 -12 -10 35 5.94
-4 12 -10 38.47 5.05
-4 12 -10 46.12 5.65
-5 -12 -10 10.85 3.66
-5 12 -10 14.72 3.63
-5 12 -10 12.83 3.31
-6 -12 -10 -1.22 3.6
-6 12 -10 -0.69 3.26
-6 12 -10 -0.86 3.27
-7 -12 -10 25.99 4.87
-7 12 -10 20.13 4.98
-7 12 -10 14.72 4.37
7 13 -10 1.74 2.49
-7 13 10 5.71 3.12
-7 13 10 3.38 3.73
-6 13 10 -1.59 3.08
6 13 -10 -2 2.21
-6 13 10 -3.14 2.39
-5 -13 10 18.74 2.95
-5 13 10 21.22 3.55
5 13 -10 26.9 4.09
-5 13 10 20.08 3.52
-4 -13 10 11.41 3.17
-4 -13 10 9.94 2.53
4 13 -10 10.95 3.07
-4 13 10 11.06 3.11
-4 13 10 4.59 4.53
4 13 -10 10.32 2.57
-3 -13 10 4.96 2.39
-3 -13 10 3.85 2.65
3 13 -10 -1.86 2.45
-3 13 10 4.5 2.38
3 13 -10 -0.18 2.05
-3 13 10 5.69 5.05
-3 13 10 5.69 2.01
-2 -13 10 88.96 7.15
-2 13 10 100 9.78
-2 13 10 106.58 5.79
-2 13 10 95.76 6.98
2 13 -10 98.32 6.17
-2 13 10 111.7 6.85
2 13 -10 93.89 7.17
-1 -13 10 17.43 3.68
-1 13 10 19.15 5.22
1 13 -10 21.51 3.29
-1 13 10 11.84 2.77
-1 13 10 22.38 3.07
0 -13 10 2.13 2.92
0 -13 -10 0.52 2.84
0 13 -10 -3.73 2.4
0 13 10 4.8 4.84
0 13 10 0.25 1.94
0 13 10 0.57 1.37
0 13 -10 1.46 2.1
-1 -13 -10 53.06 6.22
1 -13 10 38.6 6.08
1 13 10 54.25 8.53
1 13 10 41.04 2.87
-1 13 -10 42.68 4.73
1 13 10 37.68 3.72
-1 13 -10 44.37 5.5
-2 -13 -10 43.67 6.19
2 -13 10 29.12 4.34
-2 13 -10 39.38 5.52
2 13 10 43.88 2.51
2 13 10 40.35 3.51
-3 -13 -10 7.72 3.34
-3 13 -10 5.57 2.95
-3 13 -10 7.64 2.81
-4 -13 -10 16.77 4.11
-4 13 -10 15.11 3.36
-4 13 -10 19.74 3.83
-5 13 -10 23.03 6.07
-5 13 -10 21.95 3.83
-6 -13 -10 -0.84 4.28
-6 13 -10 1.4 3.72
-6 13 -10 -3.06 3.11
-6 14 10 0.5 3.43
6 14 -10 7.12 2.63
-6 14 10 8.16 3.53
-5 14 10 0.03 2.84
-5 14 10 -3.37 2.53
5 14 -10 -3.46 2.21
-4 14 10 4.51 2.71
-4 14 10 1.35 3.22
4 14 -10 1.75 2.25
3 14 -10 2.12 2.74
-3 14 10 4.81 2.43
-3 14 10 3.02 2.27
-2 -14 10 29.63 4.69
-2 14 10 36.7 3.96
2 14 -10 34.39 5.65
2 14 -10 29.12 4.4
-2 14 10 43.92 4.85
-2 14 10 24.11 6.12
-1 -14 10 5.97 3.43
-1 14 10 15.55 5.59
1 14 -10 7.52 2.86
-1 14 10 12.53 2.84
1 14 -10 8.71 2.71
-1 14 10 14.3 3.15
-1 14 10 11.22 2.13
0 -14 10 1.73 3.33
0 14 10 2.7 2.35
0 14 -10 0.43 2.47
0 14 -10 -0.07 2.58
0 14 10 0.05 2.38
0 14 10 3.02 1.52
0 14 10 4.61 4.86
-1 -14 -10 2.94 3.04
1 -14 10 -2.38 3.32
1 14 10 0.41 1.2
1 14 10 0.29 1.89
-1 14 -10 -0.66 2.73
1 14 10 -0.7 7.8
-1 14 -10 0.08 4.37
-2 -14 -10 1.9 3.18
-2 14 -10 -0.2 2.39
-2 14 -10 1.51 2.73
2 14 10 0.97 1.02
-3 -14 -10 3.37 3.3
-3 14 -10 -4.5 3
-3 14 -10 -0.58 2.69
-4 -14 -10 -3.36 4.02
-4 14 -10 -4.68 3.07
-4 14 -10 -3.47 2.64
-5 -14 -10 5.59 4.28
-5 14 -10 3.12 3.85
-5 14 -10 4.49 3.05
-5 15 10 1.1 3.29
-5 15 10 -1.89 3.4
5 15 -10 -1.41 2.59
-4 15 10 12.65 3.4
4 15 -10 11.85 2.95
-4 15 10 13.7 3.42
3 15 -10 9.76 2.77
-3 15 10 15.72 3.59
-3 15 10 14.13 2.92
-2 15 10 2.59 2.81
2 15 -10 0.37 3.59
2 15 -10 -0.65 2.39
1 15 -10 10.47 2.97
-1 15 10 6.78 3.3
1 15 -10 13 3.32
-1 15 10 10.4 2.2
-1 15 10 15.98 3.28
-1 15 10 7.79 6.19
0 -15 10 5.57 4.27
0 15 10 2.18 5.71
0 15 10 -3.45 2.67
0 15 -10 -0.49 2.28
0 15 10 1.23 2.54
0 15 -10 1.01 2.95
0 15 10 0.27 1.52
1 -15 10 -5.83 3.55
1 15 10 -1.91 1.31
1 15 10 1.52 2.35
-1 15 -10 0.14 2.53
1 15 10 -4.87 2.7
-2 -15 -10 -1.59 3.29
2 15 10 -2.18 2.67
-2 15 -10 -2.49 2.7
2 15 10 -0.78 1.14
-2 15 -10 1.85 3.05
-3 -15 -10 20.4 4.9
3 15 10 20.12 3.85
-3 15 -10 27.96 4.38
-3 15 -10 21.51 4.19
-4 -15 -10 3.78 4.07
-4 15 -10 -2.95 3.92
-4 15 -10 0.33 2.93
-5 -15 -10 1.43 4.71
-5 15 -10 11.17 4.32
-5 15 -10 4.35 3.87
4 16 -10 4.8 2.9
-4 16 10 4.9 3.25
-4 16 10 7.06 4.16
3 16 -10 13.75 3.3
-3 16 10 15.53 3.11
-3 16 10 12.67 3.56
-2 16 10 5.12 2.44
-2 16 10 10.04 3.05
-1 16 10 1.79 3.22
-1 16 10 -2.09 1.94
1 16 -10 1.34 2.59
1 16 -10 0.22 3.23
0 16 10 23.96 3.29
0 16 10 29.18 4.53
0 16 -10 35.47 5.31
0 16 -10 16.12 3.8
-1 16 -10 3.21 3.16
-1 16 -10 0.53 3.33
1 16 10 -5.41 2.96
1 16 10 -1.34 1.48
-2 16 -10 11.04 3.61
2 16 10 16.81 3.77
-2 16 -10 21.23 4.54
-3 16 -10 2.74 3.63
-3 16 -10 9.8 3.51
-2 17 10 -2.75 2.29
-2 17 10 2.39 3.56
1 17 -10 -4.41 2.91
-1 17 10 0.44 2.14
-1 17 10 -6.06 3.2
0 17 10 37 5.93
0 17 10 39.76 3.91
0 17 -10 31.34 5.21
0 17 -10 31.52 4.59
1 17 10 2.46 3.73
-1 17 -10 6.94 3.84
1 17 10 -1.37 1.72
-1 17 -10 -1.34 3.46
-2 17 -10 3.34 3.92
-2 17 -10 6.47 3.44
-10 0 11 6.73 3.38
-9 0 11 -4.12 2.46
-8 0 11 2.24 2.26
-7 0 11 2.54 0.97
7 0 -11 -1.2 2.06
6 0 -11 1.46 1.89
-6 0 11 1.67 2.02
-6 0 11 1.1 0.98
-5 0 11 -3.13 1.65
-5 0 11 0.6 0.97
5 0 -11 1.02 0.83
5 0 -11 -1.42 1.59
4 0 -11 0.63 1.45
4 0 -11 -1.85 0.91
-4 0 11 -0.78 1.56
-4 0 11 -1.39 1.01
-3 0 11 -0.03 1.03
3 0 -11 -1.53 1.09
-3 0 11 -0.07 1.3
3 0 -11 0.6 1.01
2 0 -11 4.06 1.46
-2 0 11 0.52 1.19
-2 0 11 1.9 1.41
2 0 -11 -0.64 1.02
1 0 -11 0.13 0.95
-1 0 11 -0.77 0.96
1 0 -11 0.56 0.7
-1 0 11 0.86 1.13
0 0 -11 0.77 1.01
0 0 11 0.17 1.37
0 0 -11 1.58 1.36
0 0 11 1.24 1.04
-1 0 -11 0.49 1.05
1 0 11 1.28 1.46
-1 0 -11 1.08 1.47
1 0 11 -0.14 0.96
-2 0 -11 2.14 1.34
2 0 11 2.63 1.47
-2 0 -11 1.22 1.09
2 0 11 2.48 1.08
-3 0 -11 2.46 1.49
-3 0 -11 0.58 1.07
3 0 11 1.75 1.6
3 0 11 2.01 1.06
-4 0 -11 5.83 1.78
4 0 11 3.23 1.71
-4 0 -11 2.02 1.21
4 0 11 1.96 1.17
5 0 11 -1.19 1.67
-5 0 -11 -0.58 1.1
-5 0 -11 0.51 1.61
5 0 11 -1.76 1.1
-6 0 -11 -0.5 1.72
-6 0 -11 1.88 1.41
6 0 11 1.15 1.37
-7 0 -11 1.31 1.52
7 0 11 1.26 1.78
-8 0 -11 -0.78 2.36
-8 0 -11 0.26 1.73
8 0 11 -2.42 2.02
-9 0 -11 -0.38 2.05
-9 0 -11 0.95 2.97
9 0 11 -3.35 3.26
-10 -1 11 1.2 3.02
-10 1 11 -0.93 3.05
-9 1 11 9.05 2.88
-8 -1 11 15.55 2.93
-8 1 11 16.1 2.93
-8 1 11 22.16 1.69
-8 1 11 21.27 1.46
-7 -1 11 3.05 0.89
7 -1 -11 2.82 2.4
-7 -1 11 -0.52 2.46
-7 1 11 4.34 2.04
-7 1 11 2 1.09
7 1 -11 1.02 2.19
6 -1 -11 171.84 8.44
-6 -1 11 178.35 6.76
-6 -1 11 168.95 8.4
6 1 -11 177.71 8.32
-6 1 11 164.07 8.34
-6 1 11 176.79 6.97
-5 -1 11 153.03 6.13
5 -1 -11 138.21 7.08
5 -1 -11 146.26 5.8
-5 -1 11 150.52 7.36
-5 1 11 150.02 7.39
-5 1 11 148.17 6.27
5 1 -11 157.62 5.69
5 1 -11 139.15 7.19
-4 -1 11 196.92 8.53
4 -1 -11 185.41 8.41
-4 -1 11 202.95 7.81
4 -1 -11 193.55 7.79
-4 1 11 190.71 7.89
4 1 -11 200.41 7.64
4 1 -11 189.85 8.38
-4 1 11 196.91 8.48
-3 -1 11 3.4 1.22
3 -1 -11 4.51 1.29
-3 -1 11 1.38 1.5
3 -1 -11 1.14 1.28
3 1 -11 1.76 1.05
-3 1 11 0.03 1.34
-3 1 11 3.06 1.21
3 1 -11 0.22 1.22
-2 -1 11 153.22 6.81
-2 -1 11 173.58 7.05
2 -1 -11 167.79 7.02
2 -1 -11 144.33 6.86
2 1 -11 151.11 6.77
2 1 -11 173.83 7.09
-2 1 11 149.69 6.86
-2 1 11 168.55 6.99
-1 -1 11 9.52 1.71
-1 -1 11 6.04 1.38
1 -1 -11 6.01 1.44
1 -1 -11 5.73 1.31
-1 1 11 5.92 1.47
-1 1 11 9 1.51
0 -1 11 982.77 33.11
0 -1 -11 948.48 33.01
0 -1 11 956.72 33.43
0 -1 -11 959.03 33.63
0 1 11 968.56 33.02
0 1 -11 974.53 33.18
0 1 -11 976.54 33.56
0 1 11 972.84 33.54
-1 -1 -11 178.26 7.81
1 -1 11 175.25 7.64
1 -1 11 170.28 7.01
-1 -1 -11 174.97 6.96
-1 1 -11 172.63 7.78
-1 1 -11 174.81 7.15
1 1 11 160.78 7.29
1 1 11 175.69 7.68
2 -1 11 29.07 3.05
-2 -1 -11 33.71 3.23
-2 -1 -11 27.68 2.41
2 -1 11 31.54 2.36
-2 1 -11 29.13 2.55
-2 1 -11 28.91 3.17
2 1 11 31.07 3.15
-3 -1 -11 37.42 3.43
3 -1 11 29.99 3.26
-3 -1 -11 25.87 2.4
3 -1 11 27.16 2.46
3 1 11 31.85 3.38
-3 1 -11 27.56 2.6
-3 1 -11 28.63 3.28
3 1 11 29.46 2.23
-4 -1 -11 61.96 3.43
4 -1 11 48.38 4.18
-4 -1 -11 55.35 4.35
4 -1 11 63.8 3.58
-4 1 -11 51.85 4.31
4 1 11 56.64 4.32
4 1 11 56.91 3.18
-4 1 -11 57.91 3.61
-5 -1 -11 173.38 7.15
-5 -1 -11 174.13 8.37
5 -1 11 163.7 7.9
5 -1 11 177.58 7.33
5 1 11 171.99 6.95
-5 1 -11 172.53 8.33
5 1 11 167.71 7.97
-5 1 -11 178.66 7.5
-6 -1 -11 56.12 3.6
6 -1 11 59.53 3.95
-6 -1 -11 49.85 4.78
-6 1 -11 58.5 3.96
-6 1 -11 48.99 4.64
6 1 11 52.08 3.54
-7 -1 -11 2.59 2.3
7 -1 11 3.06 1.88
-7 -1 -11 4.52 1.59
-7 1 -11 -0.66 1.91
-7 1 -11 2.68 1.65
7 1 11 2.04 1.71
-8 -1 -11 6.28 3.18
8 -1 11 11.63 2.6
-8 -1 -11 7.57 2.13
-8 1 -11 9.3 2.29
-8 1 -11 15.41 3.31
8 1 11 14.33 2.38
-9 -1 -11 27.72 3.97
-9 -1 -11 36.69 5.97
-9 1 -11 27.14 4.37
-9 1 -11 33.61 4.51
-10 -2 11 50.38 6.11
-10 2 11 43.77 6.18
-9 -2 11 5.14 2.91
-9 2 11 6.21 3.06
-8 2 11 56.6 2.77
-8 2 11 54.47 5.38
-8 2 11 58.12 3.13
8 2 -11 55.35 5.31
-7 -2 11 26.19 1.96
-7 -2 11 20.23 3.44
-7 2 11 22.5 3.32
7 2 -11 24.22 3.47
-7 2 11 29.46 2.6
-6 -2 11 32.4 4.1
6 -2 -11 26.72 3.61
-6 -2 11 28.82 2.2
-6 2 11 27.54 2.71
-6 2 11 30.98 3.74
6 2 -11 27.62 3.62
5 -2 -11 242.52 10.69
-5 -2 11 257.42 9.59
5 -2 -11 280.76 9.55
-5 -2 11 250.6 10.7
-5 2 11 254.85 10.88
5 2 -11 244.46 10.65
5 2 -11 253.25 9.21
4 -2 -11 775.97 28.07
4 -2 -11 824.39 27.47
-4 -2 11 786.82 27.29
-4 -2 11 799.06 27.92
4 2 -11 771.17 27.09
-4 2 11 784.55 27.55
4 2 -11 790.11 27.98
-4 2 11 795.34 28.1
-3 -2 11 24.01 2.81
3 -2 -11 19.73 2.83
3 -2 -11 20.6 2.58
-3 -2 11 23.11 2.38
-3 2 11 18.09 2.87
-3 2 11 21.16 2.57
3 2 -11 18.07 2.47
3 2 -11 22.19 2.22
-2 -2 11 342.37 12.9
2 -2 -11 340.76 13
-2 -2 11 354.53 13.04
-2 2 11 339.56 13.06
-2 2 11 351.6 13.07
2 2 -11 341.74 13.03
2 2 -11 344.65 12.89
1 -2 -11 76.08 4.09
-1 -2 11 82.52 4.22
-1 -2 11 90.14 4.55
1 -2 -11 74.47 4.56
1 2 -11 76.69 4.29
-1 2 11 84.82 4.29
-1 2 11 85.8 4.61
0 -2 -11 54.99 4.24
0 -2 11 61.48 4.07
0 -2 -11 67.42 3.52
0 -2 11 70 3.73
0 2 -11 56.42 4.09
0 2 11 64.98 3.48
0 2 -11 67.64 3.64
0 2 11 57.77 4.16
1 -2 11 1263.55 42.16
1 -2 11 1258.68 41.61
-1 -2 -11 1211.73 42.35
-1 -2 -11 1193.75 41.34
1 2 11 1256.29 42.25
1 2 11 1202.07 41.31
-1 2 -11 1237.03 42.22
-1 2 -11 1183.9 41.66
-2 -2 -11 10.23 1.44
2 -2 11 7.14 1.7
-2 -2 -11 13.05 2.18
2 -2 11 10.92 1.62
2 2 11 11.23 1.38
-2 2 -11 12.16 2.07
2 2 11 7.89 1.86
-2 2 -11 7.7 1.49
-3 -2 -11 171.55 8.16
-3 -2 -11 170.97 6.94
3 -2 11 183.3 7.28
3 -2 11 178.24 7.94
3 2 11 183.11 6.81
3 2 11 185.2 8.09
-3 2 -11 170.17 8.05
-3 2 -11 168.62 7.39
4 -2 11 518.48 17.74
-4 -2 -11 494.39 18.8
-4 -2 -11 492.98 17.32
4 -2 11 470.48 18.26
-4 2 -11 493.86 17.86
-4 2 -11 490.41 18.64
4 2 11 482.72 18.39
5 -2 11 -1.5 1.32
-5 -2 -11 -0.02 1.03
-5 -2 -11 -1.29 1.68
5 -2 11 -1.29 1.78
-5 2 -11 -1.4 1.32
5 2 11 0.21 0.97
-5 2 -11 -0.84 1.57
5 2 11 -0.27 1.8
6 -2 11 8.07 1.91
-6 -2 -11 7.65 1.52
-6 -2 -11 6.32 2.44
-6 2 -11 5.68 1.81
-6 2 -11 6.61 2.34
6 2 11 9.49 1.6
7 -2 11 61 4.74
-7 -2 -11 58.81 3.84
-7 -2 -11 61.36 5.53
-7 2 -11 60.76 4.45
7 2 11 65.71 3.94
-7 2 -11 54.24 5.03
-8 -2 -11 1.55 1.61
-8 -2 -11 -5.2 2.47
-8 2 -11 1.22 2.53
8 2 11 1.27 1.93
-8 2 -11 -2.32 1.98
-9 -2 -11 32.98 3.98
-9 -2 -11 32.68 4.57
-9 2 -11 28.81 4.41
-9 2 -11 45.99 4.68
-10 -3 11 5.99 3.33
-10 3 11 2.42 3.6
-9 -3 11 35.11 5.04
-9 3 11 24.28 3.94
-9 3 11 31.76 2.19
-9 3 11 33.46 2.63
-8 3 11 14.69 1.9
8 3 -11 17.11 3.13
-8 3 11 13.96 1.92
-7 -3 11 8.92 2.86
-7 -3 11 10.46 1.72
7 3 -11 9.47 2.53
-7 3 11 9.49 2.66
-7 3 11 9.76 1.83
-6 -3 11 206.62 9.57
-6 -3 11 210 8.03
-6 3 11 215.87 8.67
6 3 -11 208.42 9.43
-6 3 11 204.28 9.91
-6 3 11 211.89 9.52
-5 -3 11 69.52 4.81
5 -3 -11 65.83 4.57
5 -3 -11 66.06 3.57
-5 -3 11 69.56 3.55
5 3 -11 59.85 4.43
-5 3 11 65.88 4.32
-5 3 11 60.4 4.89
5 3 -11 60.8 3.19
4 -3 -11 6.13 1.73
-4 -3 11 9.98 1.6
-4 -3 11 6.29 1.93
4 -3 -11 10.16 1.7
4 3 -11 10.02 2.01
4 3 -11 7.58 1.39
-4 3 11 10.01 1.9
-4 3 11 7.76 1.99
3 -3 -11 144.01 6.7
3 -3 -11 138.98 6.65
-3 -3 11 151.6 6.39
-3 -3 11 151.14 6.65
-3 3 11 146.17 6.79
3 3 -11 140.53 6.66
3 3 -11 145.85 6.29
-3 3 11 142.33 6.7
-2 -3 11 570.1 20.44
2 -3 -11 563.45 20.47
-2 -3 11 582.88 20.5
2 3 -11 564.01 20.55
2 3 -11 572.34 20.44
-2 3 11 599.35 20.56
-2 3 11 559.81 20.73
-1 -3 11 524.21 18.71
1 -3 -11 504.16 19.02
-1 -3 11 520.21 18.48
1 -3 -11 508.67 18.39
-1 3 11 518.57 18.4
1 3 -11 510.48 18.56
-1 3 11 522.29 18.98
0 -3 -11 356.33 14.15
0 -3 11 380.75 13.5
0 -3 -11 359.55 13.19
0 -3 11 364.69 13.83
0 3 -11 348.23 13.82
0 3 11 362.32 13.38
0 3 -11 368.48 13.56
0 3 11 361.54 14.02
1 -3 11 90.65 4.58
-1 -3 -11 101.71 4.43
1 -3 11 91.08 5.11
1 3 11 98.38 4.33
-1 3 -11 92.02 5.33
-1 3 -11 99.06 4.84
2 -3 11 23.63 2.47
-2 -3 -11 24.17 3.13
2 -3 11 22.46 2.9
2 3 11 25.83 2.01
-2 3 -11 18.42 2.91
-2 3 -11 24.49 2.58
2 3 11 23.91 3.2
3 -3 11 405.64 14.42
3 -3 11 384.8 14.99
-3 -3 -11 382.48 15.37
3 3 11 393.67 13.7
3 3 11 399.13 15.18
-3 3 -11 375.42 15.16
-3 3 -11 399.23 14.64
-4 -3 -11 21.42 3.11
-4 -3 -11 17.78 2.6
4 -3 11 17.28 2.61
4 -3 11 16.25 2.46
-4 3 -11 15.61 2.54
4 3 11 11.2 2.4
4 3 11 20.32 1.76
-4 3 -11 18.74 2.66
-5 -3 -11 12.45 2.52
-5 -3 -11 20.4 2.12
5 -3 11 16.37 2.45
5 -3 11 21.92 2.83
5 3 11 15.17 2.67
-5 3 -11 22.63 2.88
5 3 11 22.5 1.93
-5 3 -11 18.09 2.84
-6 -3 -11 -0.79 2
-6 -3 -11 0.21 1.17
6 -3 11 1.62 1.87
-6 3 -11 1.74 1.97
-6 3 -11 -0.23 1.65
6 3 11 1.03 1.13
-7 -3 -11 2.69 1.43
-7 -3 -11 -0.88 2.37
7 -3 11 6.37 2.31
-7 3 -11 1.61 2.39
-7 3 -11 4.26 1.96
7 3 11 1.92 1.47
-8 -3 -11 -0.72 2.69
-8 -3 -11 -1.07 1.47
-8 3 -11 -1.28 2.39
-8 3 -11 2.3 2.18
-9 -3 -11 15.8 2.41
-9 -3 -11 19.85 4.27
-9 3 -11 20.69 5.69
-9 3 -11 24.42 4.31
-10 -4 11 5.21 3.02
-10 4 11 7.08 1.28
-10 4 11 5.82 3.95
-9 -4 11 -0.07 2.34
-9 4 11 2.4 1.53
-9 4 11 1.07 1.28
-9 4 11 1.71 2.78
8 4 -11 4.72 2.33
-8 4 11 12.49 2.05
-8 4 11 11.65 3.05
-8 4 11 11.75 2.03
-7 -4 11 9.68 2.89
-7 -4 11 11.14 1.89
-7 4 11 11.48 2.11
7 4 -11 11.79 2.63
-7 4 11 10.05 2.67
-6 -4 11 15.03 2.85
-6 -4 11 16.73 2.15
-6 4 11 16.84 2.35
-6 4 11 18.33 2.88
6 4 -11 16.59 2.66
-5 -4 11 134.39 5.93
-5 -4 11 126.8 6.67
-5 4 11 134.74 6.7
-5 4 11 123.47 6.68
5 4 -11 127.06 6.64
5 4 -11 136.96 5.51
-5 4 11 130.77 7.11
-4 -4 11 70.18 3.97
-4 -4 11 72.01 4.55
4 -4 -11 72.82 4.8
4 -4 -11 69.72 4.25
4 4 -11 69.05 3.82
4 4 -11 66 4.48
-4 4 11 67.81 4.57
-4 4 11 78.26 4.99
3 -4 -11 86.1 4.85
-3 -4 11 86.68 4.53
-3 -4 11 87.71 4.7
3 -4 -11 85.37 4.98
3 4 -11 87.15 4.49
-3 4 11 89.66 5.12
3 4 -11 85.79 4.83
-3 4 11 79.77 4.76
-2 -4 11 156.54 6.76
-2 -4 11 151.72 6.79
2 -4 -11 145.15 6.81
-2 4 11 150.37 7.34
-2 4 11 151.9 6.77
2 4 -11 155.3 6.91
2 4 -11 163.31 7.91
1 -4 -11 87.19 4.6
1 -4 -11 79.58 5.33
-1 -4 11 91.84 4.76
-1 -4 11 95.06 4.96
-1 4 11 87.15 4.56
-1 4 11 86.56 5.37
1 4 -11 89.41 4.86
1 4 -11 99.51 4.98
0 -4 11 78.34 4.63
0 -4 -11 76.92 3.94
0 -4 -11 74.92 5.14
0 -4 11 80.63 4.24
0 4 11 74.01 5
0 4 -11 72.79 4.6
0 4 -11 75.65 4.17
0 4 11 75.78 3.93
-1 -4 -11 116.9 6.31
1 -4 11 120.76 5.32
-1 -4 -11 108.17 4.84
1 -4 11 99.66 6.32
1 4 11 111.88 4.87
-1 4 -11 115.1 5.47
1 4 11 114.77 6.18
-1 4 -11 118.64 6.18
2 -4 11 15.97 2.44
2 -4 11 13.04 1.79
-2 -4 -11 12.09 2.31
-2 -4 -11 11.58 1.47
-2 4 -11 14.01 1.98
-2 4 -11 11.18 2.04
2 4 11 15.67 2.52
2 4 11 10.26 1.57
3 -4 11 -1.38 1.53
-3 -4 -11 1.63 1.81
-3 -4 -11 1.38 0.95
3 -4 11 0.43 1.25
-3 4 -11 0.23 1.5
3 4 11 -1.06 1.55
3 4 11 0.5 0.69
-3 4 -11 -1.04 1.24
-4 -4 -11 65.04 5.03
4 -4 11 65.63 4.22
-4 -4 -11 60.82 3.27
4 -4 11 64.87 4.67
4 4 11 63.42 2.93
-4 4 -11 67.9 4.84
4 4 11 65.41 4.8
-4 4 -11 63.25 4.21
-5 -4 -11 104.99 4.57
5 -4 11 108.54 5.64
5 -4 11 104.33 6.14
-5 -4 -11 111.75 6.68
5 4 11 102.19 4.25
-5 4 -11 100.71 5.59
5 4 11 103.05 6.35
-5 4 -11 99.22 6.27
6 -4 11 1.52 2.09
-6 -4 -11 0.08 2.17
-6 4 -11 5.18 2.15
-6 4 -11 4.35 1.94
6 4 11 2.68 1.04
-7 -4 -11 20.56 2.47
-7 -4 -11 16.29 3.31
-7 4 -11 19.25 2.95
-7 4 -11 13.22 2.96
-8 -4 -11 17.69 3.61
-8 -4 -11 14.16 1.83
-8 4 -11 13.52 3.26
-8 4 -11 16.12 3.01
-9 -4 -11 0.18 3.79
-9 4 -11 4.4 2.79
-9 4 -11 3.4 3.56
-10 -5 11 0.42 2.95
-10 5 11 -2.78 3.36
-10 5 11 3.9 1.93
-10 5 11 2.29 1.82
-9 5 11 60.54 6.4
9 5 -11 57.79 5.52
-9 5 11 59.58 3.91
-9 5 11 59.99 4.54
-8 5 11 10.5 2.98
-8 5 11 10.22 2.18
-8 5 11 7.95 1.54
8 5 -11 2.98 2.25
-7 -5 11 1.79 1.19
-7 -5 11 2.09 2.58
-7 5 11 3.65 1.91
7 5 -11 4.97 2.21
-7 5 11 0.29 2.47
-6 -5 11 70.83 4.03
-6 -5 11 70.53 5.28
6 5 -11 80.31 4.04
-6 5 11 76.43 5.25
6 5 -11 76.14 3.48
-6 5 11 83.39 5.25
6 5 -11 74.73 5.19
-5 -5 11 38.64 4.48
-5 -5 11 40.69 4.09
-5 5 11 38.53 4.56
5 5 -11 43.25 3.82
-5 5 11 43.41 4.2
-5 5 11 35.91 3.98
5 5 -11 43.86 2.98
-4 -5 11 186.13 7.81
4 -5 -11 189.95 8.16
-4 -5 11 183.15 8.16
-4 5 11 176.56 8.22
4 5 -11 183.76 7.64
-4 5 11 187.29 8.61
-4 5 11 183.37 8.58
4 5 -11 185.31 8.26
3 -5 -11 68.5 4.55
-3 -5 11 59.76 4.12
-3 -5 11 66.69 4.05
3 -5 -11 57.46 4.32
3 5 -11 66.1 4.25
-3 5 11 63.89 4.47
3 5 -11 65.04 3.96
-3 5 11 60.24 4.73
2 -5 -11 98.71 5.31
-2 -5 11 108.76 5.34
-2 -5 11 99.43 5.26
-2 5 11 98.01 5.91
-2 5 11 107.33 5.34
2 5 -11 108.23 5.41
1 -5 -11 87.3 4.6
1 -5 -11 96.45 5.71
-1 -5 11 87.41 5
-1 -5 11 88.99 4.8
-1 5 11 97.54 5.67
1 5 -11 86.46 4.78
-1 5 11 87.2 4.6
1 5 -11 90.36 5.08
0 -5 -11 22.77 3.76
0 -5 11 25.04 2.55
0 -5 -11 26.24 2.4
0 -5 11 21.33 2.93
0 5 -11 20.57 3.16
0 5 11 21.37 3.7
0 5 11 28.85 2.43
0 5 -11 26.31 2.66
1 -5 11 369.24 14.66
1 -5 11 386.2 14.03
-1 -5 -11 375.48 13.45
-1 -5 -11 365.03 14.98
-1 5 -11 371.83 14.18
-1 5 -11 367.41 15.55
1 5 11 382.34 13.45
1 5 11 392.73 15.04
-2 -5 -11 152.76 5.96
-2 -5 -11 153.04 7.79
2 -5 11 140.78 7.22
2 -5 11 153.02 6.64
-2 5 -11 140.78 7.22
2 5 11 155.18 5.86
-2 5 -11 152.73 6.89
2 5 11 150.35 7.63
3 -5 11 4.07 1.99
-3 -5 -11 3.3 0.97
-3 -5 -11 3.76 2.03
-3 5 -11 3.98 1.6
3 5 11 5.62 0.84
-3 5 -11 6.27 2.02
3 5 11 5.07 2.02
-4 -5 -11 2.39 1.88
4 -5 11 0.22 1.74
-4 -5 -11 2.17 0.87
4 -5 11 3.78 1.65
4 5 11 1.22 2.04
-4 5 -11 1.95 1.54
4 5 11 2.55 0.68
-4 5 -11 -0.66 1.84
-5 -5 -11 35.98 2.14
-5 -5 -11 34 4.55
5 -5 11 30.61 4.95
5 -5 11 29.69 3.43
-5 5 -11 33.09 3.68
-5 5 -11 35.34 4.14
5 5 11 32.1 1.87
-6 -5 -11 215.63 10.39
-6 -5 -11 186.54 7.28
-6 5 -11 186.76 9.07
-6 5 -11 212.14 9.86
-7 -5 -11 2.1 1.29
-7 -5 -11 2.68 1.22
-7 5 -11 0.62 2.84
-7 5 -11 5.45 2.18
-8 -5 -11 11.73 2.13
-8 -5 -11 14.74 3.84
-8 5 -11 16.45 3.93
-8 5 -11 5.24 3.03
-9 -5 -11 19.38 4.25
-9 5 -11 17.8 3.62
-9 5 -11 11.07 3.57
9 6 -11 8.36 2.77
-9 6 11 6.38 2.33
-9 6 11 3.67 1.79
-9 6 11 8.7 3.69
-8 6 11 2.31 1.6
8 6 -11 0.4 2.26
-8 6 11 3.73 2.72
-8 6 11 -0.13 2.05
-7 -6 11 80.42 4.23
-7 -6 11 75.85 6.08
-7 6 11 87.9 9.04
-7 6 11 86.01 4.64
-7 6 11 79.97 5.62
7 6 -11 86.41 5.64
-6 -6 11 3.29 2.33
-6 -6 11 4.18 1.52
6 6 -11 3.21 1.94
-6 6 11 -0.6 2.04
6 6 -11 1.7 1.3
-6 6 11 7.22 2.75
-5 -6 11 96.37 5
-5 -6 11 82.54 5.55
5 6 -11 83.84 5.35
-5 6 11 94.16 6.39
5 6 -11 96.81 4.73
-5 6 11 88.32 5.43
-5 6 11 91.39 6.03
4 -6 -11 402.79 15.57
-4 -6 11 393.41 15.13
-4 -6 11 424.99 15.5
4 6 -11 413.17 15.12
-4 6 11 410.75 15.55
-4 6 11 409.9 15.85
4 6 -11 402.09 15.56
-4 6 11 398.33 16.04
3 -6 -11 38.19 3.84
-3 -6 11 32.42 3.45
-3 -6 11 34.14 3.26
-3 6 11 40.2 3.24
3 6 -11 28.5 3.39
3 6 -11 38.45 3.34
-3 6 11 36.43 4.18
-3 6 11 28.83 3.63
2 -6 -11 -1.11 1.67
-2 -6 11 3.05 1.58
-2 -6 11 2.57 1.42
2 -6 -11 3.09 1.56
-2 6 11 0.46 1.92
-2 6 11 1.27 1.31
2 6 -11 2.14 1.48
-2 6 11 4.52 1.64
1 -6 -11 589.33 21.16
-1 -6 11 589.5 21.62
1 -6 -11 611.58 22.37
-1 -6 11 605.68 21.32
1 6 -11 595.11 21.48
1 6 -11 588.56 21.69
-1 6 11 586.61 21.12
-1 6 11 596.78 22.3
0 -6 11 165.67 7.3
0 -6 -11 168.03 8.56
0 -6 11 170.92 7.85
0 -6 -11 173.49 7.04
0 6 -11 173.65 8.03
0 6 11 172.56 7.04
0 6 11 174.37 8.51
0 6 -11 168.34 7.51
-1 -6 -11 162.64 6.29
-1 -6 -11 140.33 7.74
1 -6 11 158.34 7.46
1 -6 11 154.2 6.81
1 6 11 159.2 6.26
-1 6 -11 149.74 7.08
-1 6 -11 150.89 7.48
1 6 11 152.25 8.01
2 -6 11 231.58 10.02
-2 -6 -11 233.91 8.54
2 -6 11 227.73 9.42
-2 -6 -11 233.49 10.64
2 6 11 232.62 8.46
2 6 11 232.79 10.54
-2 6 -11 232.01 9.67
-2 6 -11 227.86 10.13
-3 -6 -11 119.61 7.09
-3 -6 -11 112.03 4.46
3 -6 11 120.13 5.72
3 -6 11 109.92 6.42
-3 6 -11 109.61 5.88
3 6 11 114.45 4.33
-3 6 -11 112.88 6.44
3 6 11 118.27 6.89
4 -6 11 6.77 1.85
4 -6 11 4.93 2.09
-4 -6 -11 3.81 2.3
-4 6 -11 4.02 2.08
-4 6 -11 7.68 2.04
4 6 11 5.67 2.36
-5 -6 -11 278.08 12.53
5 -6 11 264.26 12.26
-5 6 -11 265.15 11.93
-5 6 -11 260.57 11.3
-6 -6 -11 9.36 2.79
-6 6 -11 5.18 2.41
-6 6 -11 10.52 2.69
-7 -6 -11 64.54 6.23
-7 6 -11 61.86 8.22
-7 6 -11 73.31 5.59
-8 -6 -11 35.86 4.97
-8 6 -11 42.24 5.29
-8 6 -11 35.05 5.81
-9 -6 -11 68.09 7.59
-9 6 -11 64.02 6.74
-9 6 -11 65.56 6.89
-9 7 11 8.84 2.9
-9 7 11 11.68 3.9
9 7 -11 3.84 2.81
-9 7 11 7.07 2.4
-8 7 11 17.93 3.15
-8 7 11 14.29 2.4
-8 7 11 13.99 3.53
8 7 -11 10.67 2.88
-7 -7 11 29.18 2.83
-7 -7 11 32.65 4.86
-7 7 11 37.25 4.79
7 7 -11 24.99 3.95
-7 7 11 33.9 4.16
-6 -7 11 6.78 2.38
-6 -7 11 7.63 1.76
6 7 -11 10.94 2.3
6 7 -11 5.59 1.68
-6 7 11 3.51 2.36
-6 7 11 6.59 2.92
-5 -7 11 35.03 3.84
-5 -7 11 28.93 3.48
-5 7 11 38.44 4.07
-5 7 11 34.81 4.61
5 7 -11 29.99 3.28
5 7 -11 33.22 3.7
-4 -7 11 56.28 4.4
4 -7 -11 64.96 4.6
-4 -7 11 58.59 4.14
-4 7 11 61.48 4.4
4 7 -11 60.77 4.13
-4 7 11 62.38 5.28
4 7 -11 47.38 4.18
-4 7 11 58.16 4.81
-3 -7 11 145.84 6.84
-3 -7 11 138.51 6.78
-3 7 11 143.24 7.18
-3 7 11 142.56 7.88
3 7 -11 133.44 6.85
-3 7 11 149.27 6.89
3 7 -11 145.17 6.93
-2 -7 11 117.54 6.1
-2 -7 11 110.89 5.78
2 -7 -11 125.28 6.87
-2 7 11 121.41 7.04
2 7 -11 108.97 5.83
-2 7 11 113.68 5.93
-2 7 11 120.82 5.74
-1 -7 11 115 5.59
1 -7 -11 111.74 6.71
-1 -7 11 113.34 6.11
-1 7 11 120.73 5.4
-1 7 11 119.01 5.56
-1 7 11 105.85 6.83
1 7 -11 113.45 6.11
1 7 -11 109.15 5.69
0 -7 11 1.41 1.79
0 -7 11 0.4 1.24
0 7 11 1.3 2.15
0 7 -11 1.31 1.38
0 7 11 1.89 1.12
0 7 -11 3.39 2.05
0 7 11 4.72 1.32
-1 -7 -11 2.53 1.97
1 -7 11 3.65 1.87
1 -7 11 0.57 1.39
1 7 11 4.49 2.37
1 7 11 3.46 1.02
1 7 11 3.1 1.1
-1 7 -11 3.97 1.74
-1 7 -11 2.84 1.54
2 -7 11 21.48 2.7
-2 -7 -11 23.93 3.45
2 -7 11 21.24 3.38
2 7 11 20.47 1.9
2 7 11 20.51 3.44
-2 7 -11 23.83 3.36
2 7 11 21.11 1.87
-2 7 -11 21.74 3.01
3 -7 11 73.87 5.35
3 -7 11 65.07 4.43
-3 -7 -11 75.19 5.82
-3 7 -11 70.59 4.72
3 7 11 73.09 2.85
-3 7 -11 76.5 5.37
3 7 11 79.63 5.91
3 7 11 67.94 2.86
-4 -7 -11 -1.11 2.02
4 -7 11 -1.12 2.11
4 -7 11 -1.64 1.92
-4 7 -11 -0.29 2.07
4 7 11 -2.63 2.25
-4 7 -11 -1.4 1.58
-5 -7 -11 7.54 2.77
-5 7 -11 4.47 2.26
-5 7 -11 3.78 2.42
-6 -7 -11 30.67 4.93
-6 7 -11 27.72 4.49
-6 7 -11 23.73 3.34
-7 -7 -11 10.56 3.59
-7 7 -11 14.33 3.1
-7 7 -11 15.29 3.12
-8 7 -11 37.81 5.8
-8 7 -11 37.16 5.62
-9 -7 -11 37.1 5.84
-9 7 -11 46.41 7.23
-9 7 -11 45.23 7.16
-9 8 11 14.1 2.67
9 8 -11 10.57 3.01
-9 8 11 14.78 3.66
-9 8 11 14.87 3.51
-8 8 11 2.52 2.65
-8 8 11 2.64 3.08
8 8 -11 1.97 2.47
-8 8 11 3.65 2.04
-7 -8 11 18.82 3.26
-7 8 11 20.45 3.34
-7 8 11 18.79 3.5
7 8 -11 29.69 4.13
7 8 -11 16.8 2.71
-6 -8 11 41.99 3.69
-6 -8 11 35.85 4.42
-6 8 11 40.19 5.56
-6 8 11 42.87 4.74
6 8 -11 35.32 3.56
6 8 -11 43.2 4.05
-5 -8 11 72.64 5.01
-5 -8 11 67.19 4.69
-5 8 11 73.8 6.07
5 8 -11 61.03 4.66
5 8 -11 71.24 4.96
-5 8 11 76.24 5.18
-4 -8 11 78.27 4.99
-4 -8 11 68.97 5.02
-4 8 11 76.88 4.98
-4 8 11 69.07 5.19
4 8 -11 80.2 5.05
4 8 -11 72.45 4.95
-4 8 11 81.25 6.2
-3 -8 11 148.71 7.09
-3 -8 11 147.82 7.27
-3 8 11 142.64 7.45
3 8 -11 157.39 7.48
3 8 -11 156.02 7.28
-3 8 11 147.85 7.16
-3 8 11 150.73 8.46
2 -8 -11 18.93 3.22
-2 -8 11 23.47 3.39
-2 -8 11 13.63 2.23
-2 8 11 17.01 3.41
2 8 -11 23.77 3.23
-2 8 11 23.21 3.35
-2 8 11 18.99 2.74
-1 -8 11 3.41 1.52
1 -8 -11 7.01 2.51
-1 -8 11 3.78 1.97
1 8 -11 4.84 1.97
-1 8 11 5.9 1.62
-1 8 11 4.36 2.45
1 8 -11 4.94 1.77
-1 8 11 5.02 1.31
0 -8 11 26 3.02
0 -8 -11 23.11 3.5
0 -8 11 20.02 3.58
0 8 -11 25.28 3.17
0 8 11 18.75 3.44
0 8 -11 22.62 3.82
0 8 11 24.85 2.28
0 8 11 23.79 2.58
-1 -8 -11 67.71 5.49
1 -8 11 79.87 5.24
1 -8 11 68.92 4.34
1 8 11 77.6 3.57
1 8 11 73.48 3.95
1 8 11 74.19 6.05
-1 8 -11 73.84 5.01
-1 8 -11 71.4 4.59
-2 -8 -11 333.46 14.09
2 -8 11 323.5 13.19
2 -8 11 313.86 12.47
-2 8 -11 311.8 12.76
-2 8 -11 320.41 13.28
2 8 11 323.88 13.99
2 8 11 303.27 11.11
2 8 11 301.65 11.19
3 -8 11 127.56 7.39
3 -8 11 136.25 6.97
-3 -8 -11 143.97 8.36
-3 8 -11 143.5 7.69
3 8 11 139.43 8.25
-3 8 -11 142.57 7.11
3 8 11 131.77 4.77
3 8 11 127.16 4.73
4 -8 11 11.99 2.94
-4 -8 -11 14.37 3.13
-4 8 -11 14.2 2.9
-4 8 -11 10.22 2.28
-5 -8 -11 18.68 4
-5 8 -11 12.6 2.89
-5 8 -11 16.79 3.3
-6 -8 -11 -1.41 2.59
-6 8 -11 2.44 2.68
-7 -8 -11 17.35 3.93
-7 8 -11 18.62 3.68
-7 8 -11 15.1 3.28
-8 -8 -11 4.9 4.41
-8 8 -11 9.84 3.44
-8 8 -11 9.8 3.64
-9 9 11 8.47 2.8
9 9 -11 5.13 2.84
-9 9 11 8.88 4.2
8 9 -11 8.4 2.62
-8 9 11 9.74 3.35
-8 9 11 3.31 3.69
-8 9 11 4.8 2.23
-7 -9 11 -3.61 2.52
7 9 -11 3.92 2.31
-7 9 11 3.2 1.93
7 9 -11 1.97 1.84
-7 9 11 -0.4 2.89
-7 9 11 3.18 3.94
-6 -9 11 7.95 2.68
-6 -9 11 10.23 2.55
-6 9 11 11.56 2.41
-6 9 11 17.48 3.53
6 9 -11 8.79 2.15
-6 9 11 10.29 3.5
6 9 -11 12.35 2.48
-5 -9 11 15.09 2.48
-5 -9 11 7.16 2.33
5 9 -11 10.05 2.3
-5 9 11 15.39 2.83
-5 9 11 12.59 3.33
-4 -9 11 1.35 1.8
-4 -9 11 -1.55 1.66
-4 9 11 2.34 2.67
4 9 -11 -1.32 1.68
-4 9 11 -2 1.62
3 -9 -11 182.39 9.4
-3 -9 11 191.97 8.95
-3 -9 11 194.13 8.6
-3 9 11 196.77 8.61
3 9 -11 199.95 9.05
3 9 -11 186.24 8.71
-3 9 11 204.84 10.4
-3 9 11 194.45 9.13
-2 -9 11 6.92 1.98
-2 -9 11 7.41 2.11
2 -9 -11 4.52 2.33
-2 9 11 8.26 2.16
2 9 -11 3.49 2.14
-2 9 11 3 2.81
2 9 -11 8.15 2.12
-2 9 11 7.9 1.8
-1 -9 11 -0.68 1.55
-1 -9 11 1.08 1.87
1 -9 -11 2.19 2.34
1 9 -11 -0.58 1.98
1 9 -11 -2.26 1.46
-1 9 11 0.56 1.29
-1 9 11 -1.64 1.53
0 -9 11 89.21 5.93
0 -9 11 91.45 5.15
0 -9 -11 89.01 6.4
0 9 11 94.5 7.03
0 9 -11 86.27 5.38
0 9 11 90.57 4.79
0 9 11 93.17 4.42
1 -9 11 -1.63 2.12
1 -9 11 1.43 1.56
-1 -9 -11 -3.1 2.12
-1 9 -11 2.09 1.91
-1 9 -11 -0.25 1.64
1 9 11 2.77 0.95
1 9 11 -3.89 2.44
1 9 11 0.55 1.32
2 -9 11 90.93 5.42
[truncated: 2,015,104 more chars]
